# Supplementary material for: Possible species discrimination of a blotched nerite Nerita albicilla with their distribution pattern and demographic history in the Indo-Pacific
Source: Sci Rep. 2023 Mar 20;13:4545. doi: 10.1038/s41598-023-31004-0 (PMC10027673; doi:10.1038/s41598-023-31004-0)
Supplement: Supplementary file 1 — Supplementary Information 1. [file 41598_2023_31004_MOESM1_ESM.txt]

>NAH95
TCTGGTTTGGTCGGGACTGCCCTAAGTCTTTTGATTCGGGCTGAGCTTGGACAGCCAGGGGCTCTTTTAGGTGATGATCAACTTTATAATGTGATTGTTACCGCTCACGCATTTGTGATAATTTTTTTCTTGGTAATGCCTATGATAATTGGGGGATTTGGTAATTGATTAGTTCCTTTGATATTAGGAGCTCCTGACATGGCGTTTCCTCGATTAAATAATATAAGTTTTTGGTTACTTCCTCCTTCGTTGACCTTGTTGCTTGCTTCTTCTGCAGTTGAAAGAGGTGTGGGTACAGGTTGGACAGTATATCCTCCTTTATCTGGTAACTTAGCTCATGCAGGGGGCTCTGTAGATTTAGCAATTTTTTCTTTACATTTAGCTGGTGTTTCTTCTATTTTAGGTGCTGTAAACTTCATTACTACAATTATTAATATGCGGTGACAAGGAATGCAGTTTGAGCGATTACCTCTTTTTGTTTGGTCGGTAAAGATTACTGCCATTCTCCTCTTACTTTCTCTGCCTGTTCTTGCTGGTGCAATTACTATGTTGTTAACTGATCGAAACTTTAATAC
>NAH05
TCTGGTTTGGTCGGGACTGCCCTAAGTCTTTTGATTCGGGCTGAGCTTGGACAGCCAGGG
GCTCTTTTAGGTGATGATCAACTTTATAATGTGATTGTTACCGCTCACGCATTTGTGATA
ATTTTTTTCTTGGTAATGCCCATGATGATTGGGGGATTTGGTAATTGATTAGTTCCTCTG
ATATTAGGAGCTCCTGACATGGCGTTTCCTCGATTAAATAATATAAGTTTTTGGTTACTT
CCTCCTTCGTTGACTTTGTTGCTTGCTTCTTCTGCAGTTGAAAGAGGTGTGGGTACAGGT
TGGACAGTATATCCTCCTTTATCTGGTAACTTAGCTCATGCAGGGGGCTCTGTAGATTTA
GCAATTTTTTCTTTACATTTAGCTGGTGTTTCTTCTATTTTAGGTGCTGTAAACTTCATT
ACTACAATTATTAATATGCGGTGACAAGGAATGCAGTTTGAGCGATTACCTCTTTTTGTT
TGGTCGGTAAAGATTACTGCCATTCTCCTTTTACTTTCTCTGCCTGTTCTTGCTGGAGCA
ATTACTATGTTGTTAACTGATCGAAACTTTAATAC


>NAH154
TCTGGTTTGGTCGGGACTGCCCTAAGTCTTTTGATTCGGGCTGAGCTTGGACAGCCAGGG
GCTCTTTTAGGTGATGATCAACTTTATAATGTGATTGTTACCGCTCACGCATTTGTGATA
ATTTTTTTCTTGGTAATGCCCATGATAATTGGGGGATTTGGTAATTGATTAGTTCCTCTG
ATATTAGGAGCTCCTGACATGGCGTTTCCTCGATTAAATAATATAAGTTTTTGGTTACTT
CCTCCTTCATTGACTTTGTTGCTTGCTTCTTCTGCAGTTGAAAGAGGTGTGGGTACAGGT
TGGACAGTATATCCTCCTTTATCTGGTAACTTAGCTCATGCAGGGGGCTCTGTAGATTTA
GCAATTTTTTCTTTACATTTAGCTGGTGTTTCTTCTATTTTAGGTGCTGTAAACTTCATT
ACTACAATTATTAATATGCGGTGACAAGGAATGCAGTTTGAGCGATTACCTCTTTTTGTT
TGGTCGGTAAAGATTACTGCCATTCTCCTTTTACTTTCTCTGCCTGTTCTTGCTGGTGCA
ATTACTATGTTGTTAACTGATCGAAACTTTAATAC

>NAH161
TCTGGTTTGGTCGGGACTGCCCTAAGTCTTTTGATTCGGGCTGAGCTTGGACAGCCAGGG
GCTCTTTTAGGTGATGATCAACTTTATAATGTGATCGTTACCGCTCACGCATTTGTGATA
ATTTTTTTCTTGGTAATGCCCATGATAATTGGGGGATTTGGTAATTGATTAGTTCCTCTG
ATATTAGGAGCTCCTGACATGGCGTTTCCTCGATTAAATAATATAAGTTTTTGGTTACTT
CCTCCTTCGTTGACTTTGTTGCTTGCTTCTTCTGCAGTTGAAAGAGGTGTGGGTACAGGT
TGGACAGTATATCCTCCTTTATCTGGTAACTTAGCTCATGCAGGGGGCTCTGTAGATTTA
GCAATTTTTTCTTTACATTTAGCTGGTGTTTCTTCTATTTTAGGTGCTGTAAACTTCATT
ACTACAATTATTAATATGCGGTGACAAGGAATGCAGTTTGAGCGATTACCTCTTTTTGTT
TGGTCGGTAAAGATTACTGCCATTCTCCTTTTACTTTCTTTGCCTGTTCTTGCTGGTGCA
ATTACTATGTTGTTAACTGATCGAAACTTTAATAC

>NAH170
TCTGGTTTGGTCGGGACTGCCCTAAGTCTTTTGATTCGGGCTGAGCTTGGACAGCCAGGG
GCTCTTTTAGGTGATGATCAACTTTATAATGTGATTGTTACCGCTCACGCATTTGTGATA
ATTTTTTTCTTGGTGATGCCTATGATAATTGGGGGATTTGGTAATTGATTGGTTCCTTTG
ATATTAGGAGCTCCTGACATGGCGTTTCCTCGATTAAATAATATAAGTTTTTGGTTACTT
CCTCCTTCGTTGACCTTGTTGCTTGCTTCTTCTGCAGTTGAAAGAGGTGTGGGTACAGGT
TGGACAGTATATCCTCCTTTATCTGGTAACTTAGCTCATGCAGGGGGCTCTGTAGATCTA
GCAATTTTTTCTTTACATTTAGCTGGTGTTTCTTCTATTTTAGGTGCTGTAAACTTCATT
ACTACAATTATTAATATGCGGTGACAAGGAATGCAGTTTGAGCGATTACCTCTTTTTGTT
TGGTCGGTAAAGATTACTGCCATTCTCCTCTTACTTTCTCTGCCTGTTCTTGCTGGTGCA
ATTACTATGTTGTTAACTGATCGAAACTTTAATAC

>NAH180
TCTGGTTTGGTCGGGACCGCCCTAAGTCTTTTGATTCGGGCTGAGCTTGGACAGCCAGGG
GCTCTTTTAGGTGATGATCAACTTTATAATGTGATTGTTACCGCTCACGCATTTGTGATA
ATTTTTTTCTTGGTAATGCCTATGATAATTGGGGGATTTGGTAATTGATTAGTTCCTTTG
ATATTAGGAGCTCCTGACATGGCGTTTCCTCGATTAAATAATATAAGTTTTTGGTTACTT
CCTCCTTCGTTGACCTTGTTGCTTGCTTCTTCTGCAGTTGAAAGAGGTGTGGGTACAGGT
TGGACAGTATATCCTCCTTTGTCTGGTAACTTAGCTCATGCAGGGGGCTCTGTAGATTTA
GCAATTTTTTCTTTACATTTAGCTGGTGTTTCTTCTATTTTAGGTGCTGTAAACTTCATT
ACTACAATTATTAATATGCGGTGACAAGGAATGCAGTTTGAGCGATTACCTCTTTTTGTT
TGGTCGGTAAAGATTACTGCCATTCTCCTCTTACTTTCTCTGCCTGTTCTTGCTGGTGCA
ATTACTATGTTGTTAACTGATCGAAACTTTAATAC

>NAH205
TCTGGTTTGGTCGGGACTGCCCTAAGTCTTTTGATTCGGGCTGAGCTTGGACAGCCAGGG
GCTCTTTTAGGTGATGATCAACTTTATAATGTGATTGTTACCGCTCACGCATTTGTGATA
ATTTTTTTCTTGGTAATGCCTATGATAATTGGGGGATTTGGTAATTGATTAGTTCCTCTG
ATATTAGGAGCTCCTGACATGGCGTTTCCTCGATTAAATAATATAAGTTTTTGGTTACTT
CCTCCTTCGTTGACTTTGTTGCTTGCTTCTTCTGCAGTTGAAAGAGGTGTGGGTACAGGT
TGGACAGTATATCCTCCTTTATCTGGTAACTTAGCTCATGCAGGGGGCTCTGTAGATTTA
GCAATTTTTTCTTTACATTTAGCTGGTGTTTCTTCTATTTTAGGTGCTGTAAACTTCATT
ACTACAATTATTAATATGCGGTGACAAGGAATGCAGTTTGAGCGATTACCTCTTTTTGTT
TGGTCGGTAAAGATTACTGCCATTCTCCTCTTACTTTCTCTGCCTGTTCTTGCTGGTGCA
ATTACTATGTTGTTAACTGATCGAAACTTTAATAC

>NAH206
TCTGGTTTGGTCGGGACTGCCCTAAGTCTTTTGATTCGGGCTGAGCTTGGACAGCCAGGG
GCTCTTTTAGGTGATGATCAACTTTATAATGTGATTGTTACCGCTCACGCATTTGTGATA
ATTTTTTTCTTGGTAATGCCTATGATAATTGGGGGATTTGGTAATTGATTAGTTCCTTTA
ATATTAGGAGCTCCTGACATGGCGTTTCCTCGATTAAATAATATAAGTTTTTGGTTACTT
CCTCCTTCGTTAACCTTGTTGCTTGCTTCTTCTGCAGTTGAAAGAGGTGTGGGTACAGGT
TGGACAGTATATCCTCCTTTATCTGGTAACTTAGCTCATGCAGGTGGCTCTGTAGATTTA
GCAATTTTTTCTTTACATTTAGCTGGTGTTTCTTCTATTTTAGGTGCTGTAAACTTCATT
ACTACAATTATTAATATGCGGTGACAAGGAATGCAGTTTGAGCGATTACCTCTTTTTGTT
TGGTCGGTAAAGATTACTGCCATTCTCCTCTTACTTTCTCTGCCTGTTCTTGCTGGTGCA
ATTACTATGTTGTTAACTGATCGAAACTTTAATAC
>NAH207
TCTGGTTTGGTCGGGACTGCCCTAAGTCTTTTGATTCGGGCTGAGCTTGGACAGCCAGGG
GCTCTTTTAGGTGATGATCAACTTTATAATGTGATTGTTACCGCTCACGCATTTGTGATA
ATTTTTTTCTTGGTAATGCCCATGATAATTGGGGGATTTGGTAATTGATTAGTTCCTCTG
ATATTAGGAGCTCCTGACATGGCGTTTCCTCGATTAAATAATATAAGTTTTTGGTTACTT
CCTCCTTCGTTGACTTTGTTGCTTGCTTCTTCTGCAGTTGAAAGAGGTGTGGGTACAGGT
TGGACAGTATATCCTCCTTTATCTGGTAACTTAGCTCATGCAGGGGGCTCTGTAGATTTA
GCAATTTTTTCTTTACATTTAGCTGGTGTTTCTTCTATTTTAGGTGCTGTAAACTTCATT
ACTACAATTATTAATATGCGGTGACAAGGAATGCAGTTTGAGCGATTACCTCTTTTTGTT
TGGTCGGTAAAGATTACTGCCATTCTCCTTTTACTTTCCCTGCCTGTTCTTGCTGGTGCA
ATTACTATGTTGTTAACTGATCGAAACTTTAATAC
>NAH208
TCTGGTTTGGTCGGGACTGCCCTAAGTCTTTTGATTCGGGCTGAGCTTGGACAGCCAGGG
GCTCTTTTAGGTGATGATCAACTTTATAATGTGATTGTTACCGCTCACGCATTTGTGATA
ATTTTTTTCTTGGTAATGCCCATGATAATTGGGGGATTTGGTAATTGATTAGTTCCTCTG
ATATTAGGAGCTCCTGATATGGCGTTTCCTCGATTAAATAATATAAGTTTTTGGTTACTT
CCTCCTTCGTTGACTTTGTTGCTTGCTTCTTCTGCAGTTGAAAGAGGTGTGGGTACAGGT
TGGACAGTATATCCTCCTTTATCTGGTAACTTAGCTCATGCAGGGGGCTCTGTAGATTTA
GCAATTTTTTCTTTACATTTAGCTGGTGTTTCTTCTATTTTAGGTGCTGTAAACTTCATT
ACTACAATTATTAATATGCGGTGACAAGGAATGCAGTTTGAGCGATTACCTCTTTTTGTT
TGGTCGGTAAAGATTACTGCCATTCTCCTTTTACTTTCTCTGCCTGTTCTTGCTGGTGCG
ATTACTATGTTGTTAACTGATCGAAACTTTAATAC
>NAH209
TCTGGTTTGGTCGGGACTGCCCTAAGTCTTTTGATTCGGGCTGAGCTTGGACAGCCAGGG
GCTCTTTTAGGTGATGATCAACTTTATAATGTGATTGTTACCGCTCACGCATTTGTGATA
ATTTTTTTCTTGGTAATGCCCATGATAATTGGGGGATTTGGTAATTGATTAGTTCCTCTG
ATATTAGGAGCTCCTGATATGGCGTTTCCTCGATTAAATAATATAAGTTTTTGGTTACTT
CCTCCTTCGTTGACTTTGTTGCTTGCTTCTTCTGCAGTTGAAAGAGGTGTGGGTACAGGT
TGGACAGTATATCCTCCTTTATCTGGTAACTTAGCTCATGCAGGGGGCTCTGTAGATTTA
GCAATTTTTTCTTTACATTTAGCTGGTGTTTCTTCTATTTTAGGTGCTGTAAACTTCATT
ACTACAATTATTAATATGCGGTGACAAGGAATGCAGTTTGAGCGATTACCTCTTTTTGTT
TGGTCGGTAAAGATTACTGCCATTCTCCTTTTACTTTCTTTGCCTGTTCTTGCTGGTGCA
ATTACTATGTTGTTAACTGATCGAAACTTTAATAC
>NAH210
TCTGGTTTGGTCGGGACTGCCCTAAGTCTTTTGATTCGGGCTGAGCTTGGACAGCCAGGG
GCTCTTTTAGGTGATGATCAACTTTATAATGTGATTGTTACCGCTCACGCATTTGTGATA
ATTTTTTTCTTGGTAATGCCCATGATGATTGGGGGATTTGGTAATTGATTAGTTCCTCTG
ATATTAGGAGCTCCTGACATGGCGTTTCCTCGATTAAATAATATAAGTTTTTGGTTACTT
CCTCCTTCGTTGACTTTGTTGCTTGCTTCCTCTGCAGTTGAAAGAGGTGTGGGTACAGGT
TGGACAGTATATCCTCCTTTATCTGGTAACTTAGCTCATGCAGGGGGCTCTGTAGATTTA
GCAATTTTTTCTTTACATTTAGCTGGTGTTTCTTCTATTTTAGGTGCTGTAAACTTCATT
ACTACAATTATTAATATGCGGTGACAAGGAATGCAGTTTGAGCGATTACCTCTTTTTGTT
TGGTCGGTAAAGATTACTGCCATTCTCCTTTTACTTTCTCTGCCTGTTCTTGCTGGTGCA
ATTACTATGTTGTTAACTGATCGAAACTTTAATAC
>NAH211
TCTGGTTTGGTCGGGACTGCCCTAAGTCTTTTGATTCGGGCTGAGCTTGGACAGCCAGGG
GCTCTTTTAGGTGATGATCAACTTTATAATGTGATTGTTACCGCTCACGCATTTGTGATA
ATTTTTTTCTTGGTGATGCCCATGATAATTGGGGGATTTGGTAATTGATTAGTTCCTCTG
ATATTAGGAGCTCCTGACATGGCGTTTCCTCGATTAAATAATATAAGTTTTTGGTTACTT
CCTCCTTCGTTGACTTTGTTGCTTGCTTCTTCTGCAGTTGAAAGAGGTGTGGGTACAGGT
TGGACAGTATATCCTCCTTTATCTGGTAACTTAGCTCATGCAGGAGGCTCTGTAGATTTA
GCAATTTTTTCTTTACATTTAGCTGGTGTTTCTTCTATTTTAGGTGCTGTAAACTTCATT
ACTACAATTATTAATATGCGGTGACAAGGAATGCAGTTTGAGCGATTACCTCTTTTTGTT
TGGTCGGTAAAGATTACTGCCATTCTCCTTTTACTTTCTCTGCCTGTTCTTGCTGGTGCA
ATTACTATGTTGTTAACTGATCGAAACTTTAATAC
>NAH212
TCTGGTTTGGTCGGGACTGCCCTAAGTCTTTTGATTCGGGCTGAGCTTGGACAGCCAGGG
GCTCTTTTAGGTGATGATCAACTTTATAATGTGATTGTTACCGCTCACGCATTTGTGATA
ATTTTTTTCTTGGTAATGCCCATGATAATTGGGGGATTTGGTAATTGATTAGTTCCTCTG
ATATTAGGAGCTCCTGACATGGCGTTTCCTCGATTAAACAACATAAGTTTTTGGTTACTT
CCTCCTTCGTTGACTTTGTTGCTTGCTTCTTCTGCAGTTGAAAGAGGTGTGGGTACAGGT
TGGACAGTATATCCTCCTTTATCTGGTAACTTAGCTCATGCAGGGGGCTCTGTAGATTTA
GCAATTTTTTCTTTACATTTAGCTGGTGTTTCTTCTATTTTAGGTGCTGTAAACTTCATT
ACTACAATTATTAATATGCGGTGACAAGGAATGCAGTTTGAGCGATTACCTCTTTTTGTT
TGGTCGGTAAAGATTACTGCCATTCTCCTTTTACTTTCTCTGCCTGTTCTTGCTGGTGCA
ATTACTATGTTGTTAACTGATCGAAACTTTAATAC
>NAH213
TCTGGTTTGGTCGGGACTGCCCTAAGCCTTTTGATTCGGGCTGAGCTTGGACAGCCAGGG
GCTCTTTTAGGTGATGATCAACTTTATAATGTGATTGTTACCGCTCACGCATTTGTGATA
ATTTTTTTCTTGGTAATGCCTATGATAATTGGGGGATTTGGTAATTGATTAGTTCCTTTG
ATATTAGGAGCTCCTGACATGGCGTTTCCTCGATTAAATAATATAAGTTTTTGGTTACTT
CCTCCTTCGTTGACCTTGTTGCTTGCTTCTTCTGCAGTTGAAAGAGGTGTGGGTACAGGT
TGGACAGTATATCCTCCTTTATCTGGTAACTTAGCTCATGCAGGGGGCTCTGTAGATTTA
GCAATTTTTTCTTTACATTTAGCTGGTGTTTCTTCTATTTTAGGTGCTGTAAACTTCATT
ACTACAATTATTAATATGCGGTGACAAGGAATGCAGTTTGAGCGATTACCTCTTTTTGTT
TGGTCGGTAAAGATTACTGCCATTCTCCTCTTACTTTCTCTGCCTGTTCTTGCTGGTGCA
ATTACTATGTTGTTAACTGATCGAAACTTTAATAC
>NAH214
TCTGGTTTGGTCGGGACTGCCCTAAGTCTTTTGATTCGGGCTGAGCTTGGGCAGCCAGGG
GCTCTTTTAGGTGATGATCAACTTTATAATGTGATTGTTACCGCTCACGCATTTGTGATA
ATTTTTTTCTTGGTAATGCCCATGATAATTGGGGGATTTGGTAATTGATTAGTTCCTCTG
ATATTAGGAGCTCCTGATATGGCGTTTCCTCGATTAAATAATATAAGTTTTTGGTTACTT
CCTCCTTCGTTGACTTTGTTGCTTGCTTCTTCTGCAGTTGAAAGAGGTGTGGGTACAGGT
TGGACAGTATATCCTCCTTTATCTGGTAACTTAGCTCATGCAGGGGGCTCTGTAGATTTA
GCAATTTTTTCTTTACATTTAGCTGGTGTTTCTTCTATTTTAGGTGCTGTAAACTTCATT
ACTACAATTATTAATATGCGGTGACAAGGAATGCAGTTTGAGCGATTACCTCTTTTTGTT
TGGTCAGTAAAGATTACTGCCATTCTCCTTTTACTTTCTCTGCCTGTTCTTGCTGGTGCA
ATTACTATGTTGTTAACTGATCGAAACTTTAATAC
>NAH215
TCTGGTTTGGTCGGGACTGCCCTAAGTCTTTTGATTCGGGCTGAGCTTGGACAGCCAGGG
GCTCTTTTAGGTGATGATCAACTTTATAATGTGATTGTTACCGCTCACGCATTTGTGATA
ATTTTTTTCTTGGTAATGCCCATGATAATTGGGGGATTTGGTAATTGATTAGTTCCTCTG
ATATTAGGAGCTCCTGACATGGCGTTTCCTCGATTAAATAATATAAGTTTTTGGTTACTT
CCTCCTTCGTTGACTTTGTTGCTTGCTTCTTCTGCAGTTGAAAGAGGTGTAGGTACAGGT
TGGACAGTATATCCTCCTTTATCTGGTAACTTAGCTCATGCAGGGGGCTCTGTAGATTTA
GCAATTTTTTCTTTACATTTAGCTGGTGTTTCTTCTATTTTAGGTGCTGTAAACTTCATT
ACTACAATTATTAATATGCGGTGACAAGGAATGCAGTTTGAGCGATTACCTCTTTTTGTT
TGGTCGGTAAAGATTACTGCCATTCTCCTTTTACTTTCTCTGCCTGTTCTTGCTGGTGCA
ATTACTATGTTGTTAACTGATCGAAACTTTAATAC
>NAH216
TCTGGTTTGGTCGGGACTGCCCTAAGTCTTTTGATTCGGGCTGAGCTTGGACAGCCAGGG
GCTCTTTTAGGTGATGATCAACTTTATAATGTGATTGTTACCGCTCACGCATTTGTGATA
ATTTTTTTCTTGGTAATGCCCATGATGATTGGGGGATTTGGTAATTGATTAGTTCCTCTG
ATATTAGGAGCTCCTGACATGGCGTTTCCTCGATTAAATAATATAAGTTTTTGGTTACTT
CCTCCTTCGTTGACTTTGTTGCTTGCTTCTTCTGCAGTTGAAAGAGGTGTGGGTACAGGT
TGGACAGTATATCCTCCTTTATCTGGTAACTTAGCTCATGCAGGGGGCTCTGTAGATTTA
GCAATTTTTTCTTTACATTTAGCTGGTGTTTCTTCTATTTTAGGTGCTGTAAACTTCATT
ACTACAATTATTAATATGCGGTGACAAGGAATGCAGTTTGAGCGATTACCTCTTTTTGTT
TGGTCGGTAAAGATTACTGCCATTCTCCTTTTACTTTCTCTGCCTGTTCTTGCTGGTGCA
ATTACTATGTTGTTAACTGATCGAAACTTTAATAC
>NAH217
TCTGGTTTGGTCGGGACTGCCCTAAGTCTTTTGATTCGGGCTGAGCTTGGACAGCCAGGG
GCTCTTTTAGGTGATGATCAACTTTATAATGTGATTGTTACCGCTCACGCATTTGTGATA
ATTTTTTTCTTGGTAATGCCCATGATGATTGGGGGATTTGGTAATTGATTAGTTCCTCTG
ATATTAGGAGCTCCTGACATGGCGTTTCCTCGATTAAATAATATAAGTTTTTGGTTACTT
CCTCCTTCGTTGACTTTGTTGCTTGCTTCTTCTGCAGTTGAAAGAGGTGTGGGTACAGGT
TGGACAGTATATCCTCCTTTATCTGGTAACTTAGCTCATGCAGGGGGTTCTGTAGATTTA
GCAATTTTTTCTTTACATCTAGCTGGTGTTTCTTCTATTTTAGGTGCTGTAAACTTCATT
ACTACAATTATTAATATGCGGTGACAAGGAATGCAGTTTGAGCGATTACCCCTTTTTGTT
TGGTCGGTAAAGATTACTGCCATTCTCCTTTTACTTTCTCTGCCTGTTCTTGCTGGTGCA
ATTACTATGTTGTTAACTGATCGAAACTTTAATAC
>NAH218
TCTGGTTTGGTCGGGACTGCCCTAAGTCTTTTGATTCGGGCTGAGCTTGGACAGCCAGGG
GCTCTTTTAGGTGATGATCAACTTTATAATGTGATTGTTACCGCTCACGCATTTGTGATA
ATTTTTTTCTTGGTAATGCCCATGATAATTGGGGGATTTGGTAATTGATTAGTTCCTCTG
ATATTAGGAGCTCCTGACATGGCGTTTCCTCGATTAAATAATATAAGTTTTTGGTTACTT
CCTCCTTCGTTGACTTTGTTGCTTGCTTCTTCTGCAGTTGAAAGAGGTGTGGGTACAGGT
TGGACAGTATATCCTCCTTTATCTGGTAATTTAGCTCATGCAGGGGGCTCTGTAGATTTA
GCAATTTTTTCTTTACATTTAGCTGGTGTTTCTTCTATTTTAGGTGCTGTAAACTTCATT
ACTACAATTATTAATATGCGGTGACAAGGAATGCAGTTTGAGCGATTACCTCTTTTTGTT
TGGTCGGTAAAGATTACTGCCATTCTCCTTTTACTTTCTCTGCCTGTTCTTGCTGGTGCA
ATTACTATGTTGTTAACTGATCGAAACTTTAATAC

>NAH219
TCTGGTTTGGTCGGGACTGCCCTAAGTCTTTTGATTCGGGCTGAGCTTGGACAGCCAGGG
GCTCTTTTAGGTGATGATCAACTTTATAATGTGATTGTTACCGCTCACGCATTTGTGATA
ATTTTTTTCTTGGTAATGCCCATGATGATTGGGGGATTTGGTAATTGATTAGTTCCTCTG
ATATTAGGAGCTCCTGACATGGCGTTTCCTCGATTAAATAATATAAGTTTTTGGTTACTT
CCTCCTTCGTTGACTTTGTTGCTTGCTTCTTCTGCAGTTGAAAGAGGTGTAGGTACAGGT
TGGACAGTATATCCTCCTTTATCTGGTAACTTAGCTCATGCAGGGGGCTCTGTAGATTTA
GCAATTTTTTCTTTACATTTAGCTGGTGTTTCTTCTATTTTAGGTGCTGTAAACTTCATT
ACTACAATTATTAATATGCGGTGACAAGGAATGCAGTTTGAGCGATTACCTCTTTTTGTT
TGGTCGGTAAAGATTACTGCCATTCTCCTTTTACTTTCTCTGCCTGTTCTTGCTGGTGCA
ATTACTATGTTGTTAACTGATCGAAACTTTAATAC
>NAH220
TCTGGTTTGGTCGGGACTGCCCTAAGTCTTTTGATTCGGGCTGAGCTTGGACAGCCAGGG
GCTCTTTTAGGTGATGATCAACTTTATAATGTGATTGTTACCGCTCACGCATTTGTGATA
ATTTTTTTCTTGGTAATGCCCATGATAATTGGGGGATTTGGTAATTGATTAGTTCCTCTG
ATATTAGGAGCTCCTGACATGGCGTTTCCTCGATTAAATAATATAAGTTTTTGGTTACTT
CCTCCTTCGTTGACTTTGTTGCTTGCTTCTTCTGCAGTTGAAAGAGGTGTGGGTACAGGT
TGGACAGTATATCCTCCTTTATCTGGTAACTTAGCTCATGCAGGGGGCTCTGTAGATTTA
GCAATTTTTTCTTTACATTTAGCTGGTGTTTCTTCTATTTTAGGTGCTGTAAACTTCATT
ACTACGATTATTAATATGCGGTGACAAGGAATGCAGTTTGAGCGATTACCTCTTTTTGTT
TGGTCGGTAAAGATTACTGCCATTCTCCTTCTACTTTCTCTGCCTGTTCTTGCTGGTGCA
ATTACTATGTTGTTAACTGATCGAAACTTTAATAC

>NAH221
TCTGGTTTGGTCGGGACCGCCCTAAGTCTTTTGATTCGGGCTGAGCTTGGACAGCCAGGG
GCTCTTTTAGGTGATGATCAACTTTATAATGTGATTGTTACCGCTCACGCATTTGTGATA
ATTTTTTTCTTGGTAATGCCTATGATAATTGGGGGATTTGGTAATTGATTAGTTCCTCTG
ATATTAGGAGCTCCTGACATGGCGTTTCCTCGATTAAATAATATAAGTTTTTGGTTACTT
CCTCCTTCGTTGACTTTGTTGCTTGCTTCTTCTGCAGTTGAAAGAGGTGTGGGTACAGGT
TGGACAGTATATCCTCCTTTATCTGGTAACTTAGCTCATGCAGGGGGCTCTGTAGATTTA
GCAATTTTTTCTTTACATTTAGCTGGTGTTTCTTCTATTTTAGGTGCTGTAAACTTCATT
ACTACAATTATTAATATGCGGTGACAAGGAATGCAGTTTGAGCGATTACCTCTTTTTGTT
TGGTCGGTAAAGATTACTGCCATTCTCCTCTTACTTTCTCTGCCTGTTCTTGCTGGTGCA
ATTACTATGTTGTTAACTGATCGAAACTTTAATAC
>NAH222
TCTGGTTTGGTCGGGACTGCCCTAAGTCTTTTGATTCGGGCTGAGCTTGGACAGCCAGGG
GCTCTTTTAGGTGATGATCAACTTTATAATGTGATTGTTACCGCTCACGCATTTGTGATA
ATTTTTTTCTTGGTAATGCCCATGATGATTGGGGGATTTGGTAATTGATTAGTTCCTTTG
ATATTAGGAGCTCCTGACATGGCGTTTCCTCGATTAAATAATATAAGTTTTTGGTTACTT
CCTCCTTCGTTGACTTTGTTGCTTGCTTCTTCTGCAGTTGAAAGAGGTGTGGGTACAGGT
TGGACAGTATATCCTCCTTTATCTGGTAACTTAGCTCATGCAGGGGGCTCTGTAGATTTA
GCAATTTTTTCTTTACATTTAGCTGGTGTTTCTTCTATTTTAGGTGCTGTAAACTTCATT
ACTACAATTATTAATATGCGGTGACAAGGAATGCAGTTTGAGCGATTACCTCTTTTTGTT
TGGTCGGTAAAGATTACTGCCATTCTCCTTTTACTTTCTTTGCCTGTTCTTGCTGGTGCA
ATTACTATGTTGTTAACTGATCGAAACTTTAATAC
>NAH223
TCTGGTTTGGTCGGGACTGCCCTAAGTCTTTTGATTCGGGCTGAGCTTGGACAGCCAGGG
GCTCTTTTAGGTGATGATCAACTTTATAATGTGATTGTTACCGCTCACGCATTTGTGATA
ATTTTTTTCTTGGTAATGCCTATGATAATTGGGGGATTTGGTAATTGATTAGTTCCTCTG
ATATTAGGAGCTCCTGACATGGCGTTTCCTCGATTAAATAATATAAGTTTTTGGTTACTT
CCTCCTTCGTTGACCTTGTTGCTTGCTTCTTCTGCAGTTGAAAGAGGTGTGGGTACAGGT
TGGACAGTATATCCTCCTTTATCTGGTAACTTAGCTCATGCAGGGGGCTCTGTGGATTTA
GCAATTTTTTCTTTACATTTAGCTGGTGTTTCTTCTATTTTAGGTGCTGTAAACTTCATT
ACTACAATTATTAATATGCGGTGACAAGGAATGCAGTTTGAGCGATTACCTCTTTTTGTT
TGGTCGGTAAAGATTACTGCCATTCTCCTCTTACTTTCTCTGCCTGTTCTTGCTGGTGCA
ATTACTATGTTGTTAACTGATCGAAACTTTAATAC
>NAH224
TCTGGTTTGGTCGGGACTGCCCTAAGTCTTTTGATTCGGGCTGAGCTTGGACAGCCAGGG
GCTCTTTTAGGTGATGATCAACTTTATAATGTGATTGTTACCGCTCACGCATTTGTGATA
ATTTTTTTCTTGGTAATGCCTATGATAATTGGGGGATTTGGTAATTGATTAGTTCCTCTG
ATATTAGGAGCTCCTGACATGGCGTTTCCTCGATTAAATAATATAAGTTTTTGGTTACTT
CCTCCTTCGTTGACCTTGTTGCTTGCTTCTTCTGCAGTTGAAAGAGGTGTGGGTACAGGT
TGGACAGTATATCCTCCTTTATCTGGTAACTTAGCTCATGCAGGGGGCTCTGTAGATTTA
GCAATTTTTTCTTTACATTTAGCTGGTGTTTCTTCTATTTTAGGTGCTGTAAACTTCATT
ACTACAATTATTAATATGCGGTGACAAGGAATGCAGTTTGAGCGATTACCTCTTTTTGTT
TGGTCGGTAAAGATTACTGCCATTCTCCTCTTACTTTCTCTGCCTGTTCTTGCTGGTGCA
ATTACTATGTTGTTAACTGATCGAAACTTTAATAC
>NAH225
TCTGGTTTGGTCGGGACTGCCCTAAGTCTTTTGATTCGGGCTGAGCTTGGACAGCCAGGG
GCTCTTTTAGGTGATGATCAACTTTATAATGTGATTGTTACCGCTCACGCATTTGTGATA
ATTTTTTTCTTGGTAATGCCCATGATAATTGGGGGATTTGGTAATTGATTAGTTCCTCTG
ATATTAGGAGCTCCTGATATGGCGTTTCCTCGATTAAATAATATAAGTTTTTGGTTACTT
CCTCCTTCGTTGACTTTGTTGCTTGCTTCTTCTGCAGTTGAAAGGGGTGTGGGTACAGGT
TGGACAGTATATCCTCCTTTATCTGGTAACTTAGCTCATGCAGGGGGCTCTGTAGATTTA
GCAATTTTTTCTTTACATTTAGCTGGTGTTTCTTCTATTTTAGGTGCTGTAAACTTCATT
ACTACAATTATTAATATGCGGTGACAAGGAATGCAGTTTGAGCGATTACCTCTTTTTGTT
TGGTCGGTAAAGATTACTGCCATTCTCCTTTTACTTTCTCTGCCTGTTCTTGCTGGTGCA
ATTACTATGTTGTTAACTGATCGAAACTTTAATAC
>NAH226
TCTGGTTTGGTCGGGACTGCCCTAAGTCTTTTGATTCGGGCTGAGCTTGGACAGCCAGGG
GCTCTTTTAGGTGATGATCAACTTTATAATGTGATTGTTACCGCTCACGCGTTTGTGATA
ATTTTTTTCTTGGTAATGCCTATGATAATTGGGGGATTTGGTAATTGATTAGTTCCTCTG
ATGTTAGGAGCTCCTGACATGGCGTTTCCTCGATTAAATAATATAAGTTTTTGGTTACTT
CCTCCTTCGTTGACCTTGTTGCTTGCTTCTTCTGCAGTTGAAAGAGGTGTGGGTACAGGT
TGGACAGTATATCCTCCTTTATCTGGTAACTTAGCTCATGCGGGGGGCTCTGTAGATTTA
GCAATTTTTTCTTTACATTTAGCTGGTGTTTCTTCTATTTTAGGTGCTGTAAACTTCATT
ACTACAATTATTAATATGCGGTGACAAGGAATGCAGTTTGAGCGATTACCTCTTTTTGTT
TGGTCGGTAAAGATTACTGCCATTCTTCTCTTACTTTCTCTGCCTGTTCTTGCTGGTGCA
ATTACTATGTTGTTAACTGATCGAAATTTTAATAC

>NAH227
TCTGGTTTGGTCGGGACTGCCCTAAGTCTTTTGATTCGGGCTGAGCTTGGACAGCCAGGG
GCTCTTTTAGGTGATGATCAACTTTATAATGTGATTGTTACCGCTCACGCATTTGTGATA
ATTTTTTTCTTGGTAATGCCCATGATAATTGGGGGATTTGGTAATTGATTAGTTCCTTTG
ATATTAGGAGCTCCTGACATGGCGTTTCCTCGATTAAATAATATAAGTTTTTGGTTACTT
CCTCCTTCGTTGACTTTGTTGCTTGCTTCTTCTGCAGTTGAAAGAGGTGTGGGTACAGGT
TGGACAGTATACCCTCCTTTATCTGGTAACTTAGCTCATGCAGGGGGCTCTGTAGATTTA
GCAATTTTTTCTTTACATTTAGCTGGTGTTTCTTCTATTTTAGGTGCTGTAAACTTCATT
ACTACAATTATTAATATGCGGTGACAAGGAATGCAGTTTGAGCGATTACCTCTTTTTGTT
TGGTCGGTAAAGATTACTGCCATTCTCCTTTTACTTTCTCTGCCTGTTCTTGCTGGTGCA
ATTACTATGTTGTTAACTGATCGAAACTTTAATAC
>NAH228
TCTGGTTTGGTCGGGACTGCCCTAAGTCTTTTGATTCGGGCTGAGCTTGGACAGCCAGGG
GCTCTTTTAGGTGATGATCAACTTTATAATGTGATTGTTACCGCTCACGCATTTGTGATA
ATTTTTTTCTTGGTAATGCCCATGATAATTGGGGGATTTGGTAATTGATTAGTTCCTCTG
ATATTAGGAGCTCCTGACATGGCGTTTCCTCGATTAAATAATATAAGTTTTTGGTTACTT
CCTCCTTCGTTGACTTTGTTGCTTGCTTCTTCTGCAGTTGAAAGAGGTGTGGGTACAGGT
TGGACAGTATATCCTCCTTTATCTGGTAACTTAGCTCATGCAGGGGGCTCTGTAGATTTA
GCAATTTTTTCTTTACATTTAGCTGGTGTTTCTTCTATTTTAGGTGCTGTAAACTTCATT
ACTACAATTATTAATATGCGGTGACAAGGAATGCAGTTTGAGCGATTACCTCTTTTTGTT
TGATCGGTAAAGATTACTGCCATTCTCCTTTTACTTTCTTTGCCTGTTCTTGCTGGTGCA
ATTACTATACTATTAACTGATCGAAACTTTAATAC
>NAH229
TCTGGTTTGGTCGGGACTGCCCTAAGTCTTTTGATTCGGGCTGAGCTTGGACAGCCAGGG
GCTCTTTTAGGTGATGATCAACTTTATAATGTGATTGTTACCGCTCACGCATTTGTGATA
ATTTTTTTCTTGGTAATGCCTATGATAATTGGGGGATTTGGTAATTGATTAGTTCCTCTG
ATATTAGGAGCTCCTGACATGGCGTTTCCTCGATTAAATAATATAAGTTTTTGGTTACTT
CCTCCTTCGTTGACTTTGTTGCTTGCTTCTTCTGCAGTTGAAAGAGGTGTGGGTACAGGT
TGGACAGTATATCCTCCTTTATCTGGTAACTTAGCTCATGCAGGGGGCTCTGTAGATTTA
GCAATTTTTTCTTTACATTTAGCTGGTGTTTCTTCTATTTTAGGTGCTGTAAACTTCATT
ACTACAATTATTAATATGCGATGACAAGGAATGCAGTTTGAGCGATTACCTCTTTTTGTT
TGGTCGGTAAAGATTACTGCCATTCTCCTCTTACTTTCTCTGCCTGTTCTTGCTGGTGCA
ATTACTATGTTGTTAACTGATCGAAACTTTAATAC
>NAH230
TCTGGTTTGGTCGGGACTGCCCTAAGTCTTTTGATTCGGGCTGAGCTTGGACAGCCAGGG
GCTCTTTTAGGTGATGATCAACTTTATAATGTGATTGTTACCGCTCACGCATTTGTGATA
ATTTTTTTCTTGGTAATGCCCATGATAATTGGGGGATTTGGTAATTGATTAGTTCCTCTG
ATATTAGGAGCTCCTGACATGGCGTTTCCTCGATTAAATAATATAAGTTTTTGGTTACTT
CCTCCTTCGTTGACTTTGTTGCTTGCTTCTTCTGCAGTTGAAAGAGGTGTGGGTACAGGT
TGGACAGTATATCCTCCTTTATCTGGTAACTTAGCTCATGCAGGGGGCTCTGTAGATTTA
GCAATTTTTTCTTTACATTTAGCTGGTGTTTCTTCTATTTTAGGTGCTGTAAACTTCATT
ACTACAATTATTAATATGCGGTGACAAGGAATGCAGTTTGAGCGATTACCTCTTTTTGTT
TGGTCGGTAAAGATTACTGCCATTCTCCTTTTACTTTCTCTGCCTGTTCTTGCTGGTGCA
ATTACTATGTTGTTAACTGATCGAAACTTTAATAC

>NAH231
TCTGGTTTGGTCGGGACTGCCCTAAGTCTTTTGATTCGGGCTGAGCTTGGACAGCCAGGG
GCTCTTTTAGGTGATGATCAACTTTATAATGTGATTGTTACCGCTCACGCATTTGTGATA
ATTTTTTTCTTGGTAATGCCTATGATAATTGGGGGATTTGGTAATTGATTAGTTCCTCTG
ATATTAGGAGCTCCTGACATGGCGTTTCCTCGATTAAATAATATAAGTTTTTGGTTACTT
CCTCCTTCGTTGACCTTGTTGCTTGCTTCTTCTGCAGTTGAAAGAGGTGTGGGTACAGGT
TGGACAGTATATCCTCCTTTATCTGGTAACTTAGCTCATGCAGGGGGCTCTGTAGATTTA
GCAATTTTTTCTTTACATTTAGCTGGTGTTTCTTCTATTTTAGGTGCTGTAAACTTTATT
ACTACAATTATTAATATGCGGTGACAAGGAATGCAGTTTGAGCGATTACCTCTTTTTGTT
TGGTCGGTAAAGATTACTGCCATTCTCCTCTTACTTTCTCTGCCTGTTCTTGCTGGTGCA
ATTACTATGTTGTTAACTGATCGAAACTTTAATAC

>NAH232
TCTGGTTTGGTCGGGACTGCCCTAAGTCTTTTGATTCGGGCTGAGCTTGGACAGCCAGGG
GCTCTTTTAGGTGATGATCAACTTTATAATGTGATTGTCACCGCTCACGCATTTGTGATA
ATTTTTTTCTTGGTAATGCCCATGATAATTGGGGGATTTGGTAATTGATTAGTTCCTCTG
ATATTAGGAGCTCCTGACATGGCGTTTCCTCGATTAAATAATATAAGTTTTTGGTTACTT
CCTCCTTCGTTGACTTTGTTGCTTGCTTCTTCTGCAGTTGAAAGAGGTGTGGGTACAGGT
TGGACAGTATATCCTCCTTTATCTGGTAACTTAGCTCATGCAGGGGGCTCTGTAGATTTA
GCAATTTTTTCTTTACATTTAGCTGGTGTTTCTTCTATTTTAGGTGCTGTAAACTTCATT
ACTACAATTATTAATATGCGGTGACAAGGAATGCAGTTTGAGCGATTACCTCTTTTTGTT
TGGTCGGTAAAGATTACTGCCATTCTCCTTTTACTTTCTCTGCCTGTCCTTGCTGGTGCA
ATTACTATGTTGTTAACTGATCGAAACTTTAATAC
>NAH233
TCTGGTTTGGTCGGGACTGCCCTAAGTCTTTTGATTCGGGCTGAGCTTGGACAGCCAGGG
GCTCTTTTAGGTGATGATCAACTTTATAATGTGATTGTTACCGCTCACGCATTTGTGATA
ATTTTTTTCTTGGTAATGCCCATGATGATTGGGGGATTTGGTAATTGATTAGTTCCTCTG
ATATTAGGAGCTCCTGACATGGCGTTTCCTCGATTAAATAATATAAGTTTTTGGTTACTT
CCTCCTTCGTTGACTTTGTTGCTTGCTTCTTCTGCAGTTGAAAGAGGTGTGGGTACAGGT
TGGACAGTATATCCTCCTTTATCTGGTAACTTAGCTCATGCAGGGGGCTCTGTAGATTTA
GCAATTTTTTCTTTACATTTAGCTGGTGTTTCTTCTATTTTAGGTGCTGTAAACTTCATT
ACTACAATTATCAATATGCGGTGACAAGGAATGCAGTTTGAGCGATTACCTCTTTTTGTT
TGGTCGGTAAAGATTACTGCCATTCTCCTTTTACTTTCTTTGCCTGTTCTTGCTGGTGCA
ATTACTATGTTGTTAACTGATCGAAACTTTAATAC

>NAH234
TCTGGTTTGGTCGGGACTGCCCTAAGTCTTTTGATTCGGGCTGAGCTTGGACAGCCAGGG
GCTCTTTTAGGTGATGATCAACTTTATAATGTGATTGTTACCGCTCACGCATTTGTGATA
ATTTTTTTCTTGGTAATGCCTATGATAATTGGGGGATTTGGTAATTGATTAGTTCCTCTG
ATACTAGGAGCTCCTGACATGGCGTTTCCTCGATTAAATAATATAAGTTTTTGGTTACTT
CCTCCTTCGTTGACCTTGTTGCTTGCTTCTTCTGCAGTTGAAAGAGGTGTGGGTACAGGT
TGGACAGTATATCCTCCTTTATCTGGTAACTTAGCTCATGCAGGGGGCTCTGTAGATTTA
GCAATTTTTTCTTTACATTTAGCTGGTGTTTCTTCTATTTTAGGTGCTGTAAACTTCATT
ACTACAATTATTAATATGCGGTGACAAGGAATGCAGTTTGAGCGATTACCTCTTTTTGTT
TGGTCGGTAAAGATTACTGCCATTCTCCTCTTACTTTCTCTGCCTGTTCTTGCTGGTGCA
ATTACTATGTTGTTAACTGATCGAAACTTTAATAC
>NAH235
TCTGGTTTGGTCGGGACTGCCCTAAGTCTTTTGATTCGGGCTGAGCTTGGACAGCCAGGG
GCTCTTTTAGGTGATGATCAACTTTATAATGTGATTGTTACCGCTCACGCATTTGTGATA
ATTTTTTTCTTGGTAATGCCTATGATAATTGGGGGATTTGGTAATTGATTAGTTCCTCTG
ATATTAGGAGCTCCTGACATGGCGTTTCCTCGATTAAATAATATAAGTTTTTGGTTACTT
CCTCCTTCGTTGACCTTGTTGCTTGCTTCTTCTGCAGTTGAAAGAGGTGTGGGTACAGGT
TGGACAGTATATCCCCCTTTATCTGGTAACTTAGCTCATGCAGGGGGCTCTGTAGATTTA
GCAATTTTTTCTTTACATTTAGCTGGTGTTTCTTCTATTTTAGGTGCTGTAAACTTCATT
ACTACAATTATTAATATGCGGTGACAAGGAATGCAGTTTGAGCGATTACCTCTTTTTGTT
TGGTCGGTAAAGATTACTGCCATTCTCCTCTTACTTTCTCTGCCTGTTCTTGCTGGTGCA
ATTACTATGTTGTTAACTGATCGAAACTTTAATAC
>NAH236
TCTGGTTTGGTCGGGACTGCCCTAAGTCTTTTGATTCGGGCTGAGCTTGGACAGCCAGGG
GCTCTTTTAGGTGATGATCAACTTTATAATGTGATTGTTACCGCTCACGCATTTGTGATA
ATTTTTTTCTTGGTAATGCCTATGATAATTGGGGGATTTGGTAATTGATTAGTTCCTCTG
ATATTAGGAGCTCCTGATATGGCGTTTCCTCGATTAAATAATATAAGTTTTTGGTTACTT
CCTCCTTCGTTGACCTTGTTGCTTGCTTCTTCTGCAGTTGAAAGAGGTGTGGGTACAGGT
TGGACAGTATATCCTCCTTTATCTGGTAACTTAGCTCATGCAGGGGGCTCTGTAGATTTA
GCAATTTTTTCTTTACATTTAGCTGGTGTTTCTTCTATTTTAGGTGCTGTAAACTTCATT
ACTACAATTATTAATATGCGGTGACAAGGAATGCAGTTTGAGCGATTACCTCTTTTTGTT
TGGTCGGTAAAGATTACTGCCATTCTCCTCTTACTTTCTCTGCCTGTTCTTGCTGGTGCA
ATTACTATGTTGTTAACTGATCGAAACTTTAATAC

>NAH237
TCTGGTTTGGTCGGGACTGCCCTAAGTCTTTTGATTCGGGCTGAGCTTGGACAGCCAGGG
GCTCTTTTAGGTGATGATCAACTTTATAATGTGATTGTTACCGCTCACGCATTTGTGATA
ATTTTTTTCTTGGTAATGCCCATGATAATTGGGGGATTTGGTAATTGATTAGTTCCTCTG
ATATTAGGAGCTCCTGACATGGCGTTTCCTCGATTAAATAATATAAGTTTTTGGTTACTT
CCTCCTTCGTTGACTTTGTTGCTTGCTTCTTCTGCAGTTGAAAGAGGTGTGGGTACAGGT
TGGACAGTATATCCTCCTTTATCTGGTAACTTAGCTCATGCAGGGGGCTCTGTAGATTTA
GCAATTTTTTCTTTACATTTAGCTGGTGTTTCTTCTATTTTAGGTGCTGTAAACTTCATT
ACTACAATTATTAATATGCGGTGACAAGGAATGCAGTTTGAGCGATTACCTCTTTTTGTT
TGGTCGGTAAAGATTACTGCCATTCTCCTTTTACTTTCTTTGCCTGTTCTTGCTGGTGCA
ATTACTATGTTGTTAACTGATCGAAACTTTAATAC

>NAH250
TCTGGTTTGGTCGGGACTGCCCTAAGTCTTTTGATTCGGGCTGAGCTTGGACAGCCAGGG
GCTCTTTTAGGTGATGATCAACTTTATAATGTGATTGTTACCGCTCACGCATTTGTGATA
ATTTTTTTCTTGGTAATGCCTATGATAATTGGGGGATTTGGTAATTGATTAGTTCCTCTG
ATATTAGGAGCTCCTGACATGGCGTTTCCTCGATTGAATAATATAAGTTTTTGGTTACTT
CCTCCTTCGTTGACCTTGTTGCTTGCTTCTTCTGCAGTTGAAAGAGGTGTGGGTACAGGT
TGGACAGTATATCCTCCTTTATCTGGTAACTTAGCTCATGCAGGGGGCTCTGTAGATTTA
GCAATTTTTTCTTTACATTTAGCTGGTGTTTCTTCTATTTTAGGTGCTGTAAACTTCATT
ACTACAATTATTAATATGCGGTGACAAGGAATGCAGTTTGAGCGATTACCTCTTTTTGTT
TGGTCGGTAAAGATTACTGCCATCCTTCTCTTACTTTCTTTGCCTGTTCTTGCTGGTGCA
ATTACTATGTTGTTAACTGATCGAAACTTTAATAC


>NAH251
TCTGGTTTGGTCGGGACTGCCCTAAGTCTTTTGATTCGGGCTGAGCTTGGACAGCCAGGG
GCTCTTTTAGGTGATGATCAACTTTATAATGTGATTGTTACCGCTCACGCATTTGTGATA
ATTTTTTTCTTGGTAATGCCCATGATAATTGGGGGATTTGGTAATTGATTAGTTCCTCTG
ATATTAGGAGCTCCTGACATGGCGTTTCCTCGATTAAATAATATAAGTTTTTGGTTACTT
CCTCCTTCGTTGACTTTGTTGCTTGCTTCTTCTGCAGTTGAAAGAGGTGTGGGTACAGGT
TGGACAGTGTATCCTCCTTTATCTGGTAACTTAGCTCATGCAGGGGGCTCTGTAGATTTA
GCAATTTTTTCTTTACATTTAGCTGGTGTTTCTTCTATTTTAGGTGCTGTAAACTTCATT
ACTACGATTATTAATATGCGGTGACAAGGAATGCAGTTTGAGCGATTACCTCTTTTTGTT
TGGTCGGTAAAGATTACTGCCATTCTCCTTCTACTTTCTCTGCCTGTTCTTGCTGGTGCA
ATTACTATGTTGTTAACTGATCGAAACTTTAATAC

>NAH252
TCTGGTTTGGTCGGGACTGCCCTAAGTCTTTTGATTCGGGCTGAGCTTGGACAGCCAGGG
GCTCTTTTAGGTGATGATCAACTTTATAATGTGATTGTTACCGCTCACGCATTTGTGATA
ATTTTTTTCTTGGTAATGCCTATGATAATTGGGGGATTTGGTAATTGATTAGTTCCTCTG
ATATTAGGAGCTCCTGACATGGCGTTTCCTCGATTAAATAATATAAGTTTTTGGTTACTT
CCTCCTTCGTTGACTTTGTTGCTTGCTTCTTCTGCAGTTGAAAGAGGTGTGGGTACAGGT
TGGACAGTATATCCTCCTTTATCTGGTAACTTAGCTCATGCAGGGGGCTCTGTAGATTTA
GCAATTTTTTCTTTACATTTAGCTGGTGTTTCTTCTATTTTAGGTGCTGTAAACTTCATT
ACTACAATTATTAATATGCGGTGACAAGGAATGCAGTTTGAGCGATTACCTCTTTTTGTT
TGGTCGGTAAAGATTACTGCCATTCTTCTTTTACTTTCTCTGCCTGTTCTTGCTGGTGCA
ATTACTATGTTGTTAACTGATCGGAACTTTAATAC
>NAH253
TCTGGTTTGGTCGGGACTGCCCTAAGTCTTTTGATTCGGGCTGAGCTTGGACAGCCAGGG
GCTCTTTTAGGTGATGATCAACTTTATAATGTGATTGTTACCGCTCACGCATTTGTGATA
ATTTTTTTCTTGGTAATGCCCATGATAATTGGGGGATTTGGTAATTGATTAGTTCCTCTG
ATATTAGGAGCTCCTGACATGGCGTTTCCTCGATTAAATAATATAAGTTTTTGGTTACTT
CCTCCTTCGTTGACTTTGTTGCTTGCTTCTTCTGCAGTTGAAAGAGGTGTGGGTACAGGT
TGGACAGTATATCCTCCTTTATCTGGTAACTTAGCTCATGCAGGGGGCTCTGTAGATTTA
GCAATTTTTTCTTTACATTTAGCTGGTGTTTCTTCTATTTTAGGTGCTGTAAACTTCATT
ACTACAATTATTAATATGCGGTGACAAGGAATGCAGTTTGAGCGATTACCCCTTTTTGTT
TGGTCGGTAAAGATTACTGCCATTCTCCTTTTACTTTCTCTGCCTGTTCTTGCTGGTGCA
ATTACTATGTTGTTAACTGATCGAAACTTTAATAC

>NAH254
TCTGGTTTGGTCGGGACTGCCCTAAGTCTTTTGATTCGGGCTGAGCTTGGACAGCCAGGG
GCTCTTTTAGGTGATGATCAACTTTATAATGTGATTGTTACCGCTCACGCATTTGTGATA
ATTTTTTTCTTGGTAATGCCCATGATAATTGGGGGATTTGGTAATTGATTAGTTCCTCTG
ATATTAGGAGCTCCTGACATGGCGTTTCCTCGATTAAATAATATAAGTTTTTGGCTACTT
CCTCCTTCGTTGACTTTGTTGCTTGCTTCTTCTGCAGTTGAAAGAGGTGTGGGTACAGGT
TGGACAGTATATCCTCCTTTATCTGGTAACTTAGCTCATGCAGGGGGCTCTGTAGATTTA
GCAATTTTTTCTTTACATTTAGCTGGTGTTTCTTCTATTTTAGGTGCTGTAAACTTCATT
ACTACAATTATTAATATGCGGTGACAAGGAATGCAGTTTGAGCGATTACCTCTTTTTGTT
TGGTCGGTAAAGATTACTGCCATTCTCCTTTTACTTTCTCTGCCTGTTCTTGCTGGTGCA
ATTACTATGTTGTTAACTGATCGAAACTTTAATAC

>NAH262
TCTGGTTTGGTCGGGACTGCCCTAAGTCTTTTGATTCGGGCTGAGCTTGGACAGCCAGGG
GCTCTTTTAGGTGATGATCAACTTTATAATGTGATTGTTACCGCTCACGCATTTGTAATA
ATTTTTTTCTTGGTAATGCCCATGATAATTGGGGGATTTGGTAATTGATTAGTTCCTCTG
ATATTAGGAGCCCCTGACATGGCGTTTCCTCGATTAAATAATATAAGTTTTTGGTTACTT
CCTCCTTCGTTGACTTTGTTGCTTGCTTCTTCTGCAGTTGAAAGAGGTGTGGGTACAGGT
TGGACAGTATATCCTCCTTTATCTGGTAACTTAGCTCATGCAGGGGGCTCTGTAGATTTA
GCAATTTTTTCTTTACATTTAGCTGGTGTTTCTTCTATTTTAGGTGCTGTAAACTTCATT
ACTACAATTATTAATATGCGGTGACAGGGAATGCAGTTTGAGCGATTACCTCTTTTTGTT
TGGTCGGTAAAGATTACTGCCATTCTCCTTTTACTTTCTCTGCCTGTTCTTGCTGGTGCA
ATTACTATGTTGTTAACTGATCGAAACTTTAATAC


>NAH269
TCTGGTTTGGTCGGGACTGCCCTAAGTCTTTTGATTCGGGCTGAGCTTGGACAGCCAGGG
GCTCTTTTAGGTGATGATCAACTTTATAATGTGATTGTTACCGCTCACGCATTTGTGATA
ATTTTTTTCTTGGTAATGCCCATGATAATTGGGGGATTTGGTAATTGATTAGTTCCTCTG
ATATTAGGAGCTCCTGACATGGCGTTTCCTCGATTAAATAATATAAGTTTTTGGTTACTT
CCTCCTTCGTTGACTTTGTTGCTTGCTTCTTCTGCAGTTGAAAGAGGTGTGGGTACAGGT
TGGACAGTATATCCTCCTTTATCTGGTAACTTAGCTCATGCAGGGGGCTCTGTAGATTTA
GCAATTTTTTCTTTACATTTAGCTGGTGTTTCTTCTATTTTAGGTGCTGTAAACTTCATT
ACTACAATTATTAATATGCGGTGACAAGGAATGCAGTTTGAGCGATTACCTCTTTTTGTT
TGGTCGGTAAAGATTACTGCTATTCTCCTTTTACTTTCTCTGCCTGTTCTTGCTGGTGCA
ATTACTATGTTGTTAACTGATCGAAACTTTAATAC
>NAH270
TCTGGTTTGGTCGGGACTGCCCTAAGTCTTTTGATTCGGGCTGAGCTTGGACAGCCAGGG
GCTCTTTTAGGTGATGATCAACTTTATAATGTGATTGTTACCGCTCACGCATTTGTGATA
ATTTTTTTCTTGGTAATGCCTATGATAATTGGGGGATTTGGTAATTGATTAGTTCCTCTG
ATATTAGGAGCTCCTGACATGGCGTTTCCTCGATTAAATAATATAAGTTTTTGGTTACTT
CCTCCTTCGTTGACTTTGTTGCTTGCTTCTTCTGCAGTTGAAAGAGGTGTGGGTACAGGT
TGAACAGTATATCCTCCTTTATCTGGTAACTTAGCTCATGCAGGGGGTTCTGTAGATTTA
GCAATTTTTTCTTTACATTTAGCTGGTGTTTCTTCTATTTTAGGTGCTGTAAACTTCATT
ACTACAATTATTAATATACGGTGACAAGGAATGCAGTTTGAGCGATTACCTCTTTTTGTT
TGGTCGGTAAAGATTACTGCCATTCTCCTCTTACTTTCTCTGCCTGTTCTTGCTGGTGCA
ATTACTATGTTGTTAACTGATCGAAACTTTAATAC
>NAH271
TCTGGTTTGGTCGGGACTGCCCTAAGTCTTTTGATTCGGGCTGAGCTTGGACAGCCAGGG
GCTCTTTTAGGTGATGATCAACTTTATAATGTGATTGTTACCGCTCACGCATTTGTGATA
ATTTTTTTCTTGGTAATGCCCATGATAATTGGGGGATTTGGTAATTGATTAGTTCCTCTG
ATATTAGGAGCTCCTGACATGGCGTTTCCTCGATTAAATAATATAAGTTTTTGGTTACTT
CCTCCTTCGTTGACTTTGTTGCTTGCTTCTTCTGCAGTTGAAAGAGGTGTGGGTACAGGT
TGGACAGTATATCCTCCTTTATCTGGTAACTTAGCTCATGCAGGGGGTTCTGTAGATTTA
GCAATTTTTTCTTTACATTTAGCTGGTGTTTCTTCTATTTTAGGTGCTGTAAACTTCATT
ACTACAATTATTAATATGCGGTGACAAGGAATGCAGTTTGAGCGATTACCTCTTTTTGTT
TGGTCGGTAAAGATTACTGCCATTCTCCTTTTACTTTCTCTGCCTGTTCTTGCTGGTGCA
ATTACTATGTTGTTAACTGATCGAAACTTTAATAC
>NAH272
TCTGGTTTGGTCGGGACTGCCCTAAGTCTTTTGATTCGGGCTGAGCTTGGACAGCCAGGG
GCTCTTTTAGGTGATGATCAACTTTATAATGTGATTGTTACCGCTCACGCATTTGTGATA
ATTTTTTTCTTGGTAATGCCTATGATAATTGGGGGATTTGGTAATTGATTAGTTCCTTTG
ATATTAGGAGCTCCTGACATGGCGTTTCCTCGATTAAATAATATAAGTTTTTGGTTACTT
CCTCCTTCGTTGACCTTGTTGCTTGCTTCTTCTGCAGTTGAAAGAGGTGTGGGTACAGGT
TGGACAGTATACCCTCCTTTATCTGGTAACTTAGCTCATGCAGGGGGTTCTGTAGATTTA
GCAATTTTTTCTTTACATTTAGCTGGTGTTTCTTCTATTTTAGGTGCTGTAAACTTCATT
ACTACAATTATTAATATGCGGTGACAAGGAATGCAGTTTGAGCGATTACCTCTTTTTGTT
TGGTCGGTAAAGATTACTGCCATTCTCCTCTTACTTTCTCTGCCTGTTCTTGCTGGTGCA
ATTACTATGTTGTTAACTGATCGAAACTTTAATAC
>NAH273
TCTGGTTTGGTCGGGACTGCCCTAAGTCTTTTGATTCGGGCTGAGCTTGGACAGCCAGGG
GCTCTTTTAGGTGATGATCAACTTTATAATGTGATTGTTACCGCTCACGCATTTGTGATA
ATTTTTTTCTTGGTAATGCCTATGATAATTGGGGGATTTGGTAATTGATTAGTTCCTTTG
ATATTAGGAGCTCCTGACATGGCGTTTCCTCGATTAAATAATATAAGTTTTTGGTTACTT
CCTCCTTCGTTGACCTTGTTGCTTGCTTCTTCTGCAGTTGAAAGAGGTGTGGGTACAGGT
TGGACAGTATATCCTCCTTTATCTGGTAACTTAGCTCATGCAGGGGGCTCTGTAGATTTA
GCAATTTTTTCTTTACATTTAGCTGGTGTTTCTTCTATTTTAGGTGCTGTAAACTTCATT
ACTACAATTATTAATATGCGGTGACAAGGAATGCAGTTTGAGCGATTACCTCTTTTTGTT
TGGTCGGTAAAGATTACTGCCATTCTCCTCTTACTTTCTTTGCCTGTTCTTGCTGGTGCA
ATTACTATATTGTTAACTGATCGAAACTTTAATAC


>NAH318
TCTGGTTTGGTCGGGACTGCCCTAAGTCTTTTGATTCGGGCTGAGCTTGGACAGCCAGGG
GCTCTTTTAGGTGATGATCAACTTTATAATGTGATTGTTACCGCTCACGCATTTGTGATA
ATTTTTTTCTTGGTAATGCCTATGATAATTGGGGGATTTGGTAATTGATTAGTTCCCCTG
ATATTAGGAGCTCCTGACATGGCGTTTCCTCGATTAAATAATATAAGTTTTTGGCTACTT
CCTCCTTCGTTGACTTTGTTGCTTGCTTCTTCTGCAGTTGAAAGAGGTGTGGGTACAGGT
TGGACAGTATATCCTCCTTTATCTGGTAACTTAGCTCATGCAGGGGGCTCTGTAGATTTA
GCAATTTTTTCTTTACATTTAGCTGGTGTTTCTTCTATTTTAGGTGCTGTAAACTTCATT
ACTACAATTATTAATATGCGGTGACAAGGAATGCAGTTTGAGCGATTACCTCTTTTTGTT
TGGTCGGTAAAGATCACTGCCATTCTCCTCTTACTTTCTCTGCCTGTTCTTGCTGGCGCA
ATTACTATGTTGTTAACTGATCGAAACTTTAATAC
>NAH319
TCTGGTTTGGTCGGGACTGCCCTAAGTCTTTTGATTCGGGCTGAGCTTGGACAGCCAGGG
GCTCTTTTAGGTGATGATCAACTTTATAATGTGATTGTTACCGCTCACGCATTTGTGATA
ATTTTTTTCTTGGTAATGCCCATGATAATTGGGGGATTTGGTAATTGATTAGTTCCTTTG
ATATTAGGAGCTCCTGACATGGCGTTTCCTCGATTAAATAATATAAGTTTTTGGTTACTT
CCTCCTTCGTTGACTTTGTTGCTTGCTTCTTCTGCAGTTGAAAGAGGTGTGGGTACAGGT
TGGACAGTATATCCTCCTTTATCTGGTAACTTAGCTCATGCAGGGGGCTCTGTAGATTTA
GCAATTTTTTCTTTACATTTAGCTGGTGTTTCTTCTATTTTAGGTGCTGTAAACTTCATT
ACTACAATTATTAATATGCGGTGACAAGGAATGCAATTTGAGCGATTACCTCTTTTTGTT
TGGTCGGTAAAGATTACTGCCATTCTCCTTTTACTTTCTTTGCCTGTTCTTGCTGGTGCA
ATTACTATGTTGTTAACTGATCGAAACTTTAATAC
>NAH320
TCTGGTTTGGTCGGGACTGCCCTAAGTCTTTTGATTCGGGCTGAGCTTGGACAGCCAGGG
GCTCTTTTAGGTGATGATCAACTTTATAATGTGATTGTTACCGCTCACGCATTTGTGATA
ATTTTTTTCTTGGTAATGCCCATGATAATTGGGGGATTTGGTAATTGATTAGTTCCTCTG
ATATTAGGAGCTCCTGATATGGCGTTTCCTCGATTAAATAATATAAGTTTTTGGTTACTT
CCTCCTTCGTTGACTTTGTTGCTTGCTTCTTCTGCAGTTGAAAGAGGTGTGGGTACAGGT
TGGACAGTATATCCTCCTTTATCTGGTAACTTAGCTCATGCAGGGGGCTCTGTAGATTTA
GCAATTTTTTCTTTACATTTAGCTGGTGTTTCTTCTATTTTAGGTGCTGTAAACTTCATT
ACTACAATTATTAATATGCGGTGACAAGGAATGCAGTTTGAGCGATTACCTCTTTTTGTT
TGGTCGGTAAAGATTACTGCCATTCTCCTTTTACTTTCTCTGCCTGTTCTTGCTGGTGCA
ATTACTATGTTGTTAACTGATCGAAACTTTAATAC
>NAH321
TCTGGTTTGGTCGGGACTGCCCTAAGTCTTTTGATTCGGGCTGAGCTTGGACAGCCAGGG
GCTCTTTTAGGTGATGATCAACTTTATAATGTGATTGTTACCGCTCACGCATTTGTGATA
ATTTTTTTCTTGGTAATGCCCATGATAATTGGGGGATTTGGTAATTGATTAGTTCCTCTG
ATATTAGGAGCTCCTGACATGGCGTTTCCTCGATTAAATAATATAAGTTTTTGGTTACTT
CCTCCTTCGTTGACTTTGTTGCTTGCTTCTTCTGCAGTTGAAAGAGGTGTGGGTACAGGT
TGGACAGTATATCCTCCTTTATCTGGTAACTTAGCTCATGCAGGGGGCTCTGTAGATTTA
GCAATTTTTTCTTTACATTTAGCTGGTGTTTCTTCTATTTTAGGTGCTGTAAACTTCATT
ACTACAATTATTAATATGCGGTGACAAGGAATGCAGTTTGAGCGATTACCTCTTTTTGTT
TGGTCAGTAAAGATTACTGCCATTCTCCTTTTACTTTCTCTGCCTGTTCTTGCTGGTGCA
ATTACTATGTTGTTAACTGATCGAAACTTTAATAC

>NAH322
TCTGGTTTGGTCGGGACTGCCCTAAGTCTTCTGATTCGGGCTGAGCTTGGACAGCCAGGT
GCTCTTTTAGGTGATGATCAACTTTATAATGTGATTGTTACCGCTCACGCATTTGTGATA
ATTTTTTTCTTGGTAATGCCTATGATAATTGGGGGATTTGGTAATTGATTAGTTCCTCTG
ATATTAGGAGCTCCTGACATGGCGTTTCCTCGATTAAATAATATAAGTTTTTGGTTACTC
CCTCCTTCGTTGACTTTGTTGCTTGCTTCTTCTGCAGTTGAAAGAGGTGTGGGTACAGGT
TGGACAGTATATCCTCCTTTATCCGGTAACTTAGCTCATGCAGGGGGCTCTGTAGATTTA
GCAATTTTTTCTTTACATTTAGCTGGTGTTTCTTCTATTTTAGGTGCTGTAAACTTCATT
ACTACAATTATTAATATGCGGTGACAAGGAATGCAGTTTGAGCGATTACCTCTTTTTGTT
TGGTCGGTAAAGATTACTGCCATTCTCCTCTTACTTTCTCTGCCTGTTCTTGCTGGTGCA
ATTACTATGTTGTTAACTGATCGAAACTTTAATAC
>NAH323
TCTGGTTTGGTCGGGACTGCCCTAAGTCTTTTGATTCGGGCTGAGCTTGGACAGCCAGGG
GCTCTTTTAGGTGATGATCAACTTTATAATGTGATTGTTACCGCTCACGCATTTGTGATA
ATTTTTTTCTTGGTAATGCCCATGATAATTGGGGGATTTGGTAATTGATTAGTTCCTCTG
ATATTAGGAGCTCCTGACATGGCGTTTCCTCGATTAAATAACATAAGTTTTTGGTTACTT
CCTCCTTCGTTGACTTTGTTGCTTGCTTCTTCTGCAGTTGAAAGAGGTGTGGGTACAGGT
TGGACAGTATATCCTCCTTTATCTGGTAACTTAGCTCATGCAGGGGGCTCTGTAGATTTA
GCAATTTTTTCTTTACATTTAGCTGGTGTTTCTTCTATTTTAGGTGCTGTAAACTTCATT
ACTACAATTATTAATATGCGGTGACAAGGAATGCAGTTTGAGCGATTACCTCTTTTTGTT
TGGTCGGTAAAGATTACTGCCATTCTCCTTTTACTTTCTTTGCCTGTTCTTGCTGGTGCA
ATTACTATGTTGTTAACTGATCGAAACTTTAATAC

>NAH325
TCTGGTTTGGTCGGGACTGCCCTAAGTCTTTTGATTCGGGCTGAGCTTGGACAGCCAGGG
GCTCTTTTAGGTGATGATCAACTTTATAATGTGATTGTTACCGCTCACGCATTTGTGATA
ATTTTTTTCTTGGTAATGCCCATGATAATTGGGGGATTTGGTAATTGATTAGTTCCTCTA
ATACTAGGAGCTCCTGACATGGCGTTTCCTCGATTAAATAATATAAGTTTTTGGTTACTT
CCTCCTTCGTTGACTTTGTTGCTTGCTTCTTCTGCAGTTGAAAGAGGTGTGGGTACAGGT
TGGACAGTATATCCTCCTTTATCTGGTAACTTAGCTCATGCAGGGGGCTCTGTAGATTTA
GCAATTTTTTCTTTACATTTAGCTGGTGTTTCTTCTATTTTAGGTGCTGTAAACTTCATT
ACTACAATTATTAATATGCGGTGACAAGGAATGCAGTTTGAGCGATTACCTCTTTTTGTT
TGGTCGGTAAAGATTACTGCCATTCTTCTTTTACTTTCTCTGCCTGTTCTTGCTGGTGCA
ATTACTATGTTGTTAACTGATCGAAACTTTAATAC

>NAH326
TCTGGTTTGGTCGGGACTGCCCTAAGTCTTTTGATTCGGGCTGAGCTTGGACAGCCAGGG
GCTCTTTTAGGTGATGATCAACTTTATAATGTGATTGTTACCGCTCACGCATTTGTGATA
ATTTTTTTCTTGGTAATGCCTATGATAATTGGGGGATTTGGTAATTGATTAGTTCCTCTG
ATACTAGGAGCTCCTGACATGGCGTTTCCTCGATTAAATAATATAAGTTTTTGGTTACTT
CCTCCTTCGTTGACTTTGTTGCTTGCTTCTTCTGCAGTTGAAAGAGGTGTGGGTACAGGT
TGGACAGTATATCCTCCTTTATCTGGTAACTTAGCTCATGCAGGGGGCTCTGTAGATTTA
GCAATTTTTTCTTTACATTTAGCTGGTGTTTCTTCTATTTTAGGTGCTGTAAACTTCATT
ACTACAATTATTAATATACGGTGACAAGGAATGCAGTTTGAGCGATTACCTCTTTTTGTT
TGGTCGGTAAAGATTACTGCCATTCTCCTCTTACTTTCTCTGCCTGTTCTTGCTGGTGCA
ATTACTATGTTGTTAACTGATCGAAACTTTAATAC
>NAH327
TCTGGTTTGGTCGGGACTGCCCTAAGTCTTTTGATTCGGGCTGAGCTTGGACAGCCAGGG
GCTCTTTTAGGTGATGATCAACTTTATAATGTGATTGTTACCGCTCACGCATTTGTGATA
ATTTTTTTCTTGGTAATGCCTATGATAATTGGGGGATTTGGTAATTGATTAGTTCCTCTG
ATATTAGGAGCTCCTGATATGGCGTTTCCTCGATTAAATAATATAAGTTTTTGGTTACTT
CCTCCTTCGTTGACTTTGTTGCTTGCTTCTTCTGCAGTTGAAAGAGGTGTGGGTACAGGT
TGGACAGTATATCCTCCTTTATCTGGTAACTTAGCTCATGCAGGGGGCTCTGTAGATTTA
GCAATTTTTTCTTTACATTTAGCTGGTGTTTCTTCTATTTTAGGTGCTGTAAACTTCATT
ACTACAATTATTAATATGCGGTGACAAGGAATGCAGTTTGAGCGATTACCTCTTTTTGTT
TGGTCGGTAAAGATTACTGCCATTCTCCTCTTACTTTCTCTGCCTGTTCTTGCTGGTGCA
ATTACTATGTTGTTAACTGATCGAAACTTTAATAC
>NAH328
TCTGGTTTGGTCGGGACTGCCCTAAGTCTTTTGATTCGGGCTGAGCTTGGACAGCCAGGG
GCTCTTTTAGGTGATGATCAACTTTATAATGTGATTGTTACCGCTCACGCATTTGTGATA
ATTTTTTTCCTGGTAATGCCCATGATAATTGGGGGATTTGGTAATTGATTAGTTCCTCTG
ATATTAGGAGCTCCTGACATGGCGTTTCCTCGATTAAATAATATAAGTTTTTGGTTACTT
CCTCCTTCGTTGACTTTGTTGCTTGCTTCTTCTGCAGTTGAAAGAGGTGTGGGTACAGGT
TGGACAGTATATCCTCCTTTATCTGGTAACTTAGCTCATGCAGGGGGCTCTGTAGATTTA
GCAATTTTTTCTTTACATTTAGCTGGTGTTTCTTCTATTTTAGGTGCTGTAAACTTCATT
ACTACAATTATTAATATGCGGTGACAAGGAATGCAGTTTGAGCGATTACCTCTTTTTGTT
TGGTCGGTAAAGATTACTGCCATTCTCCTTTTACTTTCTCTGCCTGTTCTTGCTGGTGCA
ATTACTATGTTGTTAACTGATCGAAACTTTAATAC
>NAH329
TCTGGTTTGGTCGGGACTGCCCTAAGTCTTTTGATTCGGGCTGAGCTTGGACAGCCAGGG
GCTCTTTTAGGTGATGATCAACTTTATAATGTGATTGTTACCGCTCACGCATTTGTGATA
ATTTTTTTCTTGGTAATGCCTATGATAATTGGGGGATTTGGTAATTGATTAGTTCCTCTG
ATATTAGGAGCTCCTGATATGGCGTTTCCTCGATTAAATAATATAAGTTTTTGGTTACTT
CCTCCTTCGTTAACTTTGTTGCTTGCTTCTTCTGCAGTTGAAAGAGGTGTGGGTACAGGT
TGGACAGTATATCCTCCTTTATCTGGTAACTTAGCTCATGCAGGGGGCTCTGTAGATTTA
GCAATTTTTTCTTTACATTTAGCTGGTGTTTCTTCTATTTTAGGTGCTGTAAACTTCATT
ACTACAATTATTAATATGCGGTGACAAGGAATGCAGTTTGAGCGATTACCTCTTTTTGTT
TGGTCGGTAAAGATTACTGCCATTCTCCTCTTACTTTCTCTGCCTGTTCTTGCTGGTGCA
ATTACTATGTTGTTAACTGATCGAAACTTTAATAC
>NAH330
TCTGGTTTGGTCGGGACTGCCCTAAGTCTTTTGATTCGGGCTGAGCTTGGACAGCCGGGG
GCTCTTTTAGGTGATGATCAACTTTATAATGTGATTGTTACCGCTCACGCATTTGTGATA
ATTTTTTTCTTGGTAATGCCTATGATAATTGGTGGATTTGGTAATTGATTAGTTCCTCTG
ATATTAGGAGCTCCTGATATGGCGTTTCCTCGATTAAATAATATAAGTTTTTGGTTACTT
CCTCCTTCGTTGACTTTGTTGCTTGCTTCTTCTGCAGTTGAAAGAGGTGTGGGTACAGGT
TGGACAGTATATCCTCCTTTATCTGGTAACTTAGCTCATGCAGGGGGCTCTGTAGATTTA
GCAATTTTTTCTTTACATTTAGCTGGTGTTTCTTCTATTTTAGGTGCTGTAAACTTCATT
ACTACAATTATTAATATGCGGTGACAAGGAATGCAGTTTGAGCGATTACCTCTTTTTGTT
TGGTCGGTAAAGATTACTGCCATTCTCCTTTTACTTTCTCTACCTGTTCTTGCTGGTGCA
ATTACTATGTTGTTAACTGATCGAAACTTTAATAC
>NAH331
TCTGGTTTGGTCGGGACTGCCCTAAGTCTTTTGATTCGGGCTGAGCTTGGACAGCCAGGG
GCTCTTTTAGGTGATGATCAACTTTATAATGTGATTGTTACCGCTCACGCATTTGTGATA
ATTTTTTTCTTGGTAATGCCTATGATAATTGGGGGATTTGGTAATTGATTAGTTCCTCTG
ATATTGGGAGCTCCTGACATGGCGTTTCCTCGATTAAATAATATAAGTTTTTGGTTACTT
CCTCCTTCGTTGACTTTGTTGCTTGCTTCTTCTGCAGTTGAAAGAGGTGTGGGTACAGGT
TGGACAGTATATCCTCCTTTATCTGGTAACTTAGCTCATGCAGGGGGCTCTGTAGATTTA
GCAATTTTTTCTTTACATTTAGCTGGTGTTTCTTCTATTTTAGGTGCTGTAAACTTCATT
ACTACAATTATTAATATGCGGTGACAAGGAATGCAGTTTGAGCGATTACCTCTTTTTGTT
TGGTCGGTAAAGATTACTGCCATTCTTCTCTTACTTTCTCTGCCTGTTCTTGCTGGTGCA
ATTACTATGTTGTTAACTGATCGAAACTTTAATAC

>NAH332
TCTGGTTTGGTCGGGACTGCCCTAAGTCTTTTGATTCGGGCTGAGCTTGGACAGCCAGGG
GCTCTTTTAGGTGATGATCAACTTTATAATGTGATTGTTACCGCTCACGCATTTGTGATA
ATTTTTTTCTTGGTAATGCCTATGATAATTGGGGGATTTGGTAATTGATTAGTTCCTCTG
ATATTAGGAGCTCCTGACATGGCGTTTCCTCGATTAAATAATATAAGTTTTTGGTTACTT
CCTCCTTCGTTGACCTTGTTGCTTGCTTCTTCTGCAGTTGAAAGAGGTGTGGGTACAGGT
TGGACAGTATATCCTCCTTTATCTGGTAACTTAGCTCATGCAGGGGGCTCTGTAGATTTA
GCAATTTTTTCTTTACATTTAGCTGGTGTTTCTTCTATTTTAGGTGCTGTAAACTTCATT
ACTACAATTATTAATATGCGGTGACAAGGAATGCAGTTTGAGCGATTACCTCTTTTTGTT
TGGTCGGTAAAGATTACTGCCATTCTCCTCTTACTTTCTCTGCCTGTTCTTGCTGGTGCA
ATTACTATGTTGTTAACTGATCGAAACTTTAACAC


>NAH333
TCTGGTTTGGTCGGGACTGCCCTAAGTCTTTTGATTCGGGCTGAGCTTGGACAGCCAGGG
GCTCTTTTAGGTGATGATCAACTTTATAATGTGATTGTTACCGCTCACGCATTTGTGATA
ATTTTTTTCTTGGTAATGCCCATGATAATTGGGGGATTTGGTAATTGATTAGTTCCTCTG
ATATTAGGAGCTCCTGACATGGCGTTTCCCCGATTAAATAATATAAGTTTTTGGTTACTT
CCTCCTTCGTTGACTTTGTTGCTTGCTTCTTCTGCAGTTGAAAGAGGTGTGGGTACAGGT
TGGACAGTATATCCTCCTTTATCTGGTAACTTAGCTCATGCAGGGGGCTCTGTAGATTTA
GCAATTTTTTCTTTACATTTAGCTGGTGTTTCTTCTATTTTAGGTGCTGTAAACTTCATT
ACTACAATTATTAATATGCGGTGACAAGGAATGCAGTTTGAGCGATTACCTCTTTTTGTC
TGGTCGGTAAAGATTACTGCCATTCTCCTTTTACTTTCTCTGCCTGTTCTTGCTGGTGCA
ATTACTATGTTGTTAACTGATCGAAACTTTAACAC

>NAH334
TCTGGTTTGGTCGGGACTGCCCTAAGTCTTTTGATTCGGGCTGAGCTTGGACAGCCAGGG
GCTCTTTTAGGTGATGATCAACTTTATAATGTGATTGTTACCGCTCACGCATTTGTGATA
ATTTTTTTCTTGGTAATGCCCATGATAATTGGGGGATTTGGTAATTGATTAGTTCCTTTG
ATATTAGGAGCTCCTGACATGGCGTTTCCTCGATTAAATAACATAAGTTTTTGGTTACTT
CCTCCTTCGTTGACTTTGTTGCTTGCTTCTTCTGCAGTTGAAAGAGGTGTGGGTACAGGT
TGGACAGTATATCCTCCTTTATCTGGTAACTTAGCTCATGCAGGGGGCTCTGTAGATTTA
GCAATTTTTTCTTTACATTTAGCTGGTGTTTCTTCTATTTTAGGTGCTGTAAACTTCATT
ACTACAATTATTAATATGCGGTGACAAGGAATGCAGTTTGAGCGATTACCTCTTTTTGTT
TGGTCGGTAAAGATTACTGCCATTCTCCTTTTACTTTCTTTGCCTGTTCTTGCTGGTGCA
ATTACTATGTTGTTAACTGATCGAAACTTTAATAC
>NAH335
TCTGGTTTGGTCGGGACTGCCCTAAGTCTTTTGATTCGGGCTGAGCTTGGACAGCCAGGG
GCTCTTTTAGGTGATGATCAACTTTATAATGTGATTGTTACCGCTCACGCATTTGTGATA
ATTTTTTTCTTGGTAATGCCTATGATAATTGGGGGATTTGGTAATTGATTAGTTCCTCTG
ATATTAGGAGCTCCTGACATGGCGTTTCCTCGATTAAATAATATAAGTTTTTGGTTACTT
CCTCCTTCGTTGACTTTGTTGCTTGCTTCGTCTGCAGTTGAAAGAGGTGTGGGTACAGGT
TGGACAGTATATCCTCCTTTATCTGGTAACTTAGCTCATGCAGGGGGCTCTGTAGATTTA
GCAATTTTTTCTTTACATTTAGCTGGTGTTTCTTCTATTTTAGGTGCTGTAAACTTCATT
ACTACAATTATTAATATGCGGTGACAAGGAATGCAGTTTGAGCGATTACCTCTTTTTGTT
TGGTCGGTAAAGATTACTGCCATTCTCCTCTTACTTTCTCTGCCTGTTCTTGCTGGTGCA
ATTACTATGTTGTTAACTGATCGAAACTTTAATAC
>NAH336
TCTGGTTTGGTCGGGACCGCCCTAAGTCTTTTGATTCGGGCTGAGCTTGGACAGCCAGGG
GCTCTTTTAGGTGATGATCAACTTTATAATGTGATTGTTACCGCTCACGCATTTGTGATA
ATTTTTTTCTTGGTAATGCCTATGATAATTGGGGGATTTGGTAATTGATTAGTTCCTTTG
ATATTAGGAGCTCCTGACATGGCGTTTCCTCGATTAAATAATATAAGTTTTTGGTTACTT
CCTCCTTCGTTGACCTTGTTGCTTGCTTCTTCTGCAGTTGAAAGAGGTGTGGGTACAGGT
TGGACAGTATATCCTCCTTTATCTGGTAACTTAGCTCATGCAGGGGGCTCTGTAGATTTA
GCAATTTTTTCTTTACATTTAGCTGGTGTTTCTTCTATTTTAGGTGCTGTAAACTTCATT
ACTACAATTATTAATATGCGGTGACAAGGAATGCAGTTTGAGCGATTACCTCTTTTTGTT
TGGTCGGTAAAGATTACTGCCATTCTCCTCTTACTTTCTTTGCCTGTTCTTGCTGGTGCA
ATTACTATGTTGTTAACTGATCGAAACTTTAATAC
>NAH337
TCTGGTTTGGTCGGGACTGCCCTAAGTCTTTTGATTCGGGCTGAGCTTGGACAGCCAGGG
GCTCTTTTAGGTGATGATCAACTTTATAATGTGATTGTTACCGCTCACGCATTTGTGATA
ATTTTTTTCTTGGTAATGCCCATGATAATTGGGGGATTTGGTAATTGATTAGTTCCTCTA
ATATTAGGAGCTCCTGACATGGCGTTTCCTCGATTAAATAATATAAGTTTTTGGTTACTT
CCTCCTTCGTTGACTTTGTTGCTTGCTTCTTCTGCAGTTGAAAGAGGTGTGGGTACAGGT
TGGACAGTATATCCTCCTTTATCTGGTAACTTAGCTCATGCAGGGGGCTCTGTAGATTTA
GCAATTTTTTCTTTACATTTAGCTGGTGTTTCTTCTATTTTAGGTGCTGTAAACTTCATT
ACTACAATTATTAATATGCGGTGACAAGGAATGCAGTTTGAGCGATTACCTCTTTTTGTT
TGGTCGGTAAAGATTACTGCCATTCTCCTTTTACTTTCTCTGCCTGTTCTTGCTGGTGCA
ATTACTATGTTGTTAACTGATCGAAACTTTAATAC
>NAH338
TCTGGTTTGGTCGGGACTGCCCTAAGTCTTTTGATTCGGGCTGAGCTTGGACAGCCAGGG
GCTCTTTTAGGTGATGATCAACTTTATAATGTGATTGTTACCGCTCACGCATTTGTGATA
ATTTTTTTCTTGGTAATGCCTATGATAATTGGGGGATTTGGTAATTGATTAGTTCCTCTG
ATATTAGGAGCTCCTGACATGGCGTTTCCTCGATTAAATAATATAAGCTTTTGGTTACTT
CCTCCTTCGTTGACCTTGTTGCTTGCTTCTTCTGCAGTTGAAAGAGGTGTGGGTACAGGT
TGGACAGTATATCCTCCTTTATCTGGTAACTTAGCTCATGCAGGGGGCTCTGTAGATTTA
GCAATTTTTTCTTTACATTTAGCTGGTGTTTCTTCTATTTTAGGTGCTGTAAACTTCATT
ACTACAATTATTAATATGCGGTGACAAGGAATGCAGTTTGAGCGATTACCTCTTTTTGTT
TGGTCGGTAAAGATTACTGCCATTCTCCTCTTACTTTCTCTGCCTGTTCTTGCTGGTGCA
ATTACTATGTTGTTAACTGATCGAAACTTTAATAC
>NAH339
TCTGGTTTGGTCGGGACTGCCCTAAGTCTTTTGATTCGGGCTGAGCTTGGACAGCCAGGG
GCTCTTTTAGGTGACGATCAACTTTATAATGTGATTGTTACCGCTCACGCATTTGTGATA
ATTTTTTTCTTGGTAATGCCCATGATAATTGGGGGATTTGGTAATTGATTAGTTCCTCTG
ATATTAGGAGCTCCTGACATGGCGTTTCCTCGATTAAATAATATAAGTTTTTGGTTACTT
CCTCCTTCGTTGACTTTGTTGCTTGCTTCTTCTGCAGTTGAAAGAGGTGTGGGTACAGGT
TGGACAGTATATCCTCCTTTATCTGGTAACTTAGCTCATGCAGGGGGCTCTGTAGATTTA
GCAATTTTTTCTTTACATTTAGCTGGTGTTTCTTCTATTTTAGGTGCTGTAAACTTCATT
ACTACAATTATTAATATGCGGTGACAAGGAATGCAGTTTGAGCGATTACCTCTTTTTGTT
TGGTCGGTAAAGATTACTGCCATTCTCCTTTTACTTTCTCTGCCTGTTCTTGCTGGTGCA
ATTACTATGTTGTTAACTGATCGAAACTTTAATAC

>NAH340
TCTGGTTTGGTCGGGACTGCCCTAAGTCTTTTGATTCGGGCTGAGCTTGGGCAGCCAGGG
GCTCTTTTAGGTGATGATCAACTTTATAATGTGATTGTTACCGCTCACGCATTTGTGATA
ATTTTTTTCTTGGTAATGCCCATGATAATTGGGGGATTTGGTAATTGATTAGTTCCTCTG
ATATTAGGAGCTCCTGACATGGCGTTTCCTCGATTAAATAATATAAGTTTTTGGTTACTT
CCTCCTTCGTTGACTTTGTTGCTTGCTTCTTCTGCAGTTGAAAGAGGTGTGGGTACAGGT
TGGACAGTATATCCTCCTTTATCTGGTAACTTAGCTCATGCAGGGGGCTCTGTAGATTTA
GCAATTTTTTCTTTACATTTAGCTGGTGTTTCTTCTATTTTAGGTGCTGTAAACTTCATT
ACTACAATTATTAATATGCGGTGACAAGGAATGCAGTTTGAGCGATTACCTCTTTTTGTT
TGGTCGGTAAAGATTACTGCCATTCTCCTTTTACTTTCTCTGCCTGTTCTTGCTGGTGCA
ATTACTATGTTGTTAACTGATCGAAACTTTAATAC

>NAH343
TCTGGTTTGGTCGGGACTGCCCTAAGTCTTTTGATTCGGGCTGAGCTTGGACAGCCGGGG
GCTCTTTTAGGTGATGATCAACTTTATAATGTGATTGTTACCGCTCACGCATTTGTGATA
ATTTTTTTCTTGGTAATGCCCATGATAATTGGTGGATTTGGTAATTGATTAGTTCCTCTG
ATATTAGGAGCTCCTGATATGGCGTTTCCTCGATTAAATAATATAAGTTTTTGGTTACTT
CCTCCTTCGTTGACTTTGTTGCTTGCTTCTTCTGCAGTTGAAAGAGGTGTGGGTACAGGT
TGGACAGTATATCCTCCTTTATCTGGTAACTTAGCTCATGCAGGGGGCTCTGTAGATTTA
GCAATTTTTTCTTTACATTTAGCTGGTGTTTCTTCTATTTTAGGTGCTGTAAACTTCATT
ACTACAATTATTAATATGCGGTGACAAGGAATGCAGTTTGAGCGATTACCTCTTTTTGTT
TGGTCGGTAAAGATTACTGCCATTCTCCTTTTACTTTCTCTACCTGTTCTTGCTGGTGCA
ATTACTATATTGTTAACTGATCGAAACTTTAATAC
>NAH344
TCTGGTTTGGTCGGGACTGCCCTAAGTCTTTTGATTCGGGCTGAACTTGGACAGCCAGGG
GCTCTTTTAGGTGATGATCAACTTTATAATGTGATTGTTACCGCTCACGCATTTGTGATA
ATTTTTTTCTTGGTAATGCCCATGATAATTGGGGGATTTGGTAATTGATTAGTTCCTCTG
ATATTAGGAGCTCCTGACATGGCGTTTCCTCGATTAAATAATATAAGTTTTTGGTTACTT
CCTCCTTCGTTGACTTTGTTGCTTGCTTCTTCTGCAGTTGAAAGAGGTGTGGGTACAGGT
TGGACAGTATATCCTCCTTTATCTGGTAACTTAGCTCATGCAGGGGGCTCTGTAGATTTA
GCAATTTTTTCTTTACATTTAGCTGGTGTTTCTTCTATTTTAGGTGCTGTAAACTTCATT
ACTACAATTATTAATATGCGGTGACAAGGAATGCAGTTTGAGCGATTACCTCTTTTTGTT
TGGTCGGTAAAGATTACTGCCATTCTCCTTTTACTTTCTCTGCCTGTTCTTGCTGGTGCA
ATTACTATGTTGTTAACTGATCGAAACTTTAATAC

>NAH345
TCTGGTTTGGTTGGGACTGCCCTAAGTCTTTTGATTCGGGCTGAGCTTGGACAGCCAGGG
GCTCTTTTAGGTGATGATCAACTTTATAATGTGATTGTTACCGCTCACGCATTTGTGATA
ATTTTTTTCTTGGTAATGCCCATGATAATTGGGGGATTTGGTAATTGATTAGTTCCTCTG
ATATTAGGAGCTCCTGACATGGCGTTTCCTCGATTAAATAATATAAGTTTTTGGTTACTT
CCTCCTTCGTTGACTTTGTTGCTTGCTTCTTCTGCAGTTGAAAGAGGTGTGGGTACAGGT
TGGACAGTATATCCTCCTTTATCTGGTAACTTAGCTCATGCAGGGGGCTCTGTAGATTTA
GCAATTTTTTCTTTACATTTAGCTGGTGTTTCTTCTATTTTAGGTGCTGTAAACTTCATT
ACTACAATTATTAATATGCGGTGACAAGGAATGCAGTTTGAGCGATTACCTCTTTTTGTT
TGGTCGGTAAAGATTACTGCCATTCTCCTTTTACTTTCTCTGCCTGTTCTTGCTGGTGCA
ATTACTATGTTGTTAACTGATCGAAACTTTAATAC
>NAH346
TCTGGTTTGGTCGGGACTGCCCTAAGTCTTTTGATTCGGGCTGAGCTTGGACAGCCAGGG
GCTCTTTTAGGTGATGATCAACTTTATAATGTGATTGTTACCGCTCACGCATTTGTGATA
ATTTTCTTCTTGGTAATGCCCATGATAATTGGGGGATTTGGTAATTGATTAGTTCCTCTG
ATATTAGGAGCTCCTGATATGGCGTTTCCTCGATTAAATAATATAAGTTTTTGGTTACTT
CCTCCTTCGTTGACTTTGTTGCTTGCTTCTTCTGCAGTTGAAAGAGGTGTGGGTACAGGT
TGGACAGTATATCCTCCTTTATCTGGTAACTTAGCTCATGCAGGGGGCTCTGTAGATTTA
GCAATTTTTTCTTTACATTTAGCTGGTGTTTCTTCTATTTTAGGTGCTGTAAACTTCATT
ACTACAATTATTAATATGCGGTGACAAGGAATGCAGTTTGAGCGATTACCTCTTTTTGTT
TGGTCGGTAAAAATTACTGCCATTCTCCTTTTACTTTCTCTGCCTGTTCTTGCTGGTGCA
ATTACTATGTTGTTAACTGATCGAAACTTTAATAC

>NAH347
TCTGGTTTGGTCGGGACTGCCCTAAGTCTTTTGATTCGGGCTGAGCTTGGACAGCCAGGG
GCTCTTTTAGGTGATGATCAACTTTATAATGTGATTGTCACCGCTCACGCATTTGTGATA
ATTTTTTTCTTGGTAATGCCTATGATAATTGGGGGATTTGGTAATTGATTAGTTCCTCTG
ATATTAGGAGCTCCTGACATGGCGTTTCCTCGATTAAATAATATAAGTTTTTGGTTACTT
CCTCCTTCGTTGACTTTGTTGCTTGCTTCTTCTGCAGTTGAAAGAGGTGTGGGTACAGGT
TGGACAGTATATCCTCCTTTATCTGGTAACTTAGCTCATGCAGGGGGCTCTGTAGATTTA
GCAATTTTTTCTTTACATTTAGCTGGTGTTTCTTCTATTTTAGGTGCTGTAAACTTCATT
ACTACAATTATTAATATGCGGTGACAGGGAATGCAGTTTGAGCGATTACCTCTTTTTGTT
TGGTCGGTAAAGATTACTGCCATTCTCCTCTTACTTTCTCTGCCTGTTCTTGCTGGTGCA
ATTACTATGTTGTTAACTGATCGAAACTTTAATAC

>NAH348
TCTGGTTTGGTCGGGACTGCCCTAAGTCTTTTGATTCGGGCTGAGCTTGGACAGCCAGGG
GCTCTTTTAGGTGATGATCAACTTTATAATGTGATTGTTACCGCTCACGCATTTGTGATA
ATTTTTTTCTTGGTAATGCCCATGATAATTGGGGGATTTGGTAATTGATTAGTTCCTCTA
ATATTAGGAGCTCCTGATATGGCGTTTCCTCGATTAAATAATATAAGTTTTTGGTTACTT
CCTCCTTCGTTGACTTTGTTGCTTGCTTCTTCTGCAGTTGAAAGAGGTGTGGGTACAGGT
TGGACAGTATATCCTCCTTTATCTGGTAACTTAGCTCATGCAGGGGGCTCTGTAGATTTA
GCAATTTTTTCTTTACATTTAGCTGGTGTTTCTTCTATTTTAGGTGCTGTAAACTTCATT
ACTACAATTATTAATATGCGGTGACAAGGAATGCAGTTTGAGCGATTACCTCTTTTTGTT
TGGTCGGTAAAGATTACTGCCATTCTCCTTTTACTTTCTCTGCCTGTTCTTGCTGGTGCA
ATTACTATGTTGTTAACTGATCGAAACTTTAATAC


>NAH349
TCTGGTTTGGTCGGGACTGCCCTAAGTCTTTTGATTCGGGCTGAGCTTGGACAGCCAGGG
GCTCTTTTAGGTGATGATCAACTTTATAATGTGATTGTTACCGCTCACGCATTTGTGATA
ATTTTTTTCTTGGTAATGCCCATGATGATTGGGGGATTTGGTAATTGATTAGTTCCTCTG
ATATTAGGAGCTCCTGACATGGCGTTTCCTCGATTAAATAATATAAGTTTTTGGTTACTT
CCTCCTTCGTTGACTTTGTTGCTTGCTTCTTCTGCAGTTGAAAGAGGTGTGGGTACAGGT
TGGACAGTATATCCTCCTTTATCTGGTAACTTAGCTCATGCAGGGGGCTCTGTAGATTTA
GCAATTTTTTCTTTACATTTAGCTGGTGTTTCTTCTATTTTAGGTGCTGTAAACTTCATT
ACTACAATTATTAATATACGGTGACAAGGAATGCAGTTTGAGCGATTACCTCTTTTTGTT
TGGTCGGTAAAGATTACTGCCATTCTCCTTTTACTTTCTCTGCCTGTTCTTGCTGGTGCA
ATTACTATGTTGTTAACTGATCGAAACTTTAATAC
>NAH350
TCTGGTTTGGTCGGGACTGCCCTAAGTCTTTTGATTCGGGCTGAGCTTGGACAGCCAGGG
GCTCTTTTAGGTGATGATCAACTTTATAATGTGATTGTTACCGCTCACGCATTTGTGATA
ATTTTTTTCTTGGTAATGCCTATGATAATTGGGGGATTTGGTAATTGATTAGTTCCTCTG
ATATTAGGAGCTCCTGACATGGCGTTTCCTCGATTAAATAATATAAGTTTTTGGTTACTT
CCTCCTTCGTTGACCTTGTTGCTTGCTTCTTCTGCAGTTGAAAGAGGTGTGGGTACAGGT
TGGACAGTATATCCTCCTTTATCTGGTAACTTAGCTCACGCAGGGGGCTCTGTAGATTTA
GCAATTTTTTCTTTACATTTAGCTGGTGTTTCTTCTATTTTAGGTGCTGTAAACTTTATT
ACTACAATTATTAATATGCGGTGACAAGGAATGCAGTTTGAGCGATTACCTCTTTTTGTT
TGGTCAGTAAAGATTACTGCCATTCTCCTCTTACTTTCTCTGCCTGTTCTTGCTGGTGCA
ATTACTATGTTGTTAACTGATCGAAACTTTAATAC


>NAH351
TCTGGTTTGGTCGGGACTGCCCTAAGTCTTTTGATTCGGGCTGAGCTTGGACAGCCAGGG
GCTCTTTTAGGTGATGATCAACTTTATAATGTGATTGTTACCGCTCACGCATTTGTGATA
ATTTTTTTCTTGGTAATGCCCATGATAATTGGGGGATTTGGTAATTGATTAGTTCCTCTG
ATATTAGGAGCTCCTGATATGGCGTTTCCTCGATTAAATAATATAAGTTTTTGGTTACTT
CCTCCTTCATTGACTTTGTTGCTTGCTTCTTCTGCAGTTGAAAGAGGTGTGGGTACAGGT
TGGACAGTATATCCTCCTTTATCTGGTAACTTAGCTCATGCAGGGGGCTCTGTAGATTTA
GCAATTTTTTCTTTACATTTAGCTGGTGTTTCTTCTATTTTAGGTGCTGTAAACTTCATT
ACTACAATTATTAATATGCGGTGACAAGGAATGCAGTTTGAGCGATTACCTCTTTTTGTT
TGGTCGGTAAAGATTACTGCCATTCTCCTTTTACTTTCTCTGCCTGTTCTTGCTGGTGCA
ATTACTATGTTGTTAACTGATCGAAACTTTAATAC
>NAH352
TCTGGTTTGGTCGGGACTGCCCTAAGTCTTTTGATTCGGGCTGAGCTTGGACAGCCAGGG
GCTCTTTTAGGTGATGATCAACTTTATAATGTGATTGTTACCGCTCACGCATTTGTGATA
ATTTTTTTCTTGGTAATGCCTATGATAATTGGGGGATTTGGTAATTGATTAGTTCCTTTG
ATATTAGGAGCTCCTGACATGGCGTTTCCTCGATTAAATAATATAAGTTTTTGGTTACTT
CCTCCTTCGTTGACCTTGTTGCTTGCTTCTTCTGCAGTTGAAAGAGGTGTGGGTACAGGT
TGGACAGTATATCCTCCTTTATCTGGTAACTTAGCTCATGCAGGGGGCTCTGTAGATTTA
GCAATTTTTTCTTTACATTTAGCTGGTGTTTCTTCTATTTTAGGTGCTGTAAACTTCATT
ACTACAATTATTAATATGCGGTGACAAGGAATGCAGTTTGAGCGATTACCTCTTTTTGTT
TGGTCGGTAAAGATTACTGCCATTCTCCTCTTACTTTCTCTGCCTGTTCTTGCTGGTGCG
ATTACTATGTTGTTAACTGATCGAAACTTTAATAC
>NAH353
TCTGGTTTGGTCGGGACTGCCCTAAGTCTTTTGATTCGGGCTGAGCTTGGACAGCCAGGG
GCTCTTTTAGGTGATGATCAACTTTATAATGTGATTGTTACCGCTCACGCATTTGTGATA
ATTTTTTTCTTGGTAATGCCCATGATAATTGGGGGATTTGGTAATTGATTAGTTCCTCTG
ATATTAGGAGCTCCTGACATGGCGTTTCCTCGATTAAATAATATAAGTTTTTGGTTACTT
CCTCCTTCGTTGACTTTGTTGCTTGCTTCTTCTGCAGTTGAAAGAGGTGTGGGTACAGGT
TGGACAGTATATCCTCCTTTATCTGGTAACTTAGCTCATGCAGGGGGCTCTGTAGATTTA
GCAATTTTTTCTTTACATTTAGCTGGTGTTTCTTCTATTTTAGGTGCTGTAAACTTCATT
ACTACAATTATTAATATGCGGTGACAAGGAATGCAGTTTGAGCGATTACCTCTTTTTGTT
TGGTCGGTAAAGATTACTGCCATTCTCCTTTTACTTTCTCTGCCTGTTCTTGCTGGTGCA
ATTACTATGTTGTTAACTGATCGAAACTTTAACAC
>NAH354
TCTGGTTTGGTCGGGACTGCCCTAAGTCTTTTGATTCGGGCTGAGCTTGGACAGCCAGGG
GCTCTTTTAGGTGATGATCAACTTTATAATGTGATTGTTACCGCTCACGCATTTGTGATA
ATTTTTTTCTTGGTAATGCCCATGATAATTGGGGGATTTGGTAATTGATTAGTTCCTCTG
ATATTAGGAGCTCCTGACATGGCGTTTCCTCGATTAAATAATATAAGTTTCTGGTTACTT
CCTCCTTCGTTGACTTTGTTGCTTGCTTCTTCTGCAGTTGAAAGAGGTGTGGGTACAGGT
TGGACAGTATATCCTCCTTTATCTGGTAACTTAGCTCATGCAGGGGGTTCTGTAGATTTA
GCAATTTTTTCTTTACATTTAGCTGGTGTTTCTTCTATTTTAGGTGCTGTAAACTTCATT
ACTACAATTATTAATATGCGGTGACAAGGAATACAGTTTGAGCGATTACCTCTTTTTGTT
TGGTCGGTAAAGATTACTGCCATTCTCCTTTTACTTTCTCTGCCTGTTCTTGCTGGTGCA
ATTACTATGTTGTTAACTGATCGAAACTTTAATAC
>NAH355
TCTGGTTTGGTCGGGACTGCCCTAAGTCTTTTGATTCGGGCTGAGCTTGGACAGCCAGGG
GCTCTTTTAGGTGATGATCAACTTTATAATGTGATTGTTACCGCTCACGCATTTGTGATA
ATTTTTTTCTTGGTAATGCCCATGATGATTGGGGGATTTGGTAATTGATTAGTTCCTCTG
ATATTAGGAGCTCCTGACATGGCGTTTCCTCGATTAAATAATATAAGTTTTTGATTACTT
CCTCCTTCGTTGACTTTGTTGCTTGCTTCTTCTGCAGTTGAAAGAGGTGTGGGTACAGGT
TGGACAGTATATCCTCCTTTATCTGGTAACTTAGCTCATGCAGGGGGCTCTGTAGATTTA
GCAATTTTTTCTTTACATTTAGCTGGTGTTTCTTCTATTTTAGGTGCTGTAAACTTCATT
ACTACAATTATTAATATGCGGTGACAAGGAATGCAGTTTGAGCGATTACCTCTTTTTGTT
TGGTCGGTAAAGATTACTGCCATTCTCCTTTTACTTTCTCTGCCTGTTCTTGCTGGTGCA
ATTACTATGTTGTTAACTGATCGAAACTTTAATAC

>NAH356
TCTGGTTTGGTCGGGACTGCCCTAAGTCTTTTGATTCGGGCTGAGCTTGGACAGCCAGGG
GCTCTTTTAGGTGATGATCAACTTTATAATGTGATTGTTACCGCTCACGCATTTGTGATA
ATTTTTTTCTTGGTAATGCCCATGATAATTGGGGGATTTGGTAATTGATTAGTTCCTCTG
ATATTAGGAGCTCCTGATATGGCGTTTCCTCGATTAAATAATATAAGTTTTTGGTTACTT
CCTCCTTCGTTGACTTTGTTGCTTGCTTCTTCTGCAGTTGAAAGAGGTGTGGGTACAGGT
TGGACAGTATATCCTCCTTTATCTGGTAACTTAGCTCATGCAGGGGGCTCTGTAGATTTA
GCAATTTTTTCTTTACATTTAGCTGGTGTTTCTTCTATTTTAGGTGCTGTAAACTTCATT
ACTACAATTATTAATATGCGGTGACAAGGAATGCAGTTTGAGCGATTACCTCTTTTTGTT
TGGTCGGTAAAAATTACTGCCATTCTCCTTTTACTTTCTCTGCCTGTTCTTGCTGGTGCA
ATTACTATGTTGTTAACTGATCGAAACTTTAATAC

>NAH357
TCTGGTTTGGTCGGGACTGCCCTAAGTCTTTTGATTCGGGCTGAGCTTGGACAGCCAGGG
GCTCTTTTAGGTGATGATCAACTTTATAATGTGATTGTTACCGCTCACGCATTTGTGATA
ATTTTTTTCTTGGTAATGCCTATGATAATTGGGGGATTTGGTAATTGATTAGTTCCTTTG
ATATTAGGAGCTCCTGACATGGCGTTTCCTCGATTAAATAATATAAGTTTTTGGTTACTT
CCTCCTTCGTTGACCTTGTTGCTTGCTTCTTCTGCAGTTGAAAGAGGTGTGGGTACAGGT
TGGACAGTATATCCTCCTTTATCTGGTAACTTAGCTCATGCAGGGGGCTCTGTAGATTTA
GCAATTTTTTCTTTACATTTAGCTGGTGTTTCTTCTATTTTAGGTGCTGTAAACTTCATT
ACTACAATTATTAACATGCGGTGACAAGGAATGCAGTTTGAGCGATTACCTCTTTTTGTT
TGGTCGGTAAAGATTACTGCCATTCTCCTCTTACTTTCTCTGCCTGTTCTTGCTGGTGCA
ATTACTATGTTGTTAACTGATCGAAACTTTAATAC
>NAH358
TCTGGTTTGGTCGGGACTGCCCTAAGTCTTTTGATTCGGGCTGAGCTTGGACAGCCAGGG
GCTCTTTTAGGTGATGATCAACTTTATAATGTGATTGTTACCGCTCACGCATTTGTGATA
ATTTTTTTCTTGGTAATGCCCATGATGATTGGGGGATTTGGTAATTGATTAGTTCCTCTG
ATATTAGGAGCTCCTGACATGGCGTTTCCTCGATTAAATAATATAAGTTTTTGGTTACTT
CCTCCTTCGTTGACTTTGTTGCTTGCTTCTTCTGCAGTTGAAAGAGGTGTGGGTACAGGT
TGGACAGTATATCCTCCTTTATCTGGTAACTTAGCTCATGCAGGGGGCTCTGTAGATTTA
GCAATTTTTTCTTTACATTTAGCTGGTGTTTCTTCTATTTTAGGTGCTGTAAACTTCATT
ACTACAATTATTAATATGCGGTGACAAGGAATGCAGTTTGAGCGATTACCTCTTTTTGTT
TGGTCGGTAAAGATTACTGCCATTCTCCTTTTACTTTCTCTGCCTGTTCTTGCTGGTGCA
ATTACTATGTTGTTAACTGATCGAAACTTCAATAC

>NAH359
TCTGGTTTGGTCGGGACTGCCCTAAGTCTTTTGATTCGGGCTGAGCTTGGACAGCCAGGG
GCTCTTTTAGGTGATGATCAACTTTATAATGTGATTGTTACCGCTCACGCATTTGTGATA
ATTTTTTTCTTGGTAATGCCCATGATAATTGGGGGATTTGGTAATTGATTAGTTCCTCTG
ATATTAGGAGCTCCTGACATGGCGTTTCCTCGATTAAATAATATAAGTTTTTGGTTACTT
CCTCCTTCGTTGACTTTGTTGCTTGCTTCTTCTGCAGTTGAAAGAGGTGTGGGTACAGGT
TGGACAGTATATCCTCCTTTATCTGGTAACTTGGCTCATGCAGGGGGCTCTGTAGATTTA
GCAATTTTTTCTTTACATTTAGCTGGTGTTTCTTCTATTTTAGGTGCTGTAAACTTCATT
ACTACAATTATTAATATGCGGTGACAAGGAATGCAGTTTGAGCGATTACCTCTTTTTGTT
TGGTCGGTAAAGATTACTGCCATTCTCCTTTTACTTTCTCTGCCTGTTCTTGCTGGTGCA
ATTACTATGTTGTTAACTGATCGAAACTTTAATAC

>NAH360
TCTGGTTTGGTCGGGACTGCCCTAAGTCTTTTGATTCGGGCTGAGCTTGGACAGCCAGGG
GCTCTTTTAGGTGATGATCAACTTTATAATGTGATTGTTACCGCTCACGCATTTGTGATA
ATTTTTTTCTTGGTAATGCCCATGATAATTGGGGGATTTGGTAATTGATTAGTTCCTCTG
ATATTAGGAGCTCCTGATATGGCGTTTCCTCGATTAAATAATATAAGTTTTTGGTTACTT
CCTCCTTCGTTGACTTTGTTGCTTGCTTCTTCTGCAGTTGAAAGAGGTGTGGGTACAGGT
TGGACAGTATATCCTCCTTTATCTGGTAATTTAGCTCATGCAGGGGGCTCTGTAGATTTA
GCGATTTTTTCTTTACATTTAGCTGGTGTTTCTTCTATTTTAGGTGCTGTAAACTTCATT
ACTACAATTATTAATATGCGGTGACAAGGAATGCAGTTTGAGCGATTACCTCTTTTTGTT
TGGTCGGTAAAGATTACTGCCATTCTCCTTTTACTTTCTCTGCCTGTTCTTGCTGGTGCA
ATTACTATGTTGTTAACTGATCGAAACTTTAATAC

>NAH361
TCTGGTTTGGTCGGGACTGCCCTAAGTCTTTTGATTCGGGCTGAGCTTGGACAGCCAGGG
GCTCTTTTAGGTGATGATCAACTTTATAATGTGATTGTTACCGCTCACGCATTTGTGATA
ATTTTTTTCTTGGTAATGCCCATGATGATTGGGGGATTTGGTAATTGATTAGTTCCTCTG
ATATTAGGAGCTCCTGACATGGCGTTTCCTCGATTAAATAATATAAGTTTTTGGTTACTT
CCTCCTTCGTTGACTTTGTTGCTTGCTTCTTCTGCAGTTGAAAGAGGTGTGGGTACAGGT
TGGACAGTATATCCTCCTTTATCTGGTAACTTAGCTCATGCAGGGGGCTCTGTAGATTTA
GCAATTTTTTCTCTACATTTAGCTGGTGTTTCTTCTATTTTAGGTGCTGTAAACTTCATT
ACTACAATTATTAATATGCGGTGACAAGGAATGCAGTTTGAGCGATTACCTCTTTTTGTT
TGGTCGGTAAAGATTACTGCCATTCTCCTTTTACTTTCTCTGCCTGTTCTTGCTGGTGCA
ATTACTATGTTGTTAACTGATCGAAACTTTAATAC
>NAH362
TCTGGTTTGGTCGGGACTGCCCTAAGTCTTTTGATTCGGGCTGAGCTTGGACAGCCAGGG
GCTCTTTTAGGTGATGATCAACTTTATAATGTGATTGTTACCGCTCACGCATTTGTGATA
ATTTTTTTCTTGGTAATGCCTATGATAATTGGGGGATTTGGTAATTGATTAGTTCCTCTG
ATATTAGGAGCTCCTGACATGGCGTTTCCTCGATTAAATAATATAAGTTTTTGGTTACTT
CCTCCTTCGTTGACCTTGTTGCTTGCTTCTTCTGCAGTTGAAAGAGGTGTGGGTACAGGT
TGGACAGTATATCCTCCTTTATCTGGTAACTTAGCTCATGCGGGGGGCTCTGTAGATTTA
GCAATTTTTTCTTTACATTTAGCTGGTGTTTCTTCTATTTTAGGTGCTGTAAACTTCATT
ACTACAATTATTAATATGCGGTGACAAGGAATGCAGTTTGAGCGATTACCTCTTTTTGTT
TGGTCGGTAAAGATTACTGCCATTCTCCTCTTACTTTCTCTGCCTGTTCTTGCTGGTGCA
ATTACTATGTTGTTAACTGATCGAAACTTTAATAC


>NAH363
TCTGGTTTGGTCGGGACTGCCCTAAGTCTTTTGATTCGGGCTGAGCTTGGACAGCCAGGG
GCTCTTTTAGGTGATGATCAACTTTATAATGTGATTGTTACCGCTCACGCATTTGTGATA
ATTTTTTTCTTGGTAATGCCTATGATAATTGGGGGATTTGGTAATTGATTAGTTCCTCTG
ATATTAGGAGCTCCTGACATGGCGTTTCCTCGATTAAATAATATAAGTTTTTGGTTACTT
CCTCCTTCGTTGACCTTGTTGCTTGCTTCTTCTGCAGTTGAAAGAGGTGTGGGTACAGGT
TGGACAGTATATCCTCCTTTGTCTGGTAACTTAGCTCATGCAGGGGGCTCTGTAGATTTA
GCAATTTTTTCTTTACATTTAGCTGGTGTTTCTTCTATTTTAGGTGCTGTAAACTTCATT
ACTACAATTATTAATATGCGGTGACAAGGAATGCAGTTTGAGCGATTACCTCTTTTTGTT
TGGTCGGTAAAGATTACTGCCATTCTCCTCTTACTTTCTCTGCCTGTTCTTGCTGGTGCA
ATTACTATGTTGTTAACTGATCGAAACTTTAATAC
>NAH364
TCTGGTTTGGTCGGGACTGCCCTAAGTCTTTTGATTCGGGCTGAGCTTGGACAGCCAGGG
GCTCTTTTAGGTGATGATCAACTTTATAATGTGATTGTTACCGCTCACGCATTTGTGATA
ATTTTTTTCTTGGTAATGCCTATGATAATTGGGGGATTTGGTAATTGATTAGTTCCTCTG
ATATTAGGAGCTCCTGACATGGCGTTTCCTCGATTAAATAATATAAGTTTTTGGTTACTT
CCTCCTTCGTTGACTTTGTTGCTTGCTTCTTCTGCAGTTGAAAGAGGTGTGGGTACAGGT
TGGACAGTATATCCTCCTTTATCTGGTAACTTAGCTCATGCAGGGGGCTCTGTAGATTTA
GCAATTTTTTCTTTACATTTAGCTGGTGTTTCTTCTATTTTAGGTGCTGTAAATTTCATT
ACTACAATTATTAATATGCGGTGACAAGGAATGCAGTTTGAGCGATTACCTCTTTTTGTT
TGGTCGGTAAAGATTACTGCCATTCTCCTTTTACTTTCTCTGCCTGTTCTTGCTGGTGCA
ATTACTATGTTGTTAACTGATCGAAACTTTAATAC
>NAH365
TCTGGTTTGGTCGGGACTGCCCTAAGTCTTTTGATTCGGGCTGAGCTTGGACAGCCAGGG
GCTCTTTTAGGTGATGATCAACTTTATAATGTGATTGTTACCGCTCACGCATTTGTGATA
ATTTTTTTCTTGGTAATGCCCATGATGATTGGGGGATTTGGTAATTGATTAGTTCCTCTG
ATATTAGGAGCTCCTGACATGGCGTTTCCTCGATTAAATAATATAAGTTTTTGGTTACTT
CCTCCTTCGTTGACTTTGTTGCTTGCTTCTTCTGCAGTTGAAAGAGGTGTGGGTACAGGT
TGGACAGTATATCCTCCTTTATCTGGTAACTTAGCTCATGCAGGGGGCTCTGTAGATTTA
GCAATTTTTTCTTTACATTTAGCTGGTGTTTCTTCTATTTTAGGTGCTGTAAACTTCATT
ACTACAATTATTAATATGCGGTGACAAGGAATGCAGTTTGAGCGATTACCTCTTTTTGTT
TGGTCGGTAAAGATTACTGCTATTCTCCTTTTACTTTCTCTGCCTGTTCTTGCTGGTGCA
ATTACTATGTTGTTAACTGATCGAAACTTTAATAC
>NAH366
TCTGGTTTGGTTGGGACTGCCCTAAGTCTTTTGATTCGGGCTGAGCTTGGACAGCCAGGG
GCTCTTTTAGGTGATGATCAACTTTATAATGTGATCGTTACCGCTCACGCATTTGTGATA
ATTTTTTTCTTGGTAATGCCCATGATAATTGGGGGATTTGGTAATTGATTAGTTCCTCTG
ATATTAGGAGCTCCTGACATGGCGTTTCCTCGATTAAATAATATAAGTTTTTGGTTACTT
CCTCCTTCGTTGACTTTGTTGCTTGCTTCTTCTGCAGTTGAAAGAGGTGTGGGTACAGGT
TGGACAGTATATCCTCCTTTATCTGGTAACCTAGCTCATGCAGGGGGCTCTGTAGATTTA
GCAATTTTTTCTTTACATTTAGCTGGTGTTTCTTCTATTTTAGGTGCTGTAAACTTCATT
ACTACAATTATTAATATGCGGTGACAAGGAATGCAGTTTGAGCGATTACCTCTTTTTGTT
TGGTCGGTAAAGATTACTGCCATTCTCCTTTTACTTTCTCTGCCTGTTCTTGCTGGTGCA
ATTACTATGTTGTTAACTGATCGAAACTTTAATAC


>NAH367
TCTGGTTTGGTCGGGACTGCCCTAAGTCTTTTGATTCGGGCTGAGCTTGGACAGCCAGGG
GCTCTTTTAGGTGATGATCAACTTTATAATGTGATTGTTACCGCTCACGCATTTGTGATA
ATTTTTTTCTTGGTAATGCCCATGATAATTGGGGGATTTGGTAATTGATTAGTTCCTCTG
ATATTAGGAGCTCCTGATATGGCGTTTCCTCGATTAAATAATATAAGTTTTTGGTTACTT
CCTCCTTCGTTGACTTTGTTGCTTGCTTCTTCTGCAGTTGAAAGAGGTGTGGGTACAGGT
TGGACAGTATATCCTCCTTTATCTGGTAACTTAGCTCATGCAGGGGGCTCTGTAGATTTA
GCGATTTTTTCTTTACATTTAGCTGGTGTTTCTTCTATTTTAGGTGCTGTAAACTTCATT
ACTACAATTATTAATATGCGGTGACAAGGAATGCAGTTTGAGCGATTACCTCTTTTTGTT
TGGTCGGTAAAGATTACTGCCATTCTCCTTTTACTTTCTCTGCCTGTTCTTGCTGGTGCA
ATTACTATGTTGTTAACTGATCGAAACTTTAATAC
>NAH368
TCTGGTTTGGTCGGGACTGCCCTAAGTCTTTTGATTCGGGCTGAGCTTGGACAGCCAGGG
GCTCTTTTAGGTGATGATCAACTTTATAATGTGATTGTTACCGCTCACGCATTTGTGATA
ATTTTTTTCTTGGTAATGCCTATGATAATTGGGGGATTTGGTAATTGATTAGTTCCTCTG
ATATTGGGAGCTCCTGACATGGCGTTTCCTCGATTAAATAATATAAGTTTTTGGTTACTT
CCTCCTTCGTTGACTTTGTTGCTTGCTTCTTCTGCAGTTGAAAGAGGTGTGGGTACAGGT
TGGACAGTATATCCTCCTTTATCTGGTAACTTAGCTCATGCAGGGGGTTCTGTAGATTTA
GCAATTTTTTCTTTACATTTAGCTGGTGTTTCTTCTATTTTAGGTGCTGTAAACTTCATT
ACTACAATTATTAATATGCGGTGACAAGGAATGCAGTTTGAGCGATTACCTCTTTTTGTT
TGGTCGGTAAAGATTACTGCCATTCTTCTCTTACTTTCTCTGCCTGTTCTTGCTGGTGCA
ATTACTATGTTGTTAACTGATCGAAACTTTAATAC

>NAH369
TCTGGTTTGGTCGGGACTGCCCTAAGTCTTTTGATTCGGGCTGAGCTTGGACAGCCAGGG
GCTCTTTTAGGTGATGATCAACTTTATAATGTGATTGTTACCGCTCACGCATTTGTGATA
ATTTTTTTCTTGGTAATGCCCATGATAATTGGGGGATTTGGTAATTGATTAGTTCCTCTG
ATATTAGGAGCTCCTGACATGGCGTTTCCTCGATTAAATAATATAAGTTTTTGGTTACTC
CCTCCTTCGTTGACTTTGTTGCTTGCTTCTTCTGCAGTTGAAAGAGGTGTGGGTACAGGT
TGGACAGTATATCCTCCTTTATCTGGTAACTTAGCTCATGCAGGGGGCTCTGTAGATTTA
GCAATTTTTTCTTTACATTTAGCTGGTGTTTCTTCTATTTTAGGTGCTGTAAACTTCATT
ACTACAATTATTAATATGCGGTGACAAGGAATACAGTTTGAGCGATTACCTCTTTTTGTT
TGGTCGGTAAAGATTACTGCCATTCTCCTTTTACTTTCTCTGCCTGTTCTTGCTGGTGCA
ATTACTATGTTGTTAACTGATCGAAACTTTAATAC

>NAH370
TCTGGTTTGGTCGGGACTGCCCTAAGTCTTTTGATTCGGGCTGAGCTTGGACAGCCAGGG
GCTCTTTTAGGTGATGATCAACTTTATAATGTGATTGTTACCGCTCACGCATTTGTGATA
ATTTTTTTCTTGGTAATGCCTATGATAATTGGGGGATTTGGTAATTGATTAGTTCCTCTG
ATATTAGGAGCTCCTGACATGGCGTTTCCTCGATTAAATAATATAAGTTTTTGGTTACTT
CCTCCTTCGTTGACTTTGTTGCTTGCTTCTTCTGCAGTTGAAAGAGGTGTGGGTACAGGT
TGGACAGTATATCCTCCTTTATCTGGTAACTTAGCTCATGCAGGGGGCTCTGTAGATTTA
GCAATTTTTTCTTTACATTTAGCTGGTGTTTCTTCTATTTTAGGTGCTGTAAACTTCATT
ACTACAATTATTAATATGCGGTGACAAGGAATACAGTTTGAGCGATTACCTCTTTTTGTT
TGGTCGGTAAAGATTACTGCTATTCTCCTCTTACTTTCTCTGCCTGTTCTTGCTGGTGCA
ATTACTATGTTGTTAACTGATCGAAACTTTAATAC
>NAH371
TCTGGTTTGGTCGGGACTGCCCTAAGTCTTTTGATTCGGGCTGAGCTTGGACAGCCAGGG
GCTCTTTTAGGTGATGATCAACTTTATAATGTGATTGTTACCGCTCACGCATTTGTGATA
ATTTTTTTCTTGGTAATGCCCATGATAATTGGGGGATTTGGTAATTGATTAGTTCCTCTG
ATATTAGGAGCTCCTGACATGGCGTTTCCTCGATTAAATAATATAAGTTTTTGGTTACTT
CCTCCTTCGTTGACTTTGTTGCTTGCTTCTTCTGCAGTTGAAAGAGGTGTGGGTACGGGT
TGGACAGTATATCCTCCTTTATCTGGTAACTTAGCTCATGCAGGGGGCTCTGTAGATTTA
GCAATTTTTTCTTTACATTTAGCTGGTGTTTCTTCTATTTTAGGTGCTGTAAACTTCATT
ACTACAATTATTAATATGCGGTGACAAGGAATGCAGTTTGAGCGATTACCTCTTTTTGTT
TGGTCGGTAAAGATTACTGCTATTCTCCTTTTACTTTCTCTGCCTGTTCTTGCTGGTGCA
ATTACTATGTTGTTAACTGATCGAAACTTTAATAC
>NAH372
TCTGGTTTGGTCGGGACTGCCCTAAGTCTTTTGATTCGGGCTGAGCTTGGACAGCCAGGG
GCTCTTTTAGGTGATGATCAACTTTATAATGTGATCGTTACCGCTCACGCATTTGTGATA
ATTTTTTTCTTGGTAATGCCTATGATAATTGGGGGATTTGGTAATTGATTAGTTCCTTTG
ATATTAGGAGCTCCTGACATGGCGTTTCCTCGATTAAATAATATAAGTTTTTGGTTACTT
CCTCCTTCGTTGACCTTGTTGCTTGCTTCTTCTGCAGTTGAAAGAGGTGTGGGTACAGGT
TGGACAGTATATCCTCCTTTATCTGGTAACTTAGCTCATGCAGGGGGCTCTGTAGATTTA
GCAATTTTTTCTTTACATTTAGCTGGTGTTTCTTCTATTTTAGGTGCTGTAAACTTCATT
ACTACAATTATTAATATGCGGTGACAAGGAATGCAGTTTGAGCGATTACCTCTTTTTGTT
TGGTCGGTAAAGATTACTGCCATTCTCCTCTTACTTTCTCTGCCTGTTCTTGCTGGTGCA
ATTACTATGTTGTTAACTGATCGAAACTTTAATAC
>NAH373
TCTGGTTTGGTCGGGACTGCCCTAAGTCTTTTGATTCGGGCTGAGCTTGGACAGCCAGGG
GCTCTTTTAGGTGATGATCAACTTTATAATGTGATTGTTACCGCTCACGCATTTGTGATA
ATTTTTTTCTTGGTAATGCCTATGATAATTGGGGGATTTGGTAATTGATTAGTTCCTCTG
ATATTAGGAGCTCCTGACATGGCGTTTCCTCGATTAAATAATATAAGTTTTTGGTTACTT
CCTCCTTCGTTGACCTTGTTGCTTGCTTCTTCTGCAGTTGAAAGAGGTGTGGGTACAGGT
TGGACAGTATATCCTCCTTTATCTGGTAACTTAGCTCATGCAGGGGGCTCTGTAGATTTA
GCAATTTTTTCTTTACATTTAGCTGGTGTTTCTTCTATTTTAGGTGCTGTAAACTTTATT
ACTACAATTATTAATATGCGGTGACAAGGAATGCAGTTTGAGCGATTACCTCTTTTTGTT
TGGTCGGTAAAGATTACTGCCATTCTCCTCTTACTTTCTCTGCCTGTTCTTGCTGGTGCA
ATTACTATGTTGTTAACTGACCGAAACTTTAATAC
>NAH374
TCTGGTTTGGTCGGGACTGCCCTAAGTCTTTTGATTCGGGCTGAGCTTGGACAGCCAGGG
GCTCTTTTAGGTGATGATCAACTTTATAATGTGATTGTCACCGCTCACGCATTTGTGATA
ATTTTTTTCTTGGTAATGCCTATGATAATTGGGGGATTTGGTAATTGATTAGTTCCTCTG
ATATTAGGAGCTCCTGACATGGCTTTTCCTCGATTAAATAATATAAGTTTTTGGTTACTT
CCTCCTTCGTTGACTTTGTTGCTTGCTTCTTCTGCAGTTGAAAGAGGTGTGGGTACAGGT
TGGACAGTATATCCTCCTTTATCTGGTAACTTAGCTCATGCAGGGGGCTCTGTAGATTTA
GCAATTTTTTCTTTACATTTAGCTGGTGTTTCTTCTATTTTAGGTGCTGTAAACTTCATT
ACTACAATTATTAATATGCGGTGACAAGGAATGCAGTTTGAGCGATTACCTCTTTTTGTT
TGGTCGGTAAAGATTACTGCCATTCTCCTCTTACTTTCTCTGCCTGTTCTTGCTGGTGCA
ATTACTATGTTGTTAACTGATCGAAACTTTAATAC
>NAH375
TCTGGTTTGGTCGGGACTGCCCTAAGTCTTTTGATTCGGGCTGAGCTTGGACAGCCGGGG
GCTCTTTTAGGTGATGATCAACTTTATAATGTGATTGTTACCGCTCACGCATTTGTGATA
ATTTTTTTCTTGGTAATGCCCATGATAATTGGTGGATTTGGTAATTGATTAGTTCCTCTG
ATATTAGGAGCTCCTGATATGGCGTTTCCTCGATTAAATAATATAAGTTTTTGGTTACTT
CCTCCTTCGTTGACTTTGTTGCTTGCTTCTTCTGCAGTTGAAAGAGGTGTGGGTACAGGT
TGGACAGTATATCCTCCTTTATCTGGTAACTTAGCTCATGCAGGGGGCTCTGTAGATTTA
GCAATTTTTTCTTTACATTTAGCTGGTGTTTCTTCTATTTTAGGTGCTGTAAACTTCATT
ACTACAATTATTAATATGCGGTGACAAGGAATGCAGTTTGAGCGATTACCTCTTTTTGTT
TGGTCGGTAAAGATTACTGCCATTCTCCTTTTACTTTCTCTACCTGTTCTTGCTGGTGCA
ATTACTATGTTGTTAACTGATCGAAACTTTAATAC


>NAH376
TCTGGTTTGGTCGGGACTGCCCTAAGTCTTTTGATTCGGGCTGAGCTTGGACAGCCAGGG
GCTCTTTTAGGTGATGATCAACTTTATAATGTGATTGTTACCGCTCACGCATTTGTGATA
ATTTTTTTCTTGGTAATGCCCATGATGATTGGGGGATTTGGTAATTGATTAGTTCCTCTG
ATATTAGGAGCTCCTGACATGGCGTTTCCTCGATTAAATAATATAAGTTTTTGGTTACTT
CCTCCTTCGTTGACTTTGTTGCTTGCTTCTTCTGCAGTTGAAAGAGGTGTGGGTACAGGT
TGGACAGTATATCCTCCTTTATCTGGTAACTTAGCTCATGCAGGGGGCTCTGTAGATTTA
GCAATTTTTTCTTTACATTTAGCTGGTGTTTCTTCTATTTTAGGTGCTGTAAACTTCATT
ACTACAATTATTAATATGCGGTGACAAGGAATGCAGTTTGAGCGATTACCTCTCTTTGTT
TGGTCGGTAAAGATTACTGCCATTCTCCTTTTACTTTCTCTGCCTGTTCTTGCTGGTGCA
ATTACTATGTTGTTAACTGATCGAAACTTTAATAC
>NAH377
TCTGGTTTGGTCGGGACTGCCCTAAGTCTTTTGATTCGGGCTGAGCTTGGACAGCCAGGG
GCTCTTTTAGGTGATGATCAACTTTATAATGTGATTGTTACCGCTCACGCATTTGTGATA
ATTTTTTTCTTGGTAATGCCCATGATAATTGGGGGATTTGGTAATTGATTAGTTCCTCTG
ATATTAGGAGCTCCTGACATGGCGTTTCCTCGATTAAATAATATAAGTTTTTGGTTACTT
CCTCCTTCGTTGACTTTGTTGCTCGCTTCTTCTGCAGTTGAAAGAGGTGTGGGTACAGGT
TGGACAGTATATCCTCCTTTATCTGGTAACTTAGCTCATGCAGGGGGCTCTGTAGATTTA
GCAATTTTTTCTTTACATTTAGCTGGTGTTTCTTCTATTTTAGGTGCTGTAAACTTCATT
ACTACAATTATTAATATGCGGTGACAAGGAATGCAGTTTGAGCGATTACCTCTTTTTGTT
TGGTCGGTAAAGATTACTGCCATTCTCCTTTTACTTTCTCTGCCTGTTCTTGCTGGTGCA
ATTACTATGTTGTTAACTGATCGAAACTTTAATAC


>NAH378
TCTGGTTTGGTCGGGACTGCCCTAAGTCTTTTGATTCGGGCTGAGCTTGGACAGCCAGGG
GCTCTTTTAGGTGATGATCAACTTTATAATGTGATTGTTACCGCTCACGCATTTGTGATA
ATTTTTTTCTTGGTAATGCCCATGATAATTGGGGGATTTGGTAATTGATTAGTTCCTCTG
ATATTAGGAGCTCCTGACATGGCGTTTCCTCGATTAAATAATATAAGTTTTTGGTTACTT
CCTCCTTCGTTGACTTTGTTGCTTGCTTCTTCTGCAGTTGAAAGAGGTGTGGGTACAGGT
TGGACAGTATATCCTCCTTTATCTGGTAACTTAGCTCATGCAGGGGGCTCTGTAGATTTA
GCAATTTTTTCTTTACATTTAGCTGGTGTTTCTTCTATTTTAGGTGCTGTAAACTTCATT
ACTACAATTATTAATATGCGGTGGCAGGGAATGCAGTTTGAGCGATTACCTCTTTTTGTT
TGGTCGGTAAAGATTACTGCCATTCTCCTTTTACTTTCTCTGCCTGTTCTTGCTGGTGCA
ATTACTATGTTGTTAACTGATCGAAACTTTAATAC
>NAH379
TCTGGTTTGGTCGGGACTGCCCTAAGTCTTTTGATTCGGGCTGAGCTTGGACAGCCAGGG
GCTCTTTTAGGTGATGATCAACTTTATAATGTGATTGTTACCGCTCACGCATTTGTGATA
ATTTTTTTCTTGGTAATGCCCATGATAATTGGGGGATTTGGTAATTGATTAGTTCCTCTG
ATATTAGGAGCTCCTGACATGGCGTTTCCTCGATTAAATAATATAAGTTTTTGGTTACTT
CCCCCTTCGTTGACTTTGTTGCTTGCTTCTTCTGCAGTTGAAAGAGGTGTGGGTACAGGT
TGGACAGTATATCCTCCTTTATCTGGTAACTTAGCTCATGCAGGGGGCTCTGTAGATTTA
GCAATTTTTTCTTTACATTTAGCTGGTGTTTCTTCTATTTTAGGTGCTGTAAACTTTATT
ACTACAATTATTAATATGCGGTGACAAGGAATGCAGTTTGAGCGATTACCTCTTTTTGTT
TGGTCGGTAAAGATTACTGCCATTCTCCTTTTACTTTCTCTGCCTGTTCTTGCTGGTGCA
ATTACTATGTTGTTAACTGATCGAAACTTTAATAC
>NAH380
TCTGGTTTGGTCGGGACTGCCCTAAGTCTTTTGATTCGGGCTGAGCTTGGACAGCCAGGG
GCTCTTTTAGGTGATGATCAACTTTATAATGTGATTGTTACCGCTCACGCATTTGTGATA
ATTTTTTTCTTGGTAATGCCCATGATAATTGGGGGATTTGGTAATTGATTAGTTCCTCTG
ATATTAGGAGCTCCCGACATGGCGTTTCCTCGATTAAATAATATAAGTTTTTGGTTACTT
CCTCCTTCGTTGACTTTGTTGCTTGCTTCTTCTGCAGTTGAAAGAGGTGTGGGTACAGGT
TGGACAGTATATCCTCCTTTATCTGGTAACTTAGCTCATGCAGGGGGCTCTGTAGATTTA
GCAATTTTTTCTTTACATTTAGCTGGTGTTTCTTCTATTTTAGGTGCTGTAAACTTCATT
ACTACAATTATTAATATGCGGTGACAAGGAATGCAGTTTGAGCGATTACCTCTTTTTGTT
TGGTCGGTAAAGATTACTGCTATTCTCCTTTTACTTTCTCTGCCTGTTCTTGCTGGTGCA
ATTACTATATTGTTAACTGATCGAAACTTTAATAC
>NAH381
TCTGGTTTGGTCGGGACTGCCCTAAGTCTTTTGATTCGGGCTGAGCTTGGACAGCCAGGG
GCTCTTTTAGGTGATGATCAACTTTATAATGTGATTGTTACCGCTCACGCATTTGTGATA
ATTTTTTTCTTGGTAATGCCTATGATAATTGGGGGATTTGGTAATTGATTAGTTCCTCTG
ATATTAGGAGCTCCTGACATGGCGTTTCCTCGATTAAATAATATAAGTTTTTGGTTACTT
CCTCCTTCGTTGACTTTGTTGCTTGCTTCTTCTGCAGTTGAAAGAGGTGTGGGTACAGGT
TGAACAGTATATCCTCCTTTATCTGGTAACTTAGCTCATGCAGGGGGTTCTGTAGATTTA
GCAATTTTTTCTTTACATTTAGCTGGTGTTTCTTCTATTTTAGGTGCTGTAAACTTCATT
ACTACAATTATTAATATGCGGTGACAAGGAATGCAGTTTGAGCGATTACCTCTTTTTGTT
TGGTCGGTAAAGATTACTGCCATTCTCCTCTTACTTTCTCTGCCTGTTCTTGCTGGTGCA
ATTACTATGTTGTTAACTGATCGAAACTTTAATAC

>NAH382
TCTGGTTTGGTCGGGACTGCCCTAAGTCTTTTGATTCGGGCTGAGCTTGGACAGCCAGGG
GCTCTTTTAGGTGATGATCAACTTTATAATGTGATTGTTACCGCTCACGCATTTGTGATA
ATTTTTTTCTTGGTAATGCCTATGATAATTGGGGGATTTGGTAATTGATTAGTTCCTCTG
ATATTAGGAGCTCCTGACATGGCGTTTCCTCGATTGAATAATATAAGTTTTTGGTTACTT
CCTCCTTCGTTGACCTTGTTGCTTGCTTCTTCTGCAGTTGAAAGAGGTGTGGGTACAGGT
TGGACAGTATATCCTCCTTTATCTGGTAACTTAGCTCATGCAGGGGGCTCTGTAGATTTA
GCAATTTTTTCTTTACATTTAGCTGGTGTTTCTTCTATTTTAGGTGCTGTAAACTTCATT
ACTACAATTATTAATATGCGGTGACAAGGAATGCAGTTTGAGCGATTACCTCTTTTTGTT
TGGTCGGTAAAGATTACTGCCATTCTCCTCTTACTTTCTTTGCCTGTTCTTGCTGGTGCA
ATTACTATGTTGTTAACTGATCGAAACTTTAATAC
>NAH383
TCTGGTTTGGTCGGGACTGCCCTAAGTCTTTTGATTCGGGCTGAGCTTGGACAACCAGGG
GCTCTTTTAGGTGATGATCAACTTTATAATGTGATTGTTACCGCTCACGCATTTGTGATA
ATTTTTTTCTTGGTAATGCCCATGATAATTGGGGGATTTGGTAATTGATTAGTTCCTCTG
ATATTAGGAGCTCCTGACATGGCGTTTCCTCGATTAAATAATATAAGTTTTTGGTTACTT
CCTCCTTCGTTAACTCTGTTGCTTGCTTCTTCTGCAGTTGAAAGAGGTGTGGGTACAGGT
TGGACAGTATATCCTCCTTTATCTGGTAACTTAGCTCATGCAGGGGGCTCTGTAGATTTA
GCAATTTTTTCTTTACATTTAGCTGGTGTTTCTTCTATTTTAGGTGCTGTAAACTTCATT
ACTACAATTATTAATATGCGGTGACAAGGAATGCAGTTTGAGCGATTACCTCTTTTTGTT
TGGTCGGTAAAGATTACTGCCATTCTCCTTTTACTTTCTCTGCCTGTTCTTGCTGGTGCA
ATTACTATGTTGTTAACTGATCGAAACTTTAATAC
>NAH384
TCTGGTTTGGTCGGGACTGCCCTAAGTCTTTTGATTCGGGCTGAGCTTGGACAGCCAGGG
GCTCTTTTAGGTGATGATCAACTTTATAATGTGATTGTTACCGCTCACGCATTTGTGATA
ATTTTTTTCTTGGTAATGCCTATGATAATTGGGGGATTTGGTAATTGATTAGTTCCTCTG
ATATTAGGAGCTCCTGACATGGCGTTTCCTCGATTAAATAATATAAGTTTTTGGTTACTT
CCTCCTTCGTTGACCTTGTTGCTTGCTTCTTCTGCAGTTGAAAGAGGTGTGGGTACAGGT
TGGACAGTATATCCTCCTTTATCTGGCAACTTAGCCCATGCAGGGGGCTCTGTAGATTTA
GCAATTTTTTCTTTACATTTAGCTGGTGTTTCTTCTATTTTAGGTGCTGTAAACTTCATT
ACTACAATTATTAATATGCGGTGACAAGGAATGCAGTTTGAGCGATTACCTCTTTTTGTT
TGGTCGGTAAAGATTACTGCCATTCTCCTCTTACTTTCTCTGCCTGTTCTTGCTGGTGCA
ATTACTATGTTGTTAACTGATCGAAACTTTAATAC
>NAH385
TCTGGTTTGGTCGGGACTGCCCTAAGTCTTTTGATTCGGGCTGAGCTTGGACAGCCAGGG
GCTCTTTTAGGTGATGATCAACTTTATAATGTGATTGTTACCGCTCACGCATTTGTGATA
ATTTTTTTCTTGGTAATGCCTATGATAATTGGGGGATTTGGTAATTGATTAGTTCCTCTG
ATATTAGGAGCTCCTGACATGGCGTTTCCTCGATTAAATAATATAAGTTTTTGGTTACTT
CCTCCTTCGTTGACTTTGTTGCTCGCTTCTTCTGCAGTTGAAAGAGGTGTGGGTACAGGT
TGGACAGTATATCCTCCTTTATCTGGTAACTTAGCTCATGCAGGGGGCTCTGTAGATTTA
GCAATTTTTTCTTTACATTTAGCTGGTGTTTCTTCTATTTTAGGTGCTGTAAACTTCATT
ACTACAATTATTAATATGCGGTGACAAGGAATGCAGTTTGAGCGATTACCTCTTTTTGTT
TGGTCGGTAAAGATTACTGCCATTCTCCTTTTACTTTCTCTGCCTGTTCTTGCTGGTGCA
ATTACTATGTTGTTAACTGATCGAAACTTTAATAC


>NAH386
TCTGGTTTGGTCGGGACTGCCCTAAGTCTTTTGATTCGGGCTGAGCTTGGACAGCCAGGG
GCTCTTTTAGGTGATGATCAACTTTATAATGTGATTGTTACCGCTCACGCATTTGTGATA
ATTTTTTTCTTGGTAATGCCCATGATAATTGGTGGATTTGGTAATTGATTAGTTCCTCTG
ATATTAGGAGCTCCTGATATGGCGTTTCCTCGATTAAATAATATAAGTTTTTGGTTACTT
CCTCCTTCGTTGACTTTGTTGCTTGCTTCTTCTGCAGTTGAAAGAGGTGTGGGTACAGGT
TGGACAGTATATCCTCCTTTATCTGGTAACTTAGCTCATGCAGGGGGCTCTGTAGATTTA
GCAATTTTTTCTTTACATTTAGCTGGTGTTTCTTCTATTTTAGGTGCTGTAAACTTCATT
ACTACAATTATTAATATGCGGTGACAAGGAATGCAGTTTGAGCGATTACCTCTTTTTGTT
TGGTCGGTAAAGATTACTGCCATTCTCCTTTTACTTTCTCTACCTGTTCTTGCTGGTGCA
ATTACTATGTTGTTAACTGATCGAAACTTTAATAC

>NAH387
TCTGGTTTGGTCGGGACTGCCCTAAGTCTTTTGATTCGGGCTGAGCTTGGACAGCCAGGG
GCTCTTTTAGGTGATGATCAACTTTATAATGTGATTGTTACCGCTCACGCATTTGTGATA
ATTTTTTTCTTGGTAATGCCTATGATAATTGGGGGATTTGGTAATTGATTAGTTCCTTTG
ATATTAGGAGCTCCTGACATGGCGTTTCCTCGATTAAATAATATAAGTTTTTGGTTACTT
CCTCCTTCGTTGACCTTGTTGCTTGCTTCTTCTGCAGTTGAAAGAGGTGTGGGTACAGGT
TGGACAGTATATCCCCCTTTATCTGGTAACTTAGCTCATGCAGGGGGCTCTGTAGATTTA
GCAATTTTTTCTTTACATTTAGCTGGTGTTTCTTCTATTTTAGGTGCTGTAAACTTCATT
ACTACAATTATTAATATGCGGTGACAAGGAATGCAGTTTGAGCGATTACCTCTTTTTGTT
TGGTCGGTAAAGATTACTGCCATTCTCCTCTTACTTTCTCTGCCTGTTCTTGCTGGTGCA
ATTACTATGTTGTTAACTGATCGAAACTTTAATAC
>NAH388
TCTGGTTTGGTCGGGACTGCCCTAAGTCTTTTGATTCGGGCTGAGCTTGGACAGCCAGGG
GCTCTTTTAGGTGATGATCAACTTTATAATGTGATTGTTACCGCTCACGCGTTTGTGATA
ATTTTTTTCTTGGTAATGCCTATGATAATTGGGGGATTTGGTAATTGATTAGTTCCTCTG
ATATTAGGAGCTCCTGACATGGCGTTTCCTCGATTAAATAATATAAGTTTTTGGTTACTT
CCTCCTTCGTTGACCTTGTTGCTTGCTTCTTCTGCAGTTGAAAGAGGTGTGGGTACAGGT
TGGACAGTATATCCTCCTTTATCTGGTAACCTAGCTCATGCAGGGGGCTCTGTAGATTTA
GCGATTTTTTCTTTACATTTAGCTGGTGTTTCTTCTATTTTAGGTGCTGTAAACTTTATT
ACTACAATTATTAATATGCGGTGACAAGGAATGCAGTTTGAGCGATTACCTCTTTTTGTT
TGGTCGGTAAAGATTACTGCCATTCTCCTCTTACTTTCTCTGCCTGTTCTTGCTGGTGCA
ATTACTATGTTGTTAACTGATCGAAACTTTAATAC

>NAH02
TCTGGTTTGGTCGGGACTGCCCTAAGTCTTCTGATTCGGGCTGAGCTTGGACAGCCAGGG
GCTCTTTTAGGTGATGATCAACTTTATAATGTGATTGTTACCGCTCACGCGTTTGTGATA
ATTTTTTTCTTGGTGATGCCTATGATAATTGGGGGATTTGGTAATTGATTAGTTCCTCTG
ATGTTAGGAGCTCCTGACATGGCGTTCCCTCGATTAAATAATATAAGTTTTTGGTTACTT
CCTCCTTCATTAACTTTGCTGCTTGCTTCTTCTGCAGTTGAAAGGGGTGTGGGTACAGGT
TGGACAGTATATCCTCCTTTATCTGGTAATTTAGCTCACGCAGGGGGTTCTGTAGATTTA
GCAATTTTCTCTTTACATTTAGCTGGTGTTTCTTCTATTTTAGGTGCTGTAAACTTTATT
ACTACAATTATTAATATGCGATGACAAGGAATGCAATTCGAGCGATTGCCTCTTTTTGTT
TGGTCGGTAAAGATTACTGCTATTCTCCTTTTACTTTCTTTGCCTGTTCTTGCTGGTGCA
ATTACTATGTTGTTAACTGATCGAAATTTTAATAC
>NAH01
TCTGGTTTGGTCGGGACTGCCCTAAGTCTTCTGATTCGGGCTGAGCTTGGACAGCCAGGG
GCTCTTTTAGGTGATGATCAACTTTATAATGTGATTGTTACCGCTCACGCGTTTGTGATA
ATTTTTTTCTTGGTGATGCCTATGATAATTGGGGGATTTGGTAATTGATTAGTTCCTTTG
ATGTTAGGAGCTCCTGACATGGCGTTCCCTCGATTAAATAATATAAGTTTTTGGTTACTT
CCTCCTTCATTAACTTTGCTGCTTGCTTCTTCTGCAGTTGAAAGGGGTGTAGGTACAGGT
TGGACAGTATATCCTCCTTTATCTGGTAATTTAGCTCACGCAGGGGGTTCTGTAGATTTA
GCAATTTTCTCTTTACATTTAGCTGGTGTTTCTTCTATTTTAGGTGCTGTAAACTTTATT
ACTACAATTATTAATATGCGATGACAAGGAATGCAATTCGAGCGATTGCCTCTTTTTGTT
TGGTCGGTAAAGATTACTGCTATTCTTCTTTTACTTTCTTTGCCTGTTCTTGCTGGTGCA
ATTACTATGTTGTTAACTGATCGAAATTTTAATAC


>NAH03
TCTGGTTTGGTCGGGACTGCCCTAAGTCTTCTGATTCGGGCTGAGCTTGGACAGCCAGGG
GCTCTTTTAGGTGATGATCAACTTTATAATGTGATTGTTACCGCTCACGCGTTTGTGATA
ATTTTTTTCTTGGTGATGCCTATGATAATTGGGGGATTTGGTAATTGATTAGTTCCTCTG
ATGTTAGGAGCTCCTGACATGGCGTTTCCTCGATTAAATAATATAAGTTTTTGGTTACTT
CCTCCTTCATTAACTTTGCTGCTTGCTTCTTCTGCAGTTGAAAGGGGTGTGGGTACAGGT
TGGACAGTATATCCTCCTTTATCTGGTAATTTAGCTCACGCAGGGGGTTCTGTAGATTTA
GCAATTTTCTCTTTACATTTAGCTGGTGTTTCTTCTATTTTAGGTGCTGTAAACTTTATT
ACTACAATTATTAATATGCGATGACAAGGAATGCAATTCGAGCGATTGCCTCTTTTTGTT
TGGTCGGTAAAGATTACTGCTATTCTCCTTTTACTTTCTTTGCCTGTTCTTGCTGGTGCA
ATTACTATGTTGTTAACTGATCGAAATTTTAATAC
>NAH04
TCTGGTTTGGTCGGGACTGCCCTAAGTCTTCTGATTCGGGCTGAGCTTGGACAGCCAGGG
GCTCTTTTAGGTGATGATCAACTTTATAATGTGATTGTTACCGCTCACGCGTTTGTGATA
ATTTTTTTCTTGGTGATGCCTATGATAATTGGGGGATTTGGTAATTGATTAGTTCCTCTG
ATGTTAGGAGCTCCTGATATGGCGTTCCCTCGATTAAATAATATAAGTTTTTGGTTACTT
CCTCCTTCATTAACTTTGCTGCTTGCCTCTTCTGCAGTTGAAAGGGGTGTGGGTACAGGT
TGGACAGTATATCCTCCCTTATCTGGTAATTTAGCTCACGCAGGGGGTTCTGTAGATTTA
GCAATTTTCTCTTTACATCTAGCTGGTGTTTCTTCTATTTTAGGTGCTGTAAACTTTATT
ACTACAATTATTAATATGCGATGACAAGGAATGCAATTTGAGCGATTGCCTCTTTTTGTT
TGGTCGGTAAAGATTACTGCTATTCTCCTTTTACTTTCTTTGCCTGTTCTTGCTGGTGCA
ATTACTATGTTGTTAACTGATCGAAATTTTAATAC

>NAH06
TCTGGTTTGGTCGGGACTGCCCTAAGTCTTCTGATTCGGGCTGAGCTTGGACAGCCAGGG
GCTCTTTTAGGTGACGATCAACTTTATAATGTGATTGTTACCGCTCACGCGTTTGTGATA
ATTTTTTTCTTGGTGATGCCTATGATAATTGGGGGATTTGGTAATTGATTAGTTCCTCTG
ATGTTAGGAGCTCCTGACATGGCGTTTCCTCGATTAAATAATATAAGTTTTTGGTTACTT
CCTCCTTCATTAACTTTGCTGCTTGCTTCTTCTGCAGTTGAAAGGGGTGTGGGTACAGGT
TGGACAGTATATCCTCCTTTATCTGGTAATTTAGCTCACGCAGGGGGTTCTGTAGATTTA
GCAATTTTTTCTTTACATTTAGCTGGTGTTTCTTCTATTTTAGGTGCTGTAAACTTTATT
ACTACAATTATTAATATGCGATGACAAGGAATGCAATTCGAGCGATTGCCTCTTTTTGTT
TGGTCGGTAAAGATTACTGCTATTCTCCTTTTACTTTCTTTGCCTGTTCTTGCTGGTGCA
ATTACTATGTTGTTAACTGATCGAAATTTTAATAC
>NAH07
TCTGGTTTGGTCGGGACTGCCCTAAGTCTTCTGATTCGGGCTGAGCTTGGACAGCCAGGG
GCTCTTTTAGGTGATGATCAACTTTATAATGTGATTGTTACCGCTCACGCGTTTGTGATA
ATTTTTTTCTTGGTGATGCCTATGATAATTGGGGGATTTGGTAATTGATTAGTTCCTCTG
ATGTTAGGAGCTCCTGACATGGCGTTCCCTCGATTAAATAATATAAGTTTTTGGTTACTT
CCTCCTTCATTAACTTTGCTGCTTGCTTCTTCTGCAGTTGAAAGGGGTGTGGGTACAGGT
TGGACAGTATATCCTCCTTTATCTGGTAATTTAGCTCACGCAGGGGGTTCTGTAGATTTA
GCAATTTTCTCTTTACATTTAGCTGGTGTTTCTTCCATTTTAGGTGCTGTAAACTTTATT
ACTACAATTATTAATATGCGATGACAAGGAATGCAATTCGAGCGATTGCCTCTTTTTGTT
TGGTCAGTAAAGATTACTGCTATTCTCCTTTTACTTTCTTTGCCTGTTCTTGCTGGTGCA
ATTACTATGTTGTTAACTGATCGAAATTTTAATAC
>NAH08
TCTGGTTTGGTCGGGACTGCCCTAAGTCTTCTGATTCGGGCTGAACTTGGACAGCCAGGG
GCTCTTTTAGGTGATGATCAACTTTATAATGTGATTGTTACCGCTCACGCGTTTGTGATA
ATTTTTTTCTTGGTGATGCCTATGATAATTGGGGGATTTGGTAATTGATTAGTTCCTCTG
ATGTTAGGAGCTCCTGACATGGCGTTTCCTCGATTAAATAATATAAGTTTTTGGTTACTT
CCTCCTTCATTAACTTTGCTGCTTGCTTCTTCTGCAGTTGAAAGGGGTGTGGGTACAGGT
TGGACAGTATATCCTCCTTTATCTGGTAATTTAGCTCACGCAGGGGGTTCTGTAGATTTA
GCAATTTTCTCTTTACATTTAGCTGGTGTTTCTTCTATTTTAGGTGCTGTAAACTTTATT
ACTACAATTATTAATATGCGATGACAAGGAATGCAATTCGAGCGATTGCCTCTTTTTGTT
TGGTCGGTAAAGATTACTGCTATTCTCCTTTTACTTTCTTTGCCTGTTCTTGCTGGTGCA
ATTACTATGTTGTTAACTGATCGAAATTTTAATAC
>NAH09
TCTGGTTTGGTCGGGACTGCCCTAAGTCTTCTGATTCGGGCTGAGCTTGGACAGCCAGGG
GCTCTTTTAGGTGATGATCAACTTTATAATGTGATTGTTACCGCTCACGCGTTTGTGATA
ATTTTTTTCTTGGTGATGCCTATGATAATTGGGGGATTTGGTAATTGATTAGTTCCTCTG
ATGTTAGGAGCTCCTGACATGGCGTTCCCTCGATTAAATAATATAAGTTTTTGGTTACTT
CCTCCTTCATTGACTTTGCTGCTCGCTTCTTCTGCAGTTGAAAGGGGTGTGGGTACAGGT
TGGACAGTATATCCTCCTTTATCTGGTAATTTAGCTCATGCAGGGGGTTCTGTAGATTTA
GCAATTTTTTCTTTACATTTAGCTGGTGTTTCTTCTATTTTAGGTGCTGTAAACTTTATT
ACTACAATTATTAATATGCGATGACAAGGAATGCAATTCGAGCGATTGCCTCTTTTTGTT
TGGTCGGTAAAGATTACTGCTATTCTCCTTTTACTTTCTTTGCCTGTTCTTGCTGGTGCA
ATTACTATGTTGTTAACTGATCGAAATTTTAATAC
>NAH10
TCTGGTTTGGTCGGGACTGCCCTAAGTCTTCTGATTCGGGCTGAGCTTGGACAGCCAGGG
GCTCTTTTAGGTGATGATCAACTTTATAATGTGATTGTTACCGCTCACGCGTTTGTGATA
ATTTTTTTCTTGGTGATGCCTATGATAATTGGGGGATTTGGTAATTGATTAGTTCCTCTG
ATGTTAGGAGCTCCTGACATGGCGTTCCCTCGATTAAATAATATAAGTTTTTGGTTACTT
CCTCCTTCATTAACTTTGCTGCTTGCTTCTTCTGCAGTTGAAAGGGGTGTAGGTACAGGT
TGGACAGTATATCCTCCTTTATCTGGTAATTTAGCTCACGCAGGGGGTTCTGTAGATTTA
GCAATTTTCTCTTTACATTTAGCTGGTGTTTCTTCTATTTTAGGTGCTGTAAACTTTATT
ACTACAATTATTAATATGCGATGACAAGGAATGCAATTCGAGCGATTGCCTCTTTTTGTT
TGGTCGGTAAAGATTACTGCTATTCTTCTTTTACTTTCTTTGCCTGTTCTTGCTGGTGCA
ATTACTATGTTGTTAACTGATCGAAATTTTAATAC
>NAH11
TCTGGTTTGGTCGGGACTGCCCTAAGTCTTCTGATTCGGGCTGAGCTTGGACAGCCAGGG
GCTCTTTTAGGTGATGATCAACTTTATAATGTGATTGTTACCGCTCACGCGTTTGTGATA
ATTTTTTTCTTGGTGATGCCTATGATAATTGGGGGATTTGGTAATTGATTAGTTCCTCTG
ATGTTAGGAGCTCCTGACATGGCGTTTCCTCGATTAAATAATATAAGTTTTTGGTTACTT
CCTCCTTCATTAACTTTGCTGCTTGCTTCTTCTGCAGTTGAAAGGGGTGTGGGTACAGGT
TGGACAGTATATCCTCCTTTATCTGGTAATTTAGCTCATGCAGGGGGTTCTGTAGATTTA
GCAATTTTCTCTTTACATTTAGCTGGTGTTTCTTCTATTTTAGGTGCTGTAAACTTTATT
ACTACAATTATTAATATGCGATGACAAGGAATGCAATTCGAGCGATTGCCTCTTTTTGTT
TGGTCGGTAAAGATTACTGCTATTCTCCTTTTACTTTCTTTGCCTGTTCTTGCTGGTGCA
ATTACTATGTTGTTAACTGATCGAAATTTTAATAC
>NAH12
TCTGGTTTGGTCGGGACTGCCCTAAGTCTTCTGATTCGGGCTGAGCTTGGACAGCCAGGG
GCTCTTTTAGGTGATGATCAACTTTATAATGTGATTGTTACCGCTCACGCGTTTGTGATA
ATTTTTTTCTTGGTTATGCCTATGATAATTGGGGGATTTGGTAATTGATTAGTTCCTCTG
ATGTTAGGAGCTCCTGACATGGCGTTTCCTCGATTAAATAATATAAGTTTTTGGTTACTT
CCTCCTTCATTAACTTTGCTGCTTGCTTCTTCTGCAGTTGAAAGGGGTGTGGGTACAGGT
TGGACAGTATATCCTCCTTTATCTGGTAATTTAGCTCACGCAGGGGGTTCTGTAGATTTA
GCAATTTTCTCTTTACATTTAGCTGGTGTTTCTTCTATTTTAGGTGCTGTAAACTTTATT
ACTACAATTATTAACATGCGATGACAAGGAATGCAATTCGAGCGATTGCCTCTTTTTGTT
TGGTCGGTAAAGATTACTGCTATTCTCCTTTTACTTTCTTTGCCTGTTCTTGCTGGTGCA
ATTACTATGTTGTTAACTGATCGAAATTTTAATAC
>NAH13
TCTGGTTTGGTCGGGACTGCCCTAAGTCTTCTGATTCGGGCTGAGCTTGGACAGCCAGGG
GCTCTTTTAGGTGATGATCAACTTTATAATGTGATTGTTACCGCTCACGCGTTTGTGATA
ATTTTTTTCTTGGTGATGCCTATGATAATTGGGGGATTTGGTAATTGATTAGTTCCTCTG
ATGTTAGGAGCTCCTGACATGGCGTTCCCTCGATTAAATAATATAAGTTTTTGGTTACTT
CCTCCTTCATTGACTTTGCTGCTTGCTTCTTCTGCAGTTGAAAGGGGTGTGGGTACAGGT
TGGACAGTATATCCTCCTTTATCTGGTAATTTAGCTCATGCAGGGGGTTCTGTAGATTTA
GCAATTTTCTCTTTACATTTAGCTGGTGTTTCTTCTATTTTAGGTGCTGTAAACTTTATT
ACTACAATTATTAATATGCGATGACAAGGAATGCAATTCGAGCGATTGCCTCTTTTTGTT
TGGTCGGTAAAGATTACTGCTATTCTCCTTTTACTTTCTTTGCCTGTTCTTGCTGGTGCA
ATTACTATGTTGTTAACTGATCGAAATTTTAATAC
>NAH14
TCTGGTTTGGTCGGGACTGCCCTAAGTCTTTTGATTCGGGCTGAGCTTGGACAGCCAGGG
GCTCTTTTAGGTGATGATCAACTTTATAATGTGATTGTTACCGCTCACGCGTTTGTGATA
ATTTTTTTCTTGGTGATGCCTATGATAATTGGGGGATTTGGTAATTGATTAGTTCCTCTG
ATGTTAGGAGCTCCTGACATGGCGTTCCCTCGATTAAATAATATAAGTTTTTGGTTACTT
CCTCCTTCATTGACTTTGCTGCTTGCTTCTTCTGCAGTTGAAAGGGGTGTGGGTACAGGT
TGGACAGTATATCCTCCTTTATCTGGTAATTTAGCTCATGCAGGGGGTTCTGTAGATTTA
GCAATTTTCTCTTTACATTTAGCTGGTGTTTCTTCTATTTTAGGTGCTGTAAACTTTATT
ACTACAATTATTAATATGCGATGACAAGGAATGCAATTCGAGCGATTGCCTCTTTTTGTT
TGGTCGGTAAAGATTACTGCTATTCTCCTTTTACTTTCTTTGCCTGTTCTTGCTGGTGCA
ATTACTATGTTGTTAACTGATCGAAATTTTAATAC
>NAH15
TCTGGTTTGGTCGGGACTGCCCTAAGTCTTCTGATTCGGGCTGAGCTTGGACAGCCAGGG
GCTCTTTTAGGTGATGATCAACTTTATAATGTGATTGTTACCGCTCACGCGTTTGTGATA
ATTTTTTTCTTGGTGATGCCTATGATAATTGGGGGATTTGGTAACTGATTAGTTCCTCTG
ATGTTAGGAGCTCCTGACATGGCGTTTCCTCGATTAAATAATATAAGTTTTTGGTTACTT
CCTCCCTCATTAACTTTGCTGCTTGCTTCTTCTGCAGTTGAAAGGGGTGTGGGTACAGGT
TGGACAGTATATCCTCCTTTATCTGGTAATTTAGCTCACGCAGGGGGTTCTGTAGATTTA
GCAATTTTCTCTTTACATTTAGCTGGTGTTTCTTCTATTTTAGGTGCTGTAAACTTTATT
ACTACAATTATTAATATGCGATGACAAGGAATGCAATTCGAGCGATTGCCTCTTTTTGTT
TGGTCGGTAAAGATTACTGCTATTCTCCTTTTACTTTCTTTGCCTGTTCTTGCTGGTGCA
ATTACTATGTTGTTAACTGATCGAAATTTTAATAC
>NAH16
TCTGGTTTGGTCGGGACTGCCCTAAGTCTTCTGATTCGGGCTGAGCTTGGACAGCCAGGG
GCTCTTTTAGGTGATGATCAACTTTATAATGTGATTGTTACCGCTCACGCGTTTGTGATA
ATTTTTTTCTTGGTGATGCCTATGATAATTGGGGGATTTGGTAATTGATTAGTTCCTCTG
ATGTTAGGAGCTCCTGACATGGCGTTTCCTCGATTAAATAATATAAGTTTTTGGTTACTT
CCTCCTTCATTAACTTTGCTGCTTGCTTCTTCTGCAGTTGAAAGGGGTGTGGGTACAGGT
TGGACAGTATATCCTCCTTTATCTGGTAATTTAGCTCACGCAGGGGGTTCTGTAGATTTA
GCAATTTTCTCTTTACATTTAGCTGGTGTTTCTTCTATTTTAGGTGCTGTAAACTTTATT
ACTACAATTATTAATATGCGATGACAAGGAATGCAATTCGAGCGATTGCCTCTTTTTGTT
TGGTCGGTAAAGATTACTGCTATTCTTCTTTTACTTTCTTTGCCTGTTCTTGCTGGTGCA
ATTACTATGTTGTTAACTGATCGAAATTTTAATAC


>NAH17
TCTGGTTTGGTCGGGACTGCCCTAAGTCTTCTGATTCGGGCTGAGCTTGGACAGCCAGGG
GCTCTTTTAGGTGATGATCAACTTTATAATGTGATTGTTACCGCTCACGCGTTTGTGATA
ATTTTTTTCTTGGTGATGCCTATGATAATTGGGGGATTTGGTAATTGATTAGTTCCTCTG
ATATTAGGAGCTCCTGACATGGCGTTCCCTCGATTAAATAATATAAGTTTTTGGTTACTT
CCTCCTTCATTAACTTTGCTGCTTGCTTCTTCTGCAGTTGAAAGGGGTGTGGGTACAGGT
TGGACAGTATATCCTCCTTTATCTGGTAATTTAGCTCATGCAGGGGGTTCTGTAGATTTA
GCAATTTTCTCTTTACATTTAGCTGGTGTTTCTTCTATTTTAGGTGCTGTAAACTTTATT
ACTACAATTATTAATATGCGATGACAAGGGATGCAATTCGAGCGATTGCCTCTTTTTGTT
TGGTCGGTAAAGATTACTGCTATTCTCCTTTTACTTTCTTTGCCTGTTCTTGCTGGTGCA
ATTACTATGTTGTTAACTGATCGAAATTTTAATAC
>NAH18
TCTGGTTTGGTCGGGACTGCCCTAAGTCTTCTGATTCGGGCTGAGCTTGGACAGCCAGGG
GCTCTTTTAGGTGATGATCAACTTTATAATGTGATTGTTACCGCTCACGCGTTTGTGATA
ATTTTTTTCTTGGTGATGCCTATGATAATTGGGGGATTTGGTAATTGATTAGTTCCTCTG
ATGTTAGGAGCTCCTGACATGGCGTTTCCTCGATTAAATAATATAAGTTTTTGGTTACTT
CCTCCTTCATTAACTTTGCTGCTTGCTTCTTCTGCAGTTGAAAGGGGTGTGGGTACAGGT
TGGACAGTATATCCTCCTTTATCTGGTAATTTAGCTCACGCAGGGGGTTCTGTAGATTTA
GCAATTTTTTCTTTACATTTAGCTGGTGTTTCTTCTATTTTAGGTGCTGTAAACTTTATT
ACTACAATTATTAATATGCGATGACAAGGAATGCAATTCGAGCGATTGCCTCTTTTTGTT
TGGTCGGTAAAGATTACTGCTATTCTCCTTTTACTTTCTTTGCCTGTTCTTGCTGGTGCA
ATTACTATGTTGTTAACTGATCGAAATTTTAATAC

>NAH19
TCTGGTTTGGTCGGGACTGCCCTAAGTCTTCTGATTCGGGCTGAGCTTGGACAGCCAGGG
GCTCTTTTAGGTGATGATCAACTTTATAATGTGATTGTTACCGCTCACGCGTTTGTGATA
ATTTTTTTCTTGGTGATGCCTATGATAATTGGGGGATTTGGTAATTGATTAGTTCCTCTG
ATGTTAGGAGCTCCTGACATGGCGTTCCCTCGATTAAATAATATAAGTTTTTGGTTACTT
CCTCCTTCATTAACTTTGCTGCTTGCTTCTTCTGCAGTTGAAAGGGGTGTGGGTACAGGT
TGGACAGTATATCCTCCTTTATCTGGTAATTTAGCTCATGCAGGGGGTTCTGTAGATTTA
GCAATTTTCTCTTTACATTTAGCTGGTGTTTCTTCTATTTTAGGTGCTGTAAACTTTATT
ACTACAATTATTAATATGCGATGACAAGGAATGCAATTCGAGCGATTGCCTCTTTTTGTT
TGGTCGGTAAAGATTACTGCTATTCTCCTTTTACTTTCTTTGCCTGTTCTTGCTGGTGCA
ATTACTATGTTGTTAACTGATCGAAATTTTAATAC

>NAH20
TCTGGTTTGGTCGGGACTGCCCTAAGTCTTCTGATTCGGGCTGAGCTTGGACAGCCAGGG
GCTCTTTTAGGTGATGATCAACTTTATAATGTGATTGTTACCGCTCACGCGTTTGTGATA
ATTTTTTTCTTGGTGATGCCTATGATAATTGGGGGATTTGGTAATTGATTAGTTCCTCTG
ATGTTAGGAGCTCCTGACATGGCGTTCCCTCGATTAAATAATATAAGTTTTTGGTTACTT
CCTCCTTCATTAACTTTGCTGCTTGCTTCTTCTGCAGTTGAAAGGGGTGTGGGTACAGGT
TGGACAGTATATCCTCCTTTATCTGGTAATTTAGCTCACGCAGGGGGCTCTGTAGATTTA
GCAATTTTTTCTTTACATTTAGCTGGTGTTTCTTCTATTTTAGGTGCTGTAAACTTTATT
ACTACAATTATTAATATGCGATGACAAGGAATGCAATTCGAGCGATTGCCTCTTTTTGTT
TGGTCGGTAAAGATTACTGCTATTCTCCTTTTACTTTCTTTGCCTGTTCTTGCTGGTGCA
ATTACTATGTTGTTAACTGATCGAAATTTTAATAC
>NAH21
TCTGGTTTGGTCGGGACTGCCCTAAGTCTTCTGATTCGGGCTGAGCTTGGACAGCCAGGG
GCTCTTTTAGGTGATGATCAACTTTATAATGTGATTGTTACCGCTCACGCGTTTGTGATA
ATTTTTTTCTTGGTGATGCCTATGATAATTGGGGGATTTGGTAATTGATTAGTTCCTCTG
ATATTAGGAGCTCCTGACATGGCGTTTCCTCGATTAAATAATATAAGTTTTTGGTTACTT
CCTCCTTCATTAACTTTGCTGCTTGCTTCTTCTGCAGTTGAAAGGGGTGTGGGTACAGGT
TGGACAGTATATCCTCCTTTATCTGGTAATTTAGCTCACGCAGGGGGTTCTGTAGATTTA
GCAATTTTCTCTTTACATTTAGCTGGTGTTTCTTCTATTTTAGGTGCTGTAAACTTTATT
ACTACAATTATTAATATGCGATGACAAGGAATGCAATTCGAGCGATTGCCTCTTTTTGTT
TGGTCGGTAAAGATTACTGCTATTCTCCTTTTACTTTCTTTGCCTGTTCTTGCTGGTGCA
ATTACTATGTTGTTAACTGATCGAAATTTTAATAC
>NAH22
TCTGGTTTGGTCGGGACTGCCCTAAGTCTTCTGATTCGGGCTGAGCTTGGACAGCCAGGG
GCTCTTTTAGGTGATGATCAACTTTATAATGTGATTGTTACCGCTCACGCGTTTGTGATA
ATTTTTTTCTTGGTGATGCCTATGATAATTGGGGGATTTGGTAATTGATTAGTTCCTCTG
ATGTTAGGAGCTCCTGACATGGCGTTTCCTCGATTAAATAATATAAGTTTTTGGTTACTT
CCTCCTTCATTAACTTTGTTGCTTGCTTCTTCTGCAGTTGAAAGGGGTGTGGGTACAGGT
TGGACAGTATATCCTCCTTTATCTGGTAATTTAGCTCACGCAGGGGGTTCTGTAGATTTA
GCAATTTTCTCTTTACATTTAGCTGGTGTTTCTTCTATTTTAGGTGCTGTAAACTTTATT
ACTACAATTATTAATATGCGATGACAAGGAATGCAATTCGAGCGATTGCCTCTTTTTGTT
TGGTCGGTAAAGATTACTGCTATTCTCCTTTTACTTTCTTTGCCTGTTCTTGCTGGTGCA
ATTACTATGTTGTTAACTGATCGAAATTTTAATAC

>NAH23
TCTGGTTTGGTCGGGACTGCCCTAAGTCTTCTGATTCGGGCTGAGCTTGGACAGCCAGGG
GCTCTTTTAGGTGATGATCAACTTTATAATGTGATTGTTACCGCTCACGCGTTTGTGATA
ATTTTTTTCTTGGTGATGCCTATGATAATTGGAGGATTTGGTAATTGATTAGTTCCTCTG
ATGTTAGGAGCTCCTGACATGGCGTTCCCTCGATTAAATAATATAAGTTTTTGGTTACTT
CCTCCTTCATTAACTTTGCTGCTTGCTTCTTCTGCAGTTGAAAGGGGTGTGGGTACAGGT
TGGACAGTATATCCTCCTTTATCTGGTAATTTAGCTCACGCAGGGGGTTCTGTAGATTTA
GCAATTTTCTCTTTACATTTAGCTGGTGTTTCTTCTATTTTAGGTGCTGTAAACTTTATT
ACTACAATTATTAATATGCGATGACAAGGAATGCAATTCGAGCGATTGCCTCTTTTTGTT
TGGTCGGTAAAGATTACTGCTATTCTCCTTTTACTTTCTTTGCCTGTTCTTGCTGGTGCA
ATTACTATGTTGTTAACTGATCGAAATTTTAATAC

>NAH24
TCTGGTTTGGTCGGGACTGCCCTAAGTCTTCTGATTCGGGCTGAGCTTGGACAGCCAGGG
GCTCTTTTAGGTGATGATCAACTTTATAATGTGATTGTTACCGCTCACGCGTTTGTGATA
ATTTTTTTCTTGGTGATGCCCATGATAATTGGGGGATTTGGTAATTGATTAGTTCCTCTG
ATGTTAGGAGCTCCTGACATGGCGTTTCCTCGATTAAATAATATAAGTTTTTGGTTACTT
CCTCCTTCATTAACTTTGCTGCTTGCTTCTTCTGCAGTTGAAAGGGGTGTGGGTACAGGT
TGGACAGTATATCCTCCTTTATCTGGTAATTTAGCTCACGCAGGGGGTTCTGTAGATTTA
GCAATTTTCTCTTTACATTTAGCTGGTGTTTCTTCTATTTTAGGTGCTGTAAACTTTATT
ACTACAATTATTAATATGCGATGACAAGGAATGCAATTCGAGCGATTGCCTCTTTTTGTT
TGGTCGGTAAAGATTACTGCTATTCTCCTTTTACTTTCTTTGCCTGTTCTTGCTGGTGCA
ATTACTATGTTGTTAACTGATCGAAATTTTAATAC
>NAH25
TCTGGTTTAGTTGGGACTGCCCTAAGTCTTCTGATTCGGGCTGAGCTTGGACAGCCAGGGGCTCTTTTAGGTGATGATCAACTTTATAATGTGATTGTTACCGCTCACGCGTTTGTGATAATTTTTTTCTTGGTGATGCCTATGATAATTGGGGGATTTGGTAATTGATTAGTTCCTCTGATGTTAGGAGCTCCTGACATGGCGTTCCCTCGATTAAATAATATAAGTTTCTGGTTACTTCCTCCTTCATTAACTTTGCTGCTTGCTTCTTCTGCAGTTGAAAGGGGTGTGGGTACAGGTTGGACAGTATATCCTCCTTTATCTGGTAATTTAGCTCACGCAGGGGGTTCTGTAGATTTAGCAATTTTCTCTTTACATTTAGCTGGTGTTTCTTCTATTTTAGGTGCTGTAAACTTTATTACTACAATTATTAATATGCGATGACAAGGAATGCAATTCGAGCGATTGCCTCTTTTTGTTTGGTCGGTAAAGATTACTGCTATTCTCCTTTTACTTTCTTTGCCTGTTCTTGCTGGTGCAATTACTATGTTGTTAACTGATCGAAATTTTAATAC

>NAH26
TCTGGTTTGGTCGGGACTGCCCTAAGTCTTCTGATTCGGGCTGAGCTTGGACAGCCAGGGGCTCTTTTAGGTGATGATCAACTTTATAATGTGATTGTTACCGCTCACGCGTTTGTGATAATTTTTTTCTTGGTGATGCCTATGATAATTGGGGGATTTGGTAATTGATTAGTTCCTCTGATGTTAGGAGCTCCTGACATGGCGTTCCCTCGATTAAATAATATAAGTTTTTGGTTACTTCCTCCTTCATTAACTCTGCTGCTTGCTTCTTCTGCAGTTGAAAGGGGTGTGGGTACAGGTTGGACAGTATATCCTCCTTTATCTGGTAATTTAGCTCATGCAGGGGGTTCTGTAGATTTAGCAATTTTCTCTTTACATTTAGCTGGTGTTTCTTCTATTTTAGGTGCTGTAAACTTTATTACTACAATTATTAATATGCGATGACAAGGGATGCAATTCGAGCGATTGCCTCTTTTTGTTTGGTCGGTAAAGATTACTGCTATTCTCCTTTTACTTTCTTTGCCTGTTCTTGCTGGTGCAATTACTATGTTGTTAACTGATCGAAATTTTAATAC

>NAH27
TCTGGTTTGGTTGGGACTGCCCTAAGTCTTCTGATTCGGGCTGAGCTTGGACAGCCAGGGGCTCTTTTAGGTGATGATCAACTTTATAATGTGATTGTTACCGCTCACGCGTTTGTGATAATTTTTTTCTTGGTGATGCCTATGATAATTGGGGGATTTGGTAATTGATTAGTTCCTCTGATGTTAGGAGCTCCTGACATGGCGTTTCCTCGATTAAATAATATAAGTTTTTGGTTACTTCCTCCTTCATTAACCTTGCTGCTTGCTTCTTCTGCAGTTGAAAGGGGTGTGGGTACAGGTTGGACAGTATATCCTCCTTTATCTGGTAATTTAGCTCACGCAGGGGGTTCTGTAGATTTAGCAATTTTCTCTTTACATTTAGCTGGTGTTTCTTCTATTTTAGGTGCTGTAAACTTTATTACTACAATTATTAATATGCGATGACAAGGAATGCAATTCGAGCGATTGCCTCTTTTTGTTTGGTCGGTAAAGATTACTGCTATTCTCCTTTTACTTTCTTTGCCTGTTCTTGCTGGTGCAATTACTATGTTGTTAACTGATCGAAATTTTAATAC
>NAH28
TCTGGTTTGGTCGGGACTGCCCTAAGTCTTCTGATTCGGGCTGAGCTTGGACAGCCAGGGGCTCTTTTAGGTGATGATCAACTTTATAATGTGATTGTTACCGCTCACGCGTTTGTGATAATTTTTTTCTTGGTGATGCCTATGATAATTGGGGGATTTGGTAATTGGTTAGTTCCTCTGATGTTAGGAGCTCCTGACATGGCGTTTCCTCGATTAAATAATATAAGTTTTTGGTTACTTCCTCCTTCATTAACTTTGCTGCTTGCTTCTTCTGCAGTTGAAAGGGGTGTGGGTACAGGTTGGACAGTATATCCTCCTTTATCTGGTAATTTAGCTCACGCAGGGGGTTCTGTAGATTTAGCAATTTTCTCTTTACATTTAGCTGGTGTTTCTTCTATTTTAGGTGCTGTAAACTTTATTACTACAATTATTAATATGCGATGACAAGGAATGCAATTCGAGCGATTGCCTCTTTTTGTTTGGTCGGTAAAGATTACTGCTATTCTCCTTTTACTTTCTTTGCCTGTTCTTGCTGGTGCAATTACTATGTTGTTAACTGATCGAAATTTTAATAC
>NAH29
TCTGGTTTGGTCGGGACTGCCCTAAGTCTTCTGATTCGGGCTGAGCTTGGACAGCCAGGGGCTCTTTTAGGTGATGATCAACTTTATAATGTGATTGTTACCGCTCACGCGTTTGTGATAATTTTTTTCTTGGTGATGCCTATGATAATTGGGGGATTTGGTAATTGATTAGTTCCTCTGATGTTAGGAGCTCCTGACATGGCGTTTCCTCGATTAAATAATATAAGTTTTTGGTTACTTCCTCCTTCATTAACTTTGCTGCTTGCTTCTTCTGCAGTTGAAAGGGGTGTGGGTACAGGTTGGACAGTATATCCTCCTTTATCTGGTAATTTAGCTCACGCAGGGGGTTCTGTAGATTTAGCAATTTTCTCTTTACATTTAGCTGGTGTTTCTTCCATTTTAGGTGCTGTAAACTTTATTACTACAATTATTAATATGCGATGACAAGGAATGCAATTCGAGCGATTGCCTCTTTTTGTTTGGTCGGTAAAGATTACTGCTATTCTCCTTTTACTTTCTTTGCCTGTTCTTGCTGGTGCAATTACTATGTTGTTAACTGATCGAAATTTTAATAC
>NAH30
TCTGGTTTGGTCGGGACTGCCCTAAGTCTTCTGATTCGGGCTGAGCTTGGACAGCCAGGGGCTCTTTTAGGTGATGATCAACTTTATAATGTGATTGTTACCGCTCACGCGTTTGTGATAATTTTTTTCTTGGTGATGCCTATGATAATTGGGGGATTTGGTAATTGATTAGTTCCTCTGATGTTAGGAGCTCCTGACATGGCGTTCCCTCGATTAAATAACATAAGTTTTTGGTTACTTCCTCCTTCATTAACTTTGCTGCTTGCTTCTTCTGCAGTTGAAAGGGGTGTGGGTACAGGTTGGACAGTATATCCTCCTTTATCTGGTAATTTAGCTCACGCAGGGGGTTCTGTAGATTTAGCAATTTTTTCTTTACATTTAGCTGGTGTTTCTTCTATTTTAGGTGCTGTAAACTTTATTACTACAATTATTAATATGCGATGACAAGGAATGCAATTCGAGCGATTGCCTCTTTTTGTTTGGTCAGTAAAGATTACTGCTATTCTCCTTTTACTTTCTTTGCCTGTTCTTGCTGGTGCAATCACTATGTTGTTAACAGATCGAAATTTTAATAC
>NAH31
TCTGGTTTGGTCGGGACTGCCCTAAGTCTTCTGATTCGGGCTGAGCTTGGACAGCCAGGGGCTCTTTTAGGTGATGATCAACTTTATAATGTGATTGTTACCGCTCACGCGTTTGTGATAATTTTTTTCTTGGTGATGCCTATGATAATTGGGGGATTTGGTAATTGATTAGTTCCTCTGATGTTAGGAGCTCCTGACATGGCGTTTCCTCGATTAAATAATATAAGTTTTTGGTTACTTCCTCCTTCATTAACTTTGCTGCTTGCTTCTTCTGCAGTTGAAAGGGGTGTGGGTACAGGTTGGACAGTATATCCTCCTTTATCTGGTAATTTAGCTCACGCAGGGGGTTCTGTAGATCTAGCAATTTTCTCTTTACATTTAGCTGGTGTTTCTTCTATTTTAGGTGCTGTAAACTTTATTACTACAATTATTAATATGCGATGACAAGGAATGCAATTCGAGCGATTGCCTCTTTTTGTTTGGTCGGTAAAGATTACTGCTATTCTCCTTTTACTTTCTTTGCCTGTTCTTGCTGGTGCAATTACTATGTTGTTAACTGATCGAAATTTTAATAC

>NAH32
TCTGGTTTGGTCGGGACTGCCCTAAGTCTTCTGATTCGGGCTGAGCTTGGACAGCCAGGGGCTCTTTTAGGTGATGATCAACTTTATAATGTGATTGTTACCGCTCACGCGTTTGTGATAATTTTTTTCTTGGTGATGCCTATGATAATTGGGGGATTTGGTAATTGATTAGTTCCTCTGATGTTAGGAGCTCCTGACATGGCGTTCCCTCGATTAAATAATATAAGTTTTTGGTTACTTCCTCCTTCATTAACTTTGCTGCTTGCTTCTTCTGCAGTTGAAAGGGGTGTGGGTACAGGTTGGACAGTATATCCTCCTTTATCTGGTAATTTAGCTCATGCAGGGGGTTCTGTAGATTTAGCAATTTTCTCTTTACATTTAGCTGGTGTTTCTTCTATTTTAGGTGCTGTAAACTTTATTACTACAATTATTAATATGCGATGACAAGGGATGCAATTCGAGCGATTGCCTCTTTTTGTTTGGTCGGTAAAGATTACTGCTATTCTCCTTTTACTTTCTTTGCCTGTTCTTGCTGGTGCAATTACTATGTTATTAACTGATCGAAATTTTAATAC
>NAH33
TCTGGTTTGGTCGGGACTGCCCTAAGTCTTCTGATTCGGGCTGAGCTTGGACAGCCAGGGGCTCTTTTAGGTGATGATCAACTTTATAATGTGATTGTTACCGCTCACGCGTTTGTGATAATTTTTTTCTTGGTGATGCCTATGATAATTGGGGGATTTGGTAATTGATTAGTTCCTCTGATGTTAGGAGCTCCTGACATGGCGTTCCCTCGATTAAATAATATAAGTTTTTGGTTACTTCCTCCTTCATTAACTTTGCTGCTTGCTTCTTCTGCAGTTGAAAGGGGTGTGGGTACAGGTTGGACAGTATATCCTCCTTTATCTGGTAATTTTGCTCACGCAGGGGGTTCTGTAGATTTAGCAATTTTCTCCTTACATTTAGCTGGTGTTTCTTCTATTTTAGGTGCTGTAAACTTTATTACTACAATTATTAATATGCGATGACAAGGAATGCAATTCGAGCGATTGCCTCTTTTTGTTTGGTCGGTAAAGATTACTGCTATTCTCCTTTTACTTTCTTTGCCTGTTCTTGCTGGTGCAATTACTATGTTGTTAACTGATCGAAATTATAATAC
>NAH34
TCTGGTTTGGTCGGGACTGCCCTAAGTCTTCTGATTCGGGCTGAGCTTGGACAGCCAGGGGCTCTTTTAGGTGATGATCAACTTTATAATGTGATTGTTACCGCTCACGCGTTTGTGATAATTTTTTTCTTGGTGATGCCTATGATAATTGGGGGATTTGGTAATTGATTAGTTCCTCTGATGTTAGGAGCTCCTGACATGGCGTTCCCTCGATTAAATAATATAAGTTTTTGGTTACTTCCTCCTTCATTAACTTTGCTGCTTGCTTCTTCTGCAGTCGAAAGGGGTGTGGGTACAGGTTGGACAGTATATCCCCCTTTATCTGGTAATTTAGCTCATGCAGGGGGTTCTGTAGATTTAGCAATTTTCTCTTTACATTTAGCTGGTGTTTCTTCTATTTTAGGTGCTGTAAACTTTATTACTACAATTATTAATATGCGATGACAAGGAATGCAATTCGAGCGATTGCCTCTTTTTGTTTGGTCGGTAAAGATTACTGCTATTCTCCTTTTACTTTCTTTGCCTGTTCTTGCTGGTGCAATTACTATGTTGTTAACTGATCGAAATTTTAATAC

>NAH35
TCTGGTTTGGTTGGGACTGCCCTAAGTCTTCTGATTCGGGCTGAGCTTGGACAGCCAGGGGCTCTTTTAGGTGATGATCAACTTTATAATGTGATTGTTACCGCTCACGCGTTTGTGATAATTTTTTTCTTGGTGATGCCTATGATAATTGGGGGATTTGGTAATTGATTAGTTCCTTTGATGTTAGGAGCTCCTGACATGGCGTTCCCTCGATTAAATAATATAAGTTTTTGGTTACTTCCTCCTTCATTAACTTTGCTGCTTGCCTCTTCTGCAGTTGAAAGGGGTGTGGGTACAGGTTGGACAGTATATCCTCCTTTATCTGGTAATTTAGCTCATGCAGGGGGTTCTGTAGATTTAGCAATTTTCTCTTTACATTTAGCTGGTGTTTCTTCTATTTTAGGTGCTGTAAACTTTATTACTACAATTATTAATATGCGATGACAAGGGATGCAATTCGAGCGATTGCCTCTTTTTGTTTGGTCGGTAAAGATTACTGCTATTCTCCTTTTACTTTCTTTGCCTGTTCTTGCTGGTGCAATTACTATGTTGTTAACTGATCGAAATTTTAATAC

>NAH36
TCTGGTTTGGTCGGGACTGCCCTAAGTCTTTTGATTCGGGCTGAGCTTGGACAGCCAGGGGCTCTTTTAGGTGATGATCAACTTTATAATGTGAATGTTGCCGCTCACGCGTTTGTGATAATTTTTTTCTTGGTGATGCCTATGATAATTGGGGGATTTGGTAATTGATTAGTTCCTCTGATGTTAGGAGCTCCTGACATGGCGTTCCCTCGATTAAATAATATAAGTTTTTGGTTACTTCCTCCTTCATTAACTTTGCTGCTTGCTTCTTCTGCAGTTGAAAGGGGTGTGGGTACAGGTTGGACAGTATATCCTCCTTTATCTGGTAATTTAGCTCACGCAGGGGGTTCTGTAGATTTAGCAATTTTCTCTTTACATTTAGCTGGTGTTTCTTCTATTTTAGGTGCTGTAAACTTTATTACTACAATTATTAATATGCGATGACAAGGAATGCAATTCGAGCGATTGCCTCTTTTTGTTTGGTCGGTAAAGATTACTGCTATTCTTCTTTTACTTTCTTTGCCTGTTCTTGCTGGAGCAATTACTATGTTGTTAACTGATCGAAATTTTAATAC

>NAH37
TCTGGTTTGGTCGGGACTGCCCTAAGTCTTCTGATTCGGGCTGAGCTTGGACAGCCAGGGGCTCTTTTAGGTGATGATCAACTTTATAATGTGATTGTTACCGCTCACGCGTTTGTGATAATTTTTTTCTTGGTGATGCCTATGATAATTGGGGGATTTGGTAATTGATTAGTTCCTCTGATGTTAGGAGCTCCTGACATGGCGTTCCCTCGATTAAATAATATAAGTTTTTGGTTACTTCCTCCTTCATTAACTTTGCTGCTTGCTTCTTCTGCAGTTGAAAGGGGTGTGGGTACAGGTTGGACAGTATATCCTCCTTTATCTGGTAATTTAGCTCATGCAGGGGGTTCTGTAGATTTAGCAATTTTCTCTTTACATTTAGCTGGTGTTTCTTCTATTTTAGGTGCTGTAAACTTTATTACTACAATTATTAATATGCGATGACAAGGGATGCAATTCGAGCGATTGCCTCTTTTTGTTTGGTCGGTAAAGATTACTGCTATTCTCCTTTTACTTTCTTTGCCTGTTCTTGCTGGTGCAATTACTATGTTGTTAACTGATCGAAATTTTAATAC
>NAH38
TCTGGTTTGGTCGGGACTGCCCTAAGTCTTCTGATTCGGGCTGAGCTTGGACAGCCAGGGGCTCTTTTAGGTGATGATCAACTTTATAATGTGATTGTTACCGCTCACGCGTTTGTGATAATTTTTTTCTTGGTGATGCCTATGATAATTGGGGGATTTGGTAATTGATTAGTTCCTCTGATGTTAGGAGCTCCTGATATGGCGTTCCCTCGATTAAATAATATAAGTTTTTGGTTACTTCCTCCTTCATTAACTTTGCTGCTTGCTTCTTCTGCAGTTGAAAGGGGTGTGGGTACAGGTTGGACAGTATATCCTCCCTTATCTGGCAATTTAGCTCACGCAGGGGGTTCTGTAGATTTAGCAATTTTCTCTCTACATTTAGCTGGTGTTTCTTCTATTTTAGGTGCTGTAAACTTTATTACTACAATTATTAATATGCGATGACAAGGAATGCAATTTGAGCGATTGCCTCTTTTTGTTTGGTCGGTAAAGATTACTGCTATTCTCCTTTTACTTTCTTTGCCTGTTCTTGCTGGTGCAATTACTATGTTGTTAACTGATCGAAATTTTAATAC
>NAH39
TCTGGTTTGGTCGGGACTGCCCTAAGTCTTTTGATTCGGGCTGAGCTTGGACAGCCAGGGGCTCTTTTAGGTGATGATCAACTTTATAATGTGATTGTTACCGCTCACGCGTTTGTGATAATTTTTTTCTTGGTGATGCCTATGATAATTGGGGGATTTGGTAATTGATTAGTTCCTCTGATGTTAGGAGCTCCTGACATGGCGTTCCCTCGATTAAATAATATAAGTTTTTGGTTACTTCCTCCTTCATTAACTTTGCTGCTTGCTTCTTCTGCAGTTGAAAGGGGTGTGGGTACAGGTTGGACAGTATATCCTCCTTTATCTGGTAATTTAGCTCACGCAGGGGGTTCTGTAGATTTAGCAATTTTTTCTTTACATTTAGCTGGTGTTTCTTCTATTTTAGGTGCTGTAAACTTTATTACTACAATTATTAATATGCGATGACAAGGAATGCAATTCGAGCGATTGCCTCTTTTTGTTTGGTCGGTAAAGATTACTGCTATTCTCCTTTTACTTTCTTTGCCTGTTCTTGCTGGTGCAATCACTATGTTGTTAACTGATCGAAATTTTAATAC
>NAH40
TCTGGTTTGGTCGGGACTGCCCTTAGTCTTCTGATTCGGGCTGAGCTTGGACAGCCAGGGGCTCTTTTAGGTGATGATCAACTTTATAATGTGATGGTTACCGCTCACGCGTTTGTGATAATTTTTTTCTTGGTGATGCCTATGATAATTGGGGGATTTGGTAATTGATTAGTTCCTCTGATGTTAGGAGCTCCTGACATGGCGTTCCCTCGATTAAATAATATAAGTTTTTGGTTACTTCCTCCTTCATTAACTTTGCTGCTTGCTTCTTCTGCAGTTGAAAGGGGTGTAGGTACAGGTTGGACGGTATATCCTCCTTTATCTGGTAATTTAGCTCACGCAGGGGGTTCTGTAGATTTAGCAATTTTCTCTTTACATTTAGCTGGTGTTTCTTCTATTTTAGGTGCTGTAAACTTTATTACTACAATTATTAATATGCGATGACAAGGAATGCAATTCGAGCGATTGCCTCTTTTTGTTTGGTCGGTAAAGATTACTGCTATTCTTCTTTTACTTTCTTTGCCTGTTCTTGCTGGTGCAATTACTATGTTGTTAACTGATCGAAATTTTAATAC
>NAH41
TCTGGTTTGGTCGGGGCTGCCCTAAGTCTTCTGATTCGGGCTGAGCTTGGACAGCCAGGGGCTCTTTTAGGTGATGATCCACTTTATAATGTGATTGTTACCGCTCACGCGTTTGTGATAATTTTTTTCTTGGTGATGCCTATGATAATTGGAGGATTTGGTAATTGATTAGTTCCTCTGATGTTAGGAGCTCCTGACATGGCGTTCCCTCGATTAAATAATATAAGTTTTTGGTTACTTCCTCCTTCATTAACTTTGCTGCTTGCTTCTTCTGCAGTTGAAAGGGGTGTGGGTACAGGTTGGACAGTATATCCTCCTTTATCTGGTAATTTTGCTCACGCAGGGGGTTCTGTAGATTTAGCAATTTTCTCTTTACATTTAGCTGGTGTTTCTTCTATTTTAGGTGCTGTAAACTTTATTACTACAATTATTAATATGCGATGACAAGGAATGCAATTCGAGCGATTGCCTCTTTTTGTTTGGTCGGTAAAGATTACTGCTATTCTTCTTTTACTTTCTTTGCCTGTTCTTGCTGGTGCAATTACTATGTTGTTAACTGATCGAAATTTTAATAC
>NAH42
TCTGGTTTGGTTGGGACTGCCCTAAGTCTTTTGATTCGGGCTGAGCTAGGACAGCCAGGGGCTCTTTTAGGTGATGATCAACTTTATAATGTGATTGTTACCGCTCACGCGTTTGTGATAATTTTTTTCTTGGTGATGCCTATGATAATTGGGGGATTTGGTAATTGATTAGTTCCTCTGATGTTAGGAGCTCCTGACATGGCGTTCCCTCGATTAAATAATATAAGTTTTTGGTTACTTCCTCCTTCATTAACTTTGCTGCTTGCTTCTTCTGCAGTTGAAAGGGGTGTGGGTACAGGTTGGACAGTATATCCTCCTTTATCTGGTAATTTAGCTCACGCAGGGGGTTCTGTAGATTTAGCAATTTTCTCTTTACATTTAGCTGGTGTTTCTTCTATTTTAGGTGCTGTAAACTTTATTACTACAATTATTAATATGCGATGACAAGGAATGCAATTCGAGCGATTGCCTCTTTTTGTTTGGTCGGTAAAGATTACTGCTATTCTCCTTTTACTTTCTTTGCCTGTTCTTGCTGGTGCAATTACTATGTTGTTAACTGATCGAAATTTTAATAC
>NAH43
TCTGGTTTGGTCGGGACTGCCCTAAGTCTTCTGATTCGGGCTGAGCTTGGACAGCCAGGGGCTCTTTTAGGTGATGATCAACTTTATAATGTGATTGTTACCGCTCACGCGTTTGTGATAATTTTTTTCTTGGTGATGCCTATGATAATTGGGGGATTTGGTAATTGATTAGTTCCTCTGATGTTAGGAGCTCCTGACATGGCGTTCCCTCGATTAAATAATATAAGTTTTTGGTTACTTCCTCCTTCATTAACTTTGCTGCTTGCTTCTTCTGCAGTTGAAAGGGGTGTGGGTACAGGTTGGACAGTATATCCTCCTTTATCTGGTAATTTAGCTCATGCAGGGGGTTCTGTAGATTTAGCAATTTTCTCTTTACATTTAGCTGGTGTTTCTTCTATTTTAGGTGCTGTAAACTTTATTACTACAATTATTAATATGCGATGACAAGGAATGCAATTCGAGCGATTGCCTCTTTTTGTTTGGTCGGTAAAGATTACTGCTATTCTCCTTTTACTTTCTCTGCCTGTTCTTGCTGGTGCAATTACTATATTGTTAACTGATCGAAATTTTAATAC
>NAH44
TCTGGTTTGGTCGGGACTGCCCTAAGTCTTCTGATTCGGGCTGAGCTTGGACAGCCAGGGGCTCTTTTAGGTGATGATCAACTTTATAATGTGATTGTTTCCGCTCACGCGTTTGTGATAATTTTTTTCTTGGTGATGCCTATGATAATTGGGGGATTTGGTAATTGATTAGTTCCTTTGATGTTAGGAGCTCCTGACATGGCGTTCCCTCGATTAAATAATATAAGTTTTTGGTTACTTCCTCCTTCATTAACTTTGCTGCTTGCTTCTTCTGCAGTTGAAAGGGGTGTGGGTACAGGTTGGACAGTATATCCTCCTTTATCTGGTAATTTTGCTCACGCAGGGGGCTCTGTAGATTTAGCAATTTTTTCTTTACATTTAGCTGGTGTTTCTTCTATTTTAGGTGCTGTAAACTTTATTACTACAATTATTAATATGCGATGACAAGGAATGCAATTCGAGCGATTGCCTCTTTTTGTTTGGTCGGTAAAGATTACTGCTATTCTCCTTTTACTTTCTTTGCCTGTTCTTGCTGGTGCAATCACTATGTTGTTAACTGATCGAAATTTTAATAC
>NAH45
TCTGGTTTGGTCGGGACTGCCCTAAGTCTTCTGATTCGGGCTGAGCTTGGACAGCCAGGGGCTCTTTTAGGTGATGATCAACTTTATAATGTGATTGTTACCGCTCACGCGTTTGTGATAATTTTTTTCTTGGTGATGCCTATGATAATTGGGGGATTTGGTAATTGATTAGTTCCTCTGATGTTAGGAGCTCCTGACATGGCGTTCCCTCGATTAAATAATATAAGTTTTTGGTTACTTCCTCCTTCATTAACTTTGCTGCTTGCTTCTTCTGCAGTTGAAAGGGGTGTGGGTACAGGTTGGACAGTATATCCTCCTTTATCTGGTAATTTAGCTCACGCAGGGGGTTCTGTAGATTTAGCAATTTTCTCTTTACATTTAGCTGGTGTTTCTTCTATTTTAGGTGCTGTAAACTTTATTACTACAATTATTAATATGCGATGACAAGGAATGCAATTCGAGCGATTACCTCTTTTTGTTTGGTCGGTAAAGATTACTGCTATTCTCCTTTTACTTTCTTTGCCTGTTCTTGCTGGTGCAATTACTATGTTGTTAACTGATCGAAATTTTAATAC
>NAH46
TCTGGTTTGGTCGGGACTGCCCTAAGTCTTCTGATTCGGGCTGAGCTTGGACAGCCAGGGGCTCTTTTAGGTGATGATCAACTTTATAATGTGATTGTTACCGCTCACGCGTTTGTGATAATTTTTTTCTTGGTGATGCCTATGATAATTGGGGGATTTGGTAATTGACTAGTTCCTCTGATGTTAGGAGCTCCTGACATGGCGTTCCCTCGATTAAATAATATAAGTTTTTGGTTACTTCCTCCTTCATTAACTTTGCTGCTTGCTTCTTCTGCAGTTGAAAGGGGTGTGGGTACAGGTTGGACAGTATATCCTCCTTTATCTGGTAATTTAGCTCATGCAGGGGGTTCTGTAGATTTAGCAATTTTCTCTTTACATTTAGCTGGTGTTTCTTCTATTTTAGGTGCTGTAAACTTTATTACTACAATTATTAATATGCGATGACAAGGAATGCAATTCGAGCGATTGCCTCTTTTTGTTTGGTCGGTAAAGATTACTGCTATTCTCCTTTTACTTTCTTTGCCTGTTCTTGCTGGTGCAATTACTATGTTGTTAACTGATCGAAATTTTAATAC

>NAH47
TCTGGTTTGGTCGGGACTGCCCTAAGTCTTCTGATTCGGGCTGAGCTTGGACAGCCAGGGGCTCTTTTAGGTGATGATCAACTTTATAATGTGATTGTTACCGCTCACGCGTTTGTGATAATTTTTTTCTTGGTGATGCCTATGATAATTGGGGGATTTGGTAATTGATTAGTTCCTCTGATGTTAGGAGCTCCTGACATGGCGTTCCCTCGATTAAATAATATAAGTTTTTGGTTACTTCCTCCTTCATTAACTTTGCTGCTTGCTTCTTCTGCAGTTGAAAGGGGTGTAGGTACAGGTTGGACGGTATATCCTCCTTTATCTGGTAATTTAGCTCACGCAGGGGGTTCTGTAGATTTAGCAATTTTCTCTTTACATTTAGCTGGTGTTTCTTCTATTTTAGGTGCTGTAAACTTTATTACTACAATTATTAATATGCGATGACAAGGAATGCAATTCGAGCGATTGCCTCTTTTTGTTTGGTCGGTAAAGATTACTGCTATTCTTCTTTTACTTTCTTTGCCTGTTCTTGCTGGTGCAATTACTATGTTGTTAACTGATCGAAATTTTAATAC

>NAH48
TCTGGTTTGGTCGGGACTGCCCTAAGTCTTCTGATTCGGGCTGAGCTTGGACAGCCAGGG
GCTCTTTTAGGTGATGATCAACTTTATAATGTGATTGTTACCGCTCACGCGTTTGTGATA
ATTTTTTTCTTGGTGATGCCTATGATAATTGGGGGATTTGGTAATTGATTAGTTCCTCTG
ATGTTAGGAGCTCCTGACATGGCCTTCCCTCGATTAAATAATATAAGTTTTTGGTTACTT
CCTCCTTCATTAACTTTGCTGCTTGCTTCTTCTGCAGTTGAAAGGGGTGTAGGTACAGGT
TGGACAGTATATCCTCCTTTATCTGGTAATTTAGCTCACGCAGGGGGTTCTGTAGATTTA
GCAATTTTCTCTTTACATTTAGCTGGTGTTTCTTCTATTTTAGGTGCTGTAAACTTTATT
ACTACAATTATTAATATGCGATGACAAGGAATGCAATTCGAGCGATTGCCTCTTTTTGTT
TGGTCGGTAAAGATTACTGCTATTCTCCTTTTACTTTCTTTGCCTGTTCTTGCTGGTGCA
ATTACTATGTTGTTAACTGATCGAAATTTTAATAC


>NAH49
TCTGGTTTGGTCGGGACTGCCCTAAGTCTTCTGATTCGGGCTGAGCTTGGACAGCCAGGG
GCTCTTTTAGGTGATGATCAACTTTATAATGTGATTGTTACCGCTCACGCGTTTGTGATA
ATTTTTTTCTTGGTGATGCCTATGATAATTGGGGGATTTGGTAATTGATTAGTTCCTTTG
ATGTTAGGAGCTCCTGACATGGCGTTCCCTCGATTAAATAATATAAGTTTTTGGTTACTT
CCTCCTTCATTAACTTTGTTGCTTGCTTCTTCTGCAGTTGAAAGGGGTGTGGGTACAGGT
TGGACAGTATATCCTCCTTTATCTGGTAATTTAGCTCATGCAGGGGGTTCTGTAGATTTA
GCAATTTTCTCTTTACATTTAGCTGGTGTTTCTTCTATTTTAGGTGCTGTAAACTTTATT
ACTACAATTATTAATATGCGATGACAAGGAATGCAATTCGAGCGATTGCCTCTTTTTGTT
TGGTCGGTAAAGATTACTGCTATTCTCCTTTTACTTTCTTTGCCTGTTCTTGCTGGTGCA
ATTACTATGTTGTTAACTGATCGAAATTTTAATAC
>NAH50
TCTGGTTTGGTCGGGACTGCCCTAAGTCTTCTGATTCGGGCTGAGCTTGGACAGCCAGGG
GCTCTTTTAGGTGATGATCAACTTTATAATGTGATTGTTACCGCTCACGCGTTTGTGATA
ATTTTTTTCTTGGTGATGCCTATGATAATTGGGGGATTTGGTAATTGATTAGTTCCTCTG
ATGTTAGGAGCTCCTGACATGGCGTTCCCCCGATTAAATAATATAAGTTTTTGGTTACTT
CCTCCTTCATTAACTTTGCTGCTTGCTTCTTCTGCAGTTGAAAGGGGTGTGGGTACAGGT
TGGACAGTATATCCTCCTTTATCTGGTAATTTAGCTCACGCAGGGGGTTCTGTAGATTTA
GCAATTTTTTCTTTACATTTAGCTGGTGTTTCTTCTATTTTAGGTGCTGTAAACTTTATT
ACTACAATTATTAATATGCGATGACAAGGAATGCAATTCGAGCGATTGCCTCTTTTTGTT
TGGTCGGTAAAGATTACTGCTATTCTCCTTTTACTTTCTTTGCCTGTTCTTGCTGGTGCA
ATCACTATGTTGTTAACTGATCGAAATTTTAATAC
>NAH51
TCTGGTTTGGTCGGGACTGCCCTAAGTCTTCTGATTCGGGCTGAGCTTGGACAGCCAGGG
GCTCTTTTAGGTGATGATCAACTTTATAATGTGATTGTTACCGCTCACGCGTTTGTGATA
ATTTTTTTCTTGGTGATGCCTATGATAATTGGGGGATTTGGTAATTGATTAGTTCCTCTG
ATGTTAGGAGCTCCTGACATGGCGTTTCCTCGATTAAATAATATAAGTTTTTGGTTACTT
CCTCCTTCATTAACTTTGCTGCTTGCTTCTTCTGCAGTTGAAAGGGGTGTGGGTACAGGT
TGGACAGTATATCCTCCTTTATCTGGTAATTTAGCTCACGCAGGGGGTTCTGTAGATTTA
GCAATTTTCTCTTTACATTTAGCTGGTGTTTCTTCTATTTTAGGTGCTGTAAACTTTATT
ACTACAATTATTAATATGCGATGACAAGGAATGCAATTCGAGCGATTGCCTCTTTTTGTT
TGGTCGGTAAAGATTACTGCTATTCTCCTTTTACTTTCTTTGCCTGTTCTTGCTGGTGCA
ATTACTATATTGTTAACTGATCGAAATTTTAATAC
>NAH52
TCTGGTTTGGTCGGGACTGCCCTAAGTCTTCTGATTCGGGCTGAGCTTGGACAGCCAGGG
GCTCTTTTAGGTGATGATCAACTTTATAATGTGATTGTTACCGCTCACGCGTTTGTGATA
ATTTTTTTCTTGGTGATGCCTATGATAATTGGGGGATTTGGTAATTGATTAGTTCCTCTG
ATGTTAGGAGCTCCTGACATGGCGTTCCCTCGATTAAATAATATAAGTTTTTGGTTACTT
CCTCCTTCATTAACTTTGCTGCTTGCTTCTTCTGCAGTTGAAAGGGGTGTGGGTACAGGT
TGGACAGTATATCCTCCTTTATCTGGTAATTTAGCTCATGCAGGGGGTTCTGTAGATTTA
GCAATTTTCTCTTTACATTTAGCTGGTGTTTCTTCCATTTTAGGTGCTGTAAACTTTATT
ACTACAATTATTAATATGCGATGACAAGGAATGCAATTCGAGCGATTGCCTCTTTTTGTT
TGGTCGGTAAAGATTACTGCTATTCTCCTTTTACTTTCTTTGCCTGTTCTTGCTGGTGCA
ATTACTATGTTGTTAACTGATCGAAATTTTAATAC
>NAH53
TCTGGTTTGGTCGGGACTGCCCTAAGTCTTCTGATTCGGGCTGAGCTTGGACAGCCAGGG
GCTCTTTTAGGTGATGATCAACTTTATAATGTGATTGTTACCGCTCACGCGTTTGTGATA
ATTTTTTTCTTGGTGATGCCTATGATAATTGGGGGATTTGGTAATTGATTAGTTCCTCTG
ATGTTAGGAGCTCCTGACATGGCGTTCCCTCGATTAAATAATATAAGTTTTTGGTTACTT
CCTCCTTCATTAACTTTGCTGCTTGCTTCTTCTGCAGTTGAAAGGGGTGTGGGTACAGGT
TGGACAGTATATCCCCCTTTATCTGGTAATTTAGCTCATGCAGGGGGTTCCGTAGATTTA
GCAATTTTCTCTTTACATTTAGCTGGTGTTTCTTCTATTTTAGGTGCTGTAAACTTTATT
ACTACAATTATTAATATGCGATGACAAGGAATGCAATTCGAGCGATTGCCTCTTTTTGTT
TGGTCGGTAAAGATTACTGCTATTCTCCTTTTACTTTCTTTGCCTGTTCTTGCTGGTGCA
ATTACTATGTTGTTAACTGATCGAAATTTTAATAC
>NAH54
TCTGGTTTGGTCGGGACTGCCCTAAGTCTTCTGATTCGGGCTGAGCTTGGACAGCCAGGG
GCTCTTTTAGGTGATGATCAACTTTATAATGTGATTGTTACCGCTCACGCGTTCGTGATA
ATTTTTTTCTTGGTGATGCCTATGATAATTGGGGGATTTGGTAATTGATTAGTTCCTCTG
ATGTTAGGAGCTCCTGATATGGCGTTCCCTCGATTAAATAATATAAGTTTTTGGTTACTT
CCTCCTTCATTAACTTTGCTGCTTGCTTCTTCTGCAGTTGAAAGGGGTGTGGGTACAGGT
TGGACAGTATATCCTCCCTTATCTGGTAATTTAGCTCACGCAGGGGGTTCTGTAGATTTA
GCAATTTTCTCTTTACATCTAGCTGGTGTTTCTTCTATTTTAGGTGCTGTAAACTTTATT
ACTACAATTATTAATATGCGATGACAAGGAATGCAATTTGAGCGATTGCCTCTTTTTGTT
TGGTCGGTAAAGATTACTGCTATTCTCCTTTTACTTTCTTTGCCTGTTCTTGCTGGTGCA
ATTACTATGTTGTTAACTGATCGAAATTTTAATAC
>NAH55
TCTGGTTTGGTCGGGACTGCCCTAAGTCTTCTGATTCGGGCTGAGCTTGGACAGCCAGGG
GCTCTTTTAGGTGATGATCAACTTTATAATGTGATTGTTACCGCTCACGCGTTTGTGATA
ATTTTTTTCTTGGTGATGCCTATGATAATTGGGGGATTTGGTAATTGATTAGTTCCTCTG
ATGTTAGGAGCTCCTGACATGGCGTTCCCTCGATTAAATAATATAAGTTTTTGGTTACTT
CCTCCTTCATTAACTTTGCTGCTTGCTTCTTCTGCAGTTGAAAGGGGTGTGGGTACAGGT
TGGACAGTATATCCTCCTTTATCTGGTAATTTAGCTCATGCAGGGGGTTCTGTAGATTTA
GCAATTTTCTCTTTACATTTAGCTGGTGTTTCTTCTATTTTAGGTGCTGTAAACTTTATT
ACTACAATTATTAATATGCGATGACAAGGGATGCAATTCGAGCGATTACCTCTTTTTGTT
TGGTCGGTAAAGATTACTGCTATTCTCCTTTTACTTTCTTTGCCTGTTCTTGCTGGTGCA
ATTACTATGTTGTTAACTGATCGAAATTTTAATAC

>NAH56
TCTGGTTTGGTCGGGACTGCCCTAAGTCTTCTGATTCGGGCTGAGCTTGGACAGCCAGGG
GCTCTTTTAGGTGATGATCAACTTTATAATGTGATTGTTACCGCTCACGCGTTTGTGATA
ATTTTTTTCTTGGTGATGCCTATGATAATTGGGGGATTTGGTAATTGATTAGTTCCTCTG
ATGTTAGGAGCTCCTGACATGGCGTTTCCTCGATTAAATAATATAAGTTTTTGGTTACTT
CCTCCTTCATTAACTTTGCTGCTTGCTTCTTCTGCAGTTGAAAGGGGTGTGGGTACAGGT
TGGACAGTATATCCTCCTTTATCTGGTAATTTAGCTCACGCAGGGGGTTCTGTAGATTTA
GCAATTTTCTCTTTACATTTAGCTGGTGTTTCTTCTATTTTAGGTGCTGTAAACTTTATT
ACTACAATTATTAATATGCGATGACAAGGAATGCAATTCGAGCGATTGCCTCTTTTTGTT
TGGTCGGTAAAGATTACTGCTATTCTCCTTCTACTTTCTTTGCCTGTTCTTGCTGGTGCA
ATTACTATGTTGTTAACTGATCGAAATTTTAATAC
>NAH57
TCTGGTTTGGTCGGGACTGCCCTAAGTCTTCTGATTCGGGCTGAGCTTGGACAGCCAGGG
GCTCTTTTAGGTGATGATCAACTTTATAATGTGATTGTTACCGCTCACGCGTTTGTGATA
ATTTTTTTCTTGGTGATGCCTATGATAATTGGGGGATTTGGTAATTGATTAGTTCCTCTG
ATGTTAGGAGCTCCTGACATGGCGTTTCCTCGATTAAATAATATAAGTTTTTGGTTACTT
CCCCCTTCATTAACTTTGCTGCTTGCTTCTTCTGCAGTTGAAAGGGGTGTGGGTACAGGT
TGGACAGTATATCCTCCTTTATCTGGTAATTTAGCTCACGCAGGGGGTTCTGTAGATTTA
GCAATTTTCTCTTTACATTTAGCTGGTGTTTCTTCTATTTTAGGTGCTGTAAACTTTATT
ACTACAATTATTAATATGCGATGACAAGGAATGCAATTCGAGCGATTGCCTCTTTTTGTT
TGGTCGGTAAAGATTACTGCTATTCTCCTTTTACTTTCTTTGCCTGTTCTTGCTGGTGCA
ATTACTATGTTGTTAAcTGATCGAAATTTTAATAC


>NAH58
TCTGGTTTGGTCGGGACTGCCCTAAGTCTTCTGATTCGGGCTGAGCTTGGACAGCCAGGG
GCTCTTTTAGGTGATGATCAACTTTATAATGTGATTGTTACCGCTCACGCGTTTGTGATA
ATTTTTTTCTTGGTGATGCCTATGATAATTGGGGGATTTGGTAATTGATTAGTTCCTCTG
ATGTTAGGAGCTCCTGACATGGCGTTCCCTCGATTAAATAATATAAGTTTTTGGTTACTT
CCTCCTTCATTAACTTTGCTGCTTGCCTCTTCTGCAGTTGAAAGGGGTGTGGGTACAGGT
TGGACAGTATATCCTCCTTTATCTGGTAATTTAGCTCATGCAGGGGGTTCTGTAGATTTA
GCAATTTTCTCTTTACATTTAGCTGGTGTTTCTTCTATTTTAGGTGCTGTAAACTTTATT
ACTACAATTATTAATATGCGATGACAAGGAATGCAATTCGAGCGATTGCCTCTTTTTGTT
TGGTCGGTAAAGATTACTGCTATTCTCCTTTTACTTTCTTTGCCTGTTCTTGCTGGTGCA
ATTACTATGTTGTTAAcTGATCGAAATTTTAATAC

>NAH59
TCTGGTTTGGTTGGGACTGCCCTAAGTCTTCTGATTCGGGCTGAGCTTGGACAGCCAGGG
GCTCTTTTAGGTGATGATCAACTTTATAATGTGATTGTTACCGCTCACGCGTTTGTGATA
ATTTTTTTCTTGGTGATGCCTATGATAATTGGGGGATTTGGTAATTGATTAGTTCCTCTG
ATGTTAGGAGCTCCTGACATGGCGTTCCCTCGATTAAATAATATAAGTTTTTGGTTACTT
CCTCCTTCATTAACTTTGCTGCTTGCTTCTTCTGCAGTTGAAAGGGGTGTGGGTACAGGT
TGGACAGTATATCCTCCTTTATCTGGTAATTTAGCTCACGCAGGGGGTTCTGTAGATTTA
GCAATTTTCTCTTTACATTTAGCTGGTGTTTCTTCCATTTTAGGTGCTGTAAACTTTATT
ACTACAATTATTAATATGCGATGACAAGGAATGCAATTCGAGCGATTGCCTCTTTTTGTT
TGGTCAGTAAAGATTACTGCTATCCTCCTTTTACTTTCTTTGCCTGTTCTTGCTGGTGCA
ATTACTATGTTGTTAAcTGATCGAAATTTTAATAC
>NAH60
TCTGGTTTGGTCGGGACTGCCCTAAGTCTTCTGATTCGGGCTGAGCTTGGACAGCCAGGG
GCTCTTTTAGGTGATGATCAACTTTATAATGTGATTGTTACCGCTCACGCGTTTGTGATA
ATTTTTTTCTTGGTGATGCCTATGATAATTGGGGGATTTGGTAATTGATTAGTTCCTCTG
ATGTTAGGAGCTCCTGACATGGCGTTCCCTCGATTAAATAATATAAGTTTTTGGTTACTT
CCTCCTTCATTAACTTTGCTGCTTGCTTCTTCTGCAGTTGAAAGGGGTGTGGGTACAGGT
TGAACAGTATATCCTCCTTTATCTGGTAATTTAGCTCACGCAGGGGGTTCTGTAGATTTA
GCAATTTTCTCTTTACATTTAGCTGGTGTTTCTTCTATTTTAGGTGCTGTAAACTTTATT
ACTACAATTATTAATATGCGATGACAAGGAATGCAATTCGAGCGATTGCCTCTTTTTGTT
TGGTCGGTAAAGATTACTGCTATTCTCCTTTTACTTTCTTTGCCTGTTCTTGCTGGTGCA
ATTACTATGTTGTTAACTGATCGAAATTTTAATAC
>NAH61
TCTGGTTTGGTCGGGACTGCCCTAAGTCTTCTGATTCGGGCTGAGCTTGGACAGCCAGGG
GCTCTTTTAGGTGATGATCAACTTTATAATGTGATTGTTACCGCTCACGCGTTTGTGATA
ATTTTTTTCTTGGTGATGCCTATGATAATTGGGGGATTTGGTAATTGATTAGTTCCTCTG
ATGTTAGGAGCTCCTGACATGGCGTTCCCTCGATTAAATAATATAAGTTTTTGGTTACTT
CCTCCTTCATTAACTTTGCTGCTTGCTTCTTCTGCAGTTGAAAGGGGTGTGGGTACAGGT
TGGACAGTATATCCTCCTTTATCTGGTAATTTAGCTCATGCAGGGGGTTCTGTAGATTTA
GCAATTTTCTCTTTACATTTAGCTGGTGTTTCTTCTATTTTAGGTGCTGTAAACTTTATT
ACTACAATTATTAATATGCGATGACAAGGAATGCAATTCGAGCGATTGCCTCTTTTTGTT
TGGTCGGTAAAGATTACTGCTATTCTCCTTCTACTTTCTTTGCCTGTTCTTGCTGGTGCA
ATTACTATGTTGTTAAcTGATCGAAATTTTAATAC
>NAH62
TCTGGTTTGGTCGGGACTGCCCTAAGTCTTCTGATTCGGGCTGAGCTTGGACAGCCAGGG
GCTCTTTTAGGTGATGATCAACTTTATAATGTGATTGTTACCGCTCACGCGTTTGTGATA
ATTTTTTTCTTGGTGATGCCTATGATAATTGGGGGATTTGGTAATTGATTAGTTCCTCTG
ATGTTAGGAGCTCCTGACATGGCGTTCCCTCGATTAAATAATATAAGTTTTTGGTTACTT
CCTCCTTCATTAACTTTGCTGCTTGCTTCTTCTGCAGTTGAAAGGGGTGTGGGTACAGGT
TGGACAGTATATCCCCCTTTATCTGGTAATTTAGCTCATGCAGGGGGTTCTGTAGATTTA
GCAATTTTCTCTTTACATTTAGCTGGTGTTTCTTCTATTTTAGGTGCTGTAAACTTTATT
ACTACAATTATTAATATGCGATGACAAGGGATGCAATTCGAGCGATTGCCTCTTTTTGTT
TGGTCGGTAAAGATTACTGCTATTCTCCTTTTACTTTCTTTGCCTGTTCTTGCTGGTGCA
ATTACTATGTTGTTAACTGATCGAAATTTTAATAC
>NAH63
TCTGGTTTGGTCGGGACTGCCCTAAGTCTTCTGATTCGGGCTGAGCTTGGACAGCCAGGG
GCTCTTTTAGGTGATGATCAACTTTATAATGTGATTGTTACCGCTCACGCGTTTGTGATA
ATTTTTTTCTTGGTGATGCCTATGATAATTGGGGGATTTGGTAATTGATTAGTTCCTCTG
ATGTTAGGAGCTCCTGACATGGCGTTCCCTCGATTAAATAATATAAGTTTTTGGTTACTT
CCTCCTTCATTAACTTTGCTGCTTGCTTCTTCTGCAGTTGAAAGGGGTGTGGGTACAGGT
TGGACAGTATATCCTCCTTTATCTGGTAATTTAGCTCATGCAGGGGGTTCTGTAGATTTA
GCAATTTTCTCTTTACATTTAGCTGGTGTTTCTTCTATTTTAGGTGCTGTAAACTTTATT
ACTACAATTATTAATATGCGATGACAAGGAATGCAATTCGAGCGATTACCTCTTTTTGTT
TGGTCGGTAAAGATTACTGCTATTCTCCTTTTACTTTCTTTGCCTGTTCTTGCCGGTGCA
ATTACTATGTTGTTAACTGATCGAAATTTTAATAC
>NAH64
TCTGGTTTGGTCGGGACTGCCCTAAGTCTTTTGATTCGGGCTGAGCTTGGACAGCCAGGG
GCTCTTTTAGGTGATGATCAACTTTATAATGTGATTGTTACCGCTCACGCGTTTGTGATA
ATTTTTTTCTTGGTGATGCCTATGATAATTGGGGGATTTGGTAATTGATTAGTTCCTCTG
ATGTTAGGAGCTCCTGACATGGCGTTCCCTCGATTAAATAATATAAGTTTTTGGTTACTT
CCTCCTTCATTAACTTTGCTGCTTGCTTCTTCTGCAGTTGAAAGGGGTGTGGGTACAGGT
TGGACAGTATATCCTCCTTTATCTGGTAATTTAGCTCATGCAGGGGGTTCTGTAGATTTA
GCAATTTTCTCTTTACATTTAGCTGGTGTTTCTTCTATTTTAGGTGCTGTAAACTTTATT
ACTACAATTATTAATATGCGATGACAAGGGATGCAATTCGAGCGATTGCCTCTTTTTGTT
TGGTCGGTAAAGATTACTGCTATTCTCCTTTTACTTTCTTTGCCTGTTCTTGCTGGTGCA
ATTACTATGTTGTTAACTGATCGAAATTTTAATAC
>NAH65
TCTGGTTTGGTCGGGACTGCCCTAAGTCTTCTGATTCGGGCTGAGCTTGGACAGCCAGGG
GCTCTTTTAGGTGATGATCAACTTTATAATGTGATTGTTACCGCTCACGCGTTTGTGATA
ATTTTTTTCTtGGTTATGCCTaTGATAATTGGGGGATTTGGTAATTGATTAGTTCCTCTG
ATGTTAGGAGCTCCTGACATGGCGTTTCCTCGATTAAATAATATAAGTTTTTGGTTACTT
CCTCCTTCATTAACTTTGCTGCTTGCTTCTTCTGCAGTTGAAAGGGGTGTGGGTACAGGT
TGGACAGTATATCCTCCTTTATCTGGTAATTTAGCTCACGCAGGGGGTTCTGTAGATTTA
GCAATTTTCTCTTTACATTTAGCTGGTGTTTCTTCTATTTTAGGTGCTGTAAACTTTATT
ACTACAATTATTAATATGCGATGACAAGGAATGCAATTCGAGCGATTGCCTCTTTTTGTT
TGGTCGGTAAAGATTACTGCTATTCTCCTTTTACTTTCTTTGCCTGTTCTTGCTGGTGCA
ATTACTATATTGTTAACTGATCGAAATTTTAATAC
>NAH66
TCTGGtTTAGTTGgGACTGcCCTAAGTCtTcTGATTCgGGCTGAGCTTGGACAGCCAGGG
GCTCTtTTAGGtGATGATCAACTTTATAATGtGATTGtTaCCGCTCACGCGTTTGTGATA
ATTTTTTTCTtGGTGATGCCTaTGATAATTGGGGGATTTGGTAATTGATTAGTTCCTCTA
ATGTTAGGAGCTCCTGACATGGCGTTCCCTCGATTAAATAATATAAGTTTCTGGTTACTT
CCTCCTTCATTAACTTTGCTGCTTGCTTCTTCTGCAGTTGAAAGGGGTGTGGGTACAGGT
TGGACAGTATATCCTCCTTTATCTGGTAATTTAGCTCACGCAGGGGGTTCTGTAGATTTA
GCAATTTTCTCTTTACATTTAGCTGGTGTTTCTTCTATTTTAGGTGCTGTAAACTTTATT
ACTACAATTATTAATATGCGATGACAAGGAATGCAATTCGAGCGATTGCCTCTTTTTGTT
TGGTCGGTAAAGATTACTGCTATTCTCCTTTTACTTTCCTTGCCTGTTCTTGCTGGAGCA
ATTACTATGTTGTTAACTGATCGAAATTTTAATAC

>NAH67
TCTGGTTTGGTCGGGACTGCCCTAAGTCTTCTGATTCGGGCTGAGCTTGGACAGCCAGGG
GCTCTTTTAGGTGATGATCAACTTTATAATGTGATTGTTACCGCTCACGCGTTTGTGATA
ATTTTTTTCTTGGTGATGCCTATGATAATTGGGGGATTTGGTAATTGATTAGTTCCTCTG
ATGTTAGGAGCTCCTGATATGGCGTTCCCTCGATTAAATAACATAAGTTTTTGGTTACTT
CCTCCTTCATTAACTTTGCTGCTTGCTTCTTCTGCAGTTGAAAGGGGTGTGGGTACAGGT
TGGACAGTATATCCTCCCTTATCTGGTAATTTAGCTCACGCAGGGGGTTCTGTAGATTTA
GCAATTTTCTCTTTACATCTAGCTGGTGTTTCTTCTATTTTAGGTGCTGTAAACTTTATT
ACTACAATTATTAATATGCGATGACAAGGAATGCAATTTGAGCGATTGCCTCTTTTTGTT
TGGTCGGTAAAGATTACTGCTATTCTCCTTTTACTTTCTTTGCCTGTTCTTGCTGGTGCA
ATTACTATGTTGTTAACTGATCGAAATTTTAATAC
>NAH68
TCTGGTTTGGTCGGGACTGCCCTAAGTCTTTTGATTCGGGCTGAGCTTGGACAGCCAGGG
GCTCTTTTAGGTGATGATCAACTTTATAATGTGATTGTTACCGCTCACGCGTTTGTGATA
ATTTTTTTCTTGGTGATGCCTATGATAATTGGGGGATTTGGTAATTGATTAGTTCCTCTG
ATGTTAGGAGCTCCTGACATGGCGTTCCCTCGATTAAATAATATAAGTTTTTGGTTACTT
CCTCCTTCATTAACTTTGCTGCTTGCTTCTTCTGCAGTTGAAAGGGGTGTGGGTACAGGT
TGGACAGTATATCCTCCTTTATCTGGTAATTTAGCTCATGCAGGGGGTTCTGTAGATTTA
GCAATTTTCTCTTTACATTTAGCTGGTGTTTCTTCTATTTTAGGTGCTGTAAACTTTATT
ACTACAATTATTAATATGCGATGACAAGGAATGCAATTCGAGCGATTGCCTCTTTTTGTT
TGGTCGGTAAAGATTACTGCTATTCTCCTTCTACTTTCTTTGCCTGTTCTTGCTGGTGCA
ATTACTATGTTGTTAACTGATCGAAATTTTAATAC
>NAH69
TCTGGTTTGGTCGGGACTGCCCTAAGTCtTTTGATTCGGGCTGAGCTTGGACAGCCAGGG
GCTCTTTTAGGtGATGATCAACtTtTTAATgtGATTGttaCCGCTCACGCGTTTGTGATA
ATTTTTTTCTTGGTGATGCCTATGATAATTGGGGGATTTGGTAATTGATTAGTTCCTCTG
ATGTTAGGAGCTCCTGATATGGCGTTTCCTCGATTAAATAATATAAGTTTTTGGTTACTT
CCTCCTTCATTAACTTTGCTGCTTGCTTCTTCTGCAGTTGAAAGGGGTGTGGGTACAGGT
TGGACAGTATATCCTCCTTTATCTGGTAATTTAGCTCACGCAGGGGGTTCTGTAGATTTA
GCAATTTTTTCTTTACATTTAGCTGGTGTTTCTTCTATTTTAGGTGCTGTAAACTTTATT
ACTACGATTATTAATATGCGATGACAAGGAATGCAATTCGAGCGATTACCTCTTTTTGTT
TGGTCGGTAAAGATTACTGCTATTCTTCTTTTACTTTCTTTGCCTGTTCTTGCTGGTGCA
ATTACTATGTTGTTAACTGATCGAAATTTTAATAC

>NAH70
TCTGGTTTGGTCGGGACTGCCCTAAGTCTTTTGATTCGGGCTGAGCTTGGACAGCCAGGG
GCTCTTTTAGGTGATGATCAACTTTATAATGTGATTGTTACCGCTCACGCGTTTGTGATA
ATTTTTTTCTTGGTGATGCCTATGATAATTGGGGGATTTGGTAATTGATTAGTTCCTCTG
ATGTTAGGAGCTCCTGACATGGCGTTCCCTCGATTAAATAATATAAGTTTTTGGTTACTT
CCTCCTTCATTAACTTTGCTGCTTGCTTCTTCTGCAGTTGAAAGGGGTGTGGGTACAGGT
TGGACAGTATATCCTCCTTTATCTGGTAATTTAGCTCATGCAGGGGGTTCTGTAGATTTA
GCAATTTTCTCTTTACATTTAGCTGGTGTTTCTTCTATTTTAGGTGCTGTAAACTTTATT
ACTACAATTATTAATATGCGATGACAAGGAATGCAATTCGAGCGATTGCCTCTTTTTGTT
TGGTCGGTAAAGATTACTGCTATTCTCctttTACTTTCTtTgccTgTTCttgCtGgtGca
aTTACTATGTTGTTAAcTGATCGAAATTTTAATAC
>NAH71
TCTGGTTTGGTCGGGACTGCCCTAAGTCTTCTGATTCGGGCTGAGCTTGGACAGCCAGGG
GCTCTTTTAGGTGATGATCAACTTTATAATGTGATTGTTACCGCTCACGCGTTTGTGATA
ATTTTTTTCTTGGTGATGCCTaTGATAATTGGGGGATTTGGTAATTGATTAGTTCCTCTG
ATGTTAGGAGCTCCTGACATGGCGTTCCCTCGATTAAATAATATAAGTTTTTGGTTACTT
CCTCCTTCATTAACTTTGCTGCTTGCTTCTTCTGCAGTTGAAAGGGGTGTGGGTACAGGT
TGGACAGTATATCCCCCTTTATCTGGTAATTTAGCTCACGCAGGGGGTTCTGTAGATTTA
GCAATTTTTTCTTTACATTTAGCTGGTGTTTCTTCTATTTTAGGTGCTGTAAACTTTATT
ACTACAATTATTAATATGCGATGACAAGGAATGCAATTCGAGCGATTGCCTCTTTTTGTT
TGGTCGGTAAAGATTACTGCTATTCTCCTTTTACTTTCTTTGCCTGTTCTTGCTGGTGCA
ATCACTATGTTGTTAActGATCGAAATTTTAAtAC
>NAH72
TCTGGTTTGGTCGGGACTGCCCTAAGTCTTCTGATTCGGGCTGAGCTTGGACAGCCAGGG
GCTCTTTTAGGTGATGATCAACTTTATAATGTGATTGTTACCGCTCACGCGTTTGTGATA
ATTTTTTTCTTGGTGATGCCTATGATAATTGGGGGATTTGGTAATTGATTAGTTCCTCTG
ATGTTAGGAGCTCCTGACATGGCGTTCCCTCGATTAAATAATATAAGTTTTTGGTTACTT
CCTCCTTCATTAACTTTGCTGCTTGCTTCTTCTGCAGTTGAAAGGGGTGTGGGTACAGGT
TGGACAGTATATCCTCCTTTATCTGGTAATTTAGCTCACGCAGGGGGTTCTGTAGATTTA
GCAATTTTTTCTTTACATTTAGCTGGTGTTTCTTCTATTTTAGGTGCTGTAAACTTTATT
ACTACAATTATTAATATGCGATGACAAGGAATGCAATTCGAGCGATTGCCTCTTTTTGTT
TGGTCGGTAAAGATTACTGCTATTCTCCTTTTACTTTCTTTGCCTGTTCTTGCTGGTGCA
ATCACTATGTTGTTAACTGATCGAAATTTTAATAC


>NAH73
TCTGGTTTGGTCGGGACTGCCCTAAGTCTTCTGATTCGGGCTGAGCTTGGACAGCCAGGG
GCTCTTTTAGGTGATGATCAACTTTATAATGTGATTGTTACCGCTCACGCGTTTGTGATA
ATTTTTTTCTTGGTGATGCCTATGATAATTGGGGGATTTGGTAATTGATTAGTTCCTCTG
ATGTTAGGAGCTCCTGACATGGCGTTCCCTCGATTAAATAATATAAGTTTTTGGTTACTT
CCTCCTTCATTAACTTTGCTGCTTGCTTCTTCTGCAGTTGAAAGGGGTGTGGGTACAGGT
TGGACAGTATATCCTCCTTTATCTGGTAATTTAGCTCATGCAGGGGGTTCTGTAGATTTA
GCAATTTTCTCTTTACATTTAGCTGGTGTTTCTTCTATTTTAGGTGCTGTAAACTTTATT
ACTACAATTATTAATATGCGATGACAAGGGATGCAATTCGAGCGATTGCCTCTTTTTGTT
TGGTCGGTAAAGATTACTGCTATTCTCCTTTTACTTTCTTTGCCTGTTCTTGCTGGTGCA
ATTACTATATTGTTAACTGATCGAAATTTTAATAC

>NAH74
TCTGGTTTGGTCGGGACTGCCCTaAGTCTTCTGATTCGGGCTGAGCTTGGACAGCCAGGG
GCTCTTTTAGGTGATGATCAACTTTATaATGTGATTGTTACCGCTCACGCGTTTGTGATA
ATTTTTTTCTTGGTTATGCCTATGATAATTGGGGGATTTGGTAATTGATTAGTTCCTCTG
ATGTTAGGAGCTCCTGACATGGCGTTTCCTCGATTAAATAATATAAGTTTTTGGTTACTT
CCTCCTTCATTAACTTTGCTGCTTGCTTCTTCTGCAGTTGAAAGGGGTGTGGGTACAGGT
TGGACAGTATATCCTCCTTTATCTGGTAATTTAGCTCACGCAGGGGGTTCTGTAGATTTA
GCAATTTTCTCTTTACATTTAGCTGGTGTTTCTTCTATTTTAGGTGCTGTAAACTTTATT
ACTACAATTATTAATATGCGATGACAAGGAATGCAATTCGAGCGATTGCCTCTTTTTGTT
TGGTCGGTAAAGATTACTGCTATTCTCCTTTTACTTTCTTTGCCTGTTCTTGCTGGTGCA
ATTACTATGTTGTTAACTGATCGAAATTTTAATAC
>NAH75
TCTGGTTTGGTCGGGACTGCCCTAAGTCTTCTGATTCGGGCTGAGCTTGGACAGCCAGGG
GCTCTTTTAGGTGATGATCAACTTTATAATGTGATTGTTACCGCTCACGCGTTTGTGATA
ATTTTTTTCTTGGTGATGCCTATGATAATTGGGGGATTTGGTAATTGATTAGTTCCTCTG
ATGTTAGGAGCTCCTGACATGGCGTTCCCTCGATTAAATAATATAAGTTTTTGGTTACTT
CCTCCTTCATTAACTTTGCTGCTTGCTTCTTCTGCAGTAGAAAGGGGTGTGGGTACAGGT
TGGACAGTATATCCTCCTTTATCTGGTAATTTAGCTCATGCAGGGGGTTCTGTAGATTTA
GCAATTTTCTCTTTACATTTAGCTGGTGTTTCTTCCATTTTAGGTGCTGTAAACTTTATT
ACTACAATTATTAATATGCGATGACAAGGGATGCAATTCGAGCGATTGCCTCTTTTTGTT
TGGTCGGTAAAGATTACTGCTATTCTCCTTTTACTTTCTTTGCCTGTTCTTGCTGGTGCA
ATTACTATGTTGTTAACTGATCGAAATTTTAATAC


>NAH76
TCTGGTTTGGTCGGGACTGCCCTAAGTCTTCTGATTCGGGCTGAGCTTGGACAGCCAGGGGCTCTTTTAGGTGATGATCAACTTTATAATGTGATTGTTACCGCTCACGCGTTTGTGATAATTTTTTTCTTGGTGATGCCTATGATAATTGGGGGATTTGGCAATTGATTAGTTCCTCTGATGTTAGGAGCTCCTGACATGGCGTTCCCTCGATTAAATAATATAAGTTTTTGGTTACTTCCTCCTTCATTAACTTTGCTGCTTGCTTCTTCTGCAGTTGAAAGGGGTGTGGGTACAGGTTGGACAGTATATCCTCCTTTATCTGGTAATTTAGCTCATGCAGGGGGTTCTGTAGATTTAGCAATTTTCTCTTTACATTTAGCTGGTGTTTCTTCTATTTTAGGTGCTGTAAACTTTATTACTACAATTATTAATATGCGATGACAAGGGATGCAATTCGAGCGATTGCCTCTTTTTGTTTGGTCGGTAAAGATTACTGCTATTCTCCTCTTACTTTCTTTGCCTGTTCTTGCTGGTGCAATTACTaTGTTGTTAAcTGATCGAAATTTTAATAC

>NAH77
TCTGGTTTGGTCGGGACTGCCCTAAGTCTTCTGATTCGGGCTGAGCTTGGaCAGCCAGGGGCTCTTTTAGGTGATGATCAACTTTATAATGTGATTGTTACCGCTCACGCGTTTGTGATAATTTTTTTCTTGGTGATGCCTATGATAATTGGGGGATTCGGTAATTGATTAGTTCCTCTGATGTTGGGAGCTCCTGACATGGCGTTCCCTCGATTAAATAATATAAGTTTTTGGTTACTTCCTCCTTCATTAACTTTGCTGCTTGCTTCTTCTGCAGTTGAAAGGGGTGTGGGTACAGGTTGGACAGTATATCCTCCTTTATCTGGTAATTTAGCTCATGCAGGGGGTTCTGTAGATTTAGCAATTTTCTCTTTACATTTAGCTGGTGTTTCTTCTATTTTAGGTGCTGTAAACTTTATTACTACAATTATTAATATGCGATGACAAGGGATGCAATTCGAGCGATTACCTCTTTTTGTTTGGTCGGTAAAGATTACTGCTATTCTCCTTTTACTTTCTTTGCCTGTTCTTGCTGGTGCAATTACTATGTTGTTAACTGATCGAAATTTTAATAC
>NAH78
TCTGGTTTGGTCGGGACTGCCCTAAGTCTTCTGATTCGGGCTGAGCTCGGACAGCCAGGGGCTCTTTTAGGTGATGATCAACTTTATAATGTGATTGTTACCGCTCACGCGTTTGTGATAATTTTTTTCTTGGTGATGCCTATGATAATTGGGGGATTTGGTAATTGATTAGTTCCTCTGATGTTAGGAGCTCCTGACATGGCGTTTCCTCGATTAAATAATATAAGTTTTTGGTTACTTCCTCCTTCATTAACTTTGCTGCTTGCTTCTTCTGCAGTTGAAAGGGGTGTGGGTACAGGTTGGACAGTATATCCTCCTCTATCTGGTAATTTAGCTCACGCAGGGGGTTCTGTAGATTTAGCAATTTTTTCTTTACATTTAGCTGGTGTTTCTTCTATTTTAGGTGCTGTAAACTTTATTACTACAATTATTAATATGCGATGACAAGGAATGCAATTCGAGCGATTGCCTCTTTTTGTTTGGTCGGTAAAGATTACTGCTATTCTCCTTTTACTTTCTTTGCCTGTTCTTGCTGGTGCAATTACTATGTTGTTAACTGATCGAAATTTTAATAC

>NAH79
TCTGGTTTGGTCGGGACTGCCCTAAGTCTTTTGATTCGGGCTGAGCTTGGACAGCCAGGGGCTCTTTTAGGTGATGATCAACTTTATAATGTGATTGTTACCGCTCACGCGTTTGTGATAATTTTTTTCTTGGTGATGCCTATGATAATTGGGGGATTTGGTAATTGATTAGTTCCTCTGATGTTAGGAGCTCCTGACATGGCGTTCCCTCGATTAAATAATATAAGTTTTTGGTTACTTCCTCCTTCATTAACTTTGCTGCTTGCTTCTTCTGCAGTTGAAAGGGGTGTGGGTACAGGTTGGACAGTATATCCTCCTTTATCTGGTAATTTAGCTCATGCAGGGGGTTCTGTAGATTTAGCAATTTTCTCTTTACATTTAGCTGGTGTTTCTTCTATTTTAGGCGCTGTAAACTTTATTACTACAATTATTAATATGCGATGACAAGGAATGCAATTCGAGCGATTGCCTCTTTTTGTTTGGTCGGTAAAGATTACTGCTATTCTCCTTTTACTTTCTTTGCCTGTTCTTGCTGGTGCAATTACTATGTTGTTAACTGATCGAAATTTTAATAC
>NAH80
TCTGGTTTGGTCGGGACTGCCCTAAGTCTTCTGATTCGGGCTGAGCTTGGACAGCCAGGGGCTCTTTTAGGCGATGATCAACTTTATAATGTGATTGTTACCGCTCACGCGTTTGTGATAATTTTTTTCTTGGTGATGCCTATGATAATTGGGGGATTTGGTAATTGATTAGTTCCTCTGATGTTAGGAGCTCCTGACATGGCGTTTCCTCGATTAAATAATATAAGTTTTTGGTTACTTCCTCCTTCATTAACTTTGCTGCTTGCTTCTTCTGCAGTTGAAAGGGGTGTGGGTACAGGTTGGACAGTATATCCTCCTTTATCTGGTAATTTAGCTCACGCAGGGGGTTCTGTAGATTTAGCAATTTTCTCTTTACATTTAGCTGGTGTTTCTTCTATTTTAGGTGCTGTAAACTTTATTACTACAATTATTAATATGCGATGACAAGGAATGCAATTCGAGCGATTGCCTCTTTTTGTTTGGTCGGTAAAGATTACTGCTATTCTCCTTTTACTTTCTTTGCCTGTTCTTGCTGGTGCAATTACTATGTTGTTAACTGATCGAAATTTTAATAC
>NAH81
TCTGGTTTGGTCGGGACTGCCCTAAGTCTTCTGATTCGGGCTGAGCTTGGACAGCCAGGGGCTCTTTTAGGTGATGATCAACTTTATAATGTGATTGTTACCGCTCACGCGTTTGTGATAATTTTTTTCTTGGTGATGCCTATGATAATTGGGGGATTTGGTAATTGATTAGTTCCTCTGATGTTAGGAGCTCCTGACATGGCGTTCCCTCGATTAAATAATATAAGTTTTTGGTTACTTCCTCCTTCATTAACTTTGCTGCTTGCTTCTTCTGCAGTTGAAAGGGGTGTGGGTACAGGTTGGACAGTATATCCTCCTTTATCTGGTAATTTAGCTCATGCAGGGGGTTCTGTAGATTTAGCAATTTTTTCTTTACATTTAGCTGGTGTTTCTTCTATTTTAGGTGCTGTAAACTTTATTACTACAATTATTAATATGCGATGACAAGGGATGCAATTCGAGCGATTGCCTCTTTTTGTTTGGTCGGTAAAGATTACTGCTATTCTCCTTTTACTTTCTTTGCCTGTTCTTGCTGGTGCAATTACTATGTTGCTAACTGATCGAAATTTTAATAC


>NAH82
TCTGGTTTGGTCGGGACTGCCCTAAGTCTTCTGATTCGGGCTGAGCTTGGACAGCCAGGGGCTCTTTTAGGTGATGATCAACTTTATAATGTGATTGTTACCGCTCACGCGTTTGTGATAATTTTTTTCTTGGTGATGCCTATGATAATTGGGGGATTTGGTAATTGATTAGTTCCTCTGATGTTAGGAGCTCCTGACATGGCGTTTCCTCGATTAAATAATATAAGTTTTTGGTTACTTCCTCCTTCACTAACTTTGCTGCTTGCTTCTTCTGCAGTTGAAAGGGGTGTGGGTACAGGTTGGACAGTATATCCCCCTTTATCTGGTAATTTAGCTCACGCAGGGGGTTCTGTAGATTTAGCAATTTTCTCTTTACATTTAGCTGGTGTTTCTTCTATTTTAGGTGCTGTAAACTTTATTACTACAATTATTAATATGCGATGACAAGGAATGCAATTCGAGCGATTGCCTCTTTTTGTTTGGTCGGTAAAGATTACTGCTATTCTCCTTTTACTTTCTTTGCCTGTTCTTGCTGGTGCAATTACTATGTTGTTAACTGATCGAAATTTTAATAC
>NAH83
TCTGGTTTGGTCGGGACTGCCCTAAGTCTTCTGATTCGGGCTGAGCTTGGACAGCCAGGGGCTCTTTTAGGTGATGATCAACTTTATAATGTGATTGTTACCGCTCACGCGTTTGTGATAATTTTTTTCTTGGTGATGCCTATGATAATTGGGGGATTTGGTAATTGATTAGTTCCTCTGATGTTAGGAGCTCCTGACATGGCGTTCCCTCGATTAAATAATATAAGTTTTTGGTTACTTCCTCCTTCATTAACTTTGCTGCTTGCTTCTTCTGCAGTTGAAAGGGGTGTGGGTACAGGTTGGACAGTATATCCTCCTTTATCTGGTAATTTAGCTCATGCAGGGGGTTCTGTAGATTTAGCAATTTTCTCTTTACATTTAGCTGGTGTTTCTTCTATTTTAGGTGCTGTAAACTTTATTACTACAATTATTAATATGCGATGACAAGGGATGCAATTCGAGCGATTGCCTCTTTTTGTCTGGTCGGTAAAGATTACTGCTATTCTCCTTTTACTTTCTTTGCCTGTTCTTGCTGGTGCAATTACTATGTTGTTAACTGATCGAAATTTTAATAC

>NAH84
TCTGGTTTGGTCGGGACTGCCCTAAGTCTTCTGATTCGGGCTGAGCTTGGACAGCCAGGGGCTCTTTTAGGTGATGATCAACTTTATAATGTGATTGTTACCGCTCACGCGTTTGTGATAATTTTTTTCTTGGTGATGCCTATGATAATTGGGGGATTTGGTAATTGATTAGTTCCTCTGATGTTAGGAGCTCCTGACATGGCGTTTCCTCGATTAAATAATATAAGTTTTTGGTTACTTCCTCCTTCATTAACTTTGCTGCTTGCTTCTTCTGCAGTTGAAAGGGGTGTGGGTACAGGTTGGACAGTATATCCTCCTTTATCTGGTAATTTAGCTCACGCAGGGGGTTCTGTAGATTTAGCAATTTTCTCTTTACATTTAGCTGGTGTTTCTTCTATTTTAGGTGCTGTAAACTTTATTACTACAATTATTAATATGCGATGACAAGGAATGCAATTCGAGCGATTGCCTCTTTTTGTTTGGTCGGTAAAGATTACTGCTATTCTCCTTCTACTTTCTTTGCCTGTTCTTGCTGGTGCAATTACTATGTTGTTAACTGACCGAAATTTTAATAC

>NAH85
TCTGGTTTGGTCGGGACTGCCCTAAGTCTTCTGATTCGGGCTGAGCTTGGACAGCCAGGGGCTCTTTTAGGTGATGATCAACTTTATAATGTGATTGTTACCGCTCACGCGTTTGTGATGATTTTTTTCTTGGTGATGCCTATGATAATTGGGGGATTTGGTAATTGATTAGTTCCTCTGATGTTAGGAGCTCCTGACATGGCGTTTCCTCGATTAAATAATATAAGTTTTTGGTTACTTCCTCCTTCATTAACTTTGCTGCTTGCTTCTTCTGCAGTTGAAAGGGGTGTGGGTACAGGTTGGACAGTATATCCTCCTTTATCTGGTAATTTAGCTCACGCAGGGGGTTCTGTAGATTTAGCAATTTTCTCTTTACATTTAGCTGGTGTTTCTTCTATTTTAGGTGCTGTAAACTTTATTACTACAATTATTAATATGCGATGACAAGGAATGCAATTCGAGCGATTGCCTCTTTTTGTTTGGTCGGTAAAGATTACTGCTATTCTCCTTTTGCTTTCTTTGCCTGTTCTTGCTGGTGCAATTACTATGTTGTTAACTGATCGAAATTTTAATAC

>NAH86
TCTGGTTTGGTGGGGACTGCCCTAAGTCTTCTGATTCGGGCTGAGCTTGGACAGCCAGGGGCTCTTTTAGGTGATGATCAACTTTATAATGTGATTGTTACCGCTCACGCGTTTGTGATAATTTTTTTCTTGGTGATGCCTATGATAATTGGGGGATTTGGTAATTGATTAGTTCCTCTGATGTTAGGAGCTCCTGACATGGCGTTTCCTCGATTAAATAATATAAGTTTTTGGTTACTTCCTCCTTCATTAACTTTGCTGCTTGCTTCTTCTGCAGTTGAAAGGGGTGTGGGTACAGGTTGGACAGTATATCCTCCTTTATCTGGTAATTTAGCTCACGCAGGGGGTTCTGTAGATTTAGCAATTTTCTCTTTACATTTAGCTGGTGTTTCTTCTATTTTAGGTGCTGTAAACTTTATTACTACAATTATTAATATGCGATGACAAGGAATGCAATTCGAGCGATTGCCTCTTTTTGTTTGGTCGGTAAAGATTACTGCTATTCTCCTTTTACTTTCTTTGCCTGTTCTTGCTGGTGCAATTACTATGTTGTTAACTGATCGAAATTTTAATAC
>NAH87
TCTGGTTTGGTCGGGACTGCCCTAAGTCTTCTGATTCGGGCTGAGCTTGGACAGCCAGGGGCTCTTTTAGGTGATGATCAACTTTATAATGTGATCGTTACCGCTCACGCGTTTGTGATAATTTTTTTCTTGGTGATGCCTATGATAATTGGGGGATTTGGTAATTGATTAGTTCCTCTGATGTTAGGAGCTCCTGACATGGCGTTCCCTCGATTAAATAATATAAGTTTTTGGTTACTTCCTCCTTCATTAACTTTGCTGCTTGCTTCTTCTGCAGTTGAAAGGGGTGTGGGTACAGGTTGGACAGTATATCCTCCTTTATCTGGTAATTTAGCTCACGCAGGGGGTTCTGTAGATTTAGCAATTTTCTCTTTACATTTAGCTGGTGTTTCTTCTATTTTAGGTGCTGTAAACTTTATTACTACAATTATTAATATGCGATGACAAGGAATGCAATTCGAGCGATTGCCTCTTTTTGTTTGGTCGGTAAAGATTACTGCTATTCTCCTTTTACTTTCTTTGCCTGTTCTTGCTGGTGCAATTACTATGTTGTTAACTGATCGAAATTTTAATAC

>NAH88
TCTGGTTTGGTCGGGACTGCCCTAAGTCTTCTGATTCGGGCTGAGCTTGGACAGCCAGGGGCTCTTTTAGGTGATGATCAACTTTATAATGTGATTGTTACCGCTCACGCGTTTGTGATAATTTTTTTCTTGGTGATGCCTATGATAATTGGGGGATTTGGTAATTGATTAGTTCCTCTGATGTTAGGAGCTCCTGACATGGCGTTCCCTCGATTAAATAATATAAGTTTTTGGTTACTTCCTCCTTCATTAACTTTGCTGCTTGCTTCTTCTGCAGTTGAAAGGGGTGTGGGTACAGGTTGGACAGTATATCCTCCTTTATCTGGTAATTTAGCTCATGCAGGGGGTTCTGTAGATTTAGCAATTTTCTCTTTACATTTAGCTGGTGTTTCTTCTATTTTAGGTGCTGTAAACTTTATTACTACAATTATTAATATGCGATGACAAGGGATGCAATTCGAGCGATTGCCTCTTTTTGTTTGGTCGGTAAAGATTACTGCTATTCTCCTTTTACTTTCTTTGCCTGTTCTTGCTGGTGCAATTACTATGTTGCTAACTGATCGAAATTTTAATAC
>NAH89
TCTGGTTTGGTCGGGACTGCCCTAAGTCTTCTGATTCGGGCTGAGCTTGGACAGCCAGGGGCTCTTTTAGGTGATGATCAACTTTATAATGTGATTGTTACCGCTCACGCGTTTGTGATAATTTTTTTCTTGGTGATGCCTATGATAATTGGGGGATTTGGTAATTGATTAGTTCCTCTGATGTTAGGAGCTCCTGACATGGCGTTTCCTCGATTAAATAATATAAGTTTTTGGTTACTTCCTCCTTCATTAACTTTGCTGCTTGCTTCTTCTGCAGTTGAAAGGGGTGTGGGTACAGGTTGGACAGTATATCCTCCTTTATCTGGTAATTTAGCTCACGCAGGGGGTTCTGTAGATTTAGCAATTTTTTCTTTACATTTAGCTGGTGTTTCTTCTATTTTAGGTGCTGTAAACTTTATTACTACAATTATTAATATGCGATGACAAGGAATGCAATTCGAGCGATTGCCTCTTTTTGTTTGGTCGGTAAAGATTACTGCTATTCTCCTTCTACTTTCTTTGCCTGTTCTTGCTGGTGCAATTACTATGTTGTTAACTGATCGAAATTTTAATAC
>NAH90
TCTGGTTTGGTCGGGACTGCCCTAAGTCTTCTGATTCGGGCTGAGCTTGGACAGCCAGGGGCTCTTTTAGGTGATGATCAACTTTATAATGTGATTGTTACCGCTCACGCGTTTGTGATAATTTTTTTCTTGGTGATGCCTATGATGATTGGGGGATTTGGTAATTGATTAGTTCCTCTGATGTTAGGAGCTCCTGACATGGCATTCCCTCGATTAAATAATATAAGTTTTTGGTTACTTCCTCCTTCATTAACTTTGCTGCTTGCTTCTTCTGCAGTTGAAAGGGGTGTGGGTACAGGTTGGACAGTATATCCTCCTTTATCTGGTAATTTAGCTCACGCAGGGGGTTCTGTAGATTTAGCAATTTTCTCTTTACATTTAGCTGGTGTTTCTTCTATTTTAGGTGCTGTAAACTTTATTACTACAATTATTAATATGCGATGACAAGGAATGCAATTCGAGCGATTGCCTCTTTTTGTTTGGTCGGTAAAGATTACTGCTATTCTCCTTTTACTTTCTTTGCCTGTTCTTGCTGGTGCAATTACTATGTTGTTAACTGATCGAAATTTTAATAC
>NAH91
TCTGGTTTGGTCGGGACTGCCCTAAGTCTTCTGATTCGGGCTGAGCTTGGACAGCCAGGGGCTCTTTTAGGTGATGATCAACTTTATAATGTGATTGTTACCGCTCACGCGTTTGTGATAATTTTTTTCTTGGTGATGCCTATGATAATTGGGGGATTTGGTAATTGATTAGTTCCTCTGATGTTAGGAGCTCCTGATATGGCGTTCCCTCGATTAAATAATATAAGTTTTTGGTTACTTCCTCCTTCATTAACTTTGCTGCTTGCTTCTTCTGCAGTTGAAAGGGGTGTGGGTACAGGTTGGACAGTATATCCTCCCTTATCTGGTAATTTAGCTCACGCAGGGGGTTCTGTAGATTTAGCAATTTTCTCTTTACATCTAGCTGGTGTTTCTTCTATTTTAGGTGCTGTAAACTTTATTACTACAATTATTAATATGCGATGACAAGGAATGCAATTTGAGCGATTGCCTCTTTTTGTTTGGTCGGTAAAGATTACTGCTATTCTCCTTTTACTTTCTTTGCCTGTTCTTGCTGGTGCAATTACTATGTTGTTAACTGATCGAAATTTTAATAC

>NAH92
TCTGGTTTGGTCGGGACTGCCCTAAGTCTTCTGATTCGGGCTGAGCTTGGACAGCCAGGGGCTCTTTTAGGTGATGATCAACTTTATAATGTGATTGTTACCGCTCACGCGTTTGTGATAATTTTTTTCTTGGTGATGCCTATGATAATTGGGGGATTTGGTAATTGATTAGTTCCTCTGATGTTAGGAGCTCCTGACATGGCGTTCCCTCGATTAAATAATATAAGTTTTTGGTTACTTCCTCCTTCATTAACTTTGCTGCTTGCTTCTTCTGCAGTTGAAAGGGGTGTGGGTACAGGTTGGACAGTATATCCTCCTTTATCTGGTAATTTAGCTCATGCAGGGGGTTCTGTAGATTTAGCAATTTTCTCTTTACATTTAGCTGGTGTTTCTTCTATTTTAGGTGCTGTAAACTTTATTACTACAATTATTAATATGCGATGACAAGGAATGCAATTCGAGCGATTGCCTCTTTTTGTTTGGTCGGTAAAGATTACTGCTATTCTCCTTTTACTTTCTTTGCCTGTTCTTGCTGGTGCAATTACTATGTTATTAACTGATCGAAATTTTAATAC
>NAH93
TCTGGTTTGGTCGGGACTGCCCTAAGTCTTCTGATTCGGGCTGAGCTTGGACAGCCAGGGGCTCTTTTAGGTGATGATCAACTTTATAATGTGATTGTTACCGCTCACGCGTTTGTGATAATTTTTTTCTTGGTTATGCCTATGATAATTGGGGGATTTGGTAATTGATTAGTTCCTCTGATGTTAGGAGCTCCTGACATGGCGTTTCCTCGATTAAATAATATAAGTTTTTGGTTACTTCCCCCTTCATTAACTTTGCTGCTTGCTTCTTCTGCAGTTGAAAGGGGTGTGGGTACAGGTTGGACAGTATATCCTCCTTTATCTGGTAATTTAGCTCACGCAGGGGGTTCTGTAGATTTAGCAATTTTCTCTTTACATTTAGCTGGTGTTTCTTCTATTTTAGGTGCTGTAAACTTTATTACTACAATTATTAATATGCGATGACAAGGAATGCAATTCGAGCGATTGCCTCTTTTTGTTTGGTCGGTAAAGATTACTGCTATTCTCCTTTTACTTTCTTTGCCTGTTCTTGCTGGTGCAATTACTATGTTGTTAACTGATCGAAATTTTAATAC

>NAH94
TCTGGTTTGGTCGGGACTGCCCTAAGTCTTCTGATTCGGGCTGAGCTTGGACAGCCAGGGGCTCTTTTAGGTGATGATCAACTTTATAATGTGATTGTTACCGCTCACGCGTTTGTGATAATTTTTTTCTTGGTCATGCCTATGATAATTGGGGGATTTGGTAATTGATTAGTTCCTCTGATGTTAGGAGCTCCTGACATGGCGTTCCCTCGATTAAATAATATAAGTTTTTGGTTACTTCCTCCTTCATTAACTTTGCTGCTTGCTTCTTCTGCAGTTGAAAGGGGTGTGGGTACAGGTTGGACAGTATATCCTCCTTTATCTGGTAATTTAGCTCATGCAGGGGGTTCTGTAGATTTAGCAATTTTCTCTTTACATTTAGCTGGTGTTTCTTCTATTTTAGGTGCTGTAAACTTTATTACTACAATTATTAATATGCGATGACAAGGGATGCAATTCGAGCGATTGCCTCTTTTTGTTTGGTCGGTAAAGATTACTGCTATTCTCCTTTTACTTTCTTTGCCTGTTCTTGCTGGTGCAATTACTATGTTGTTAACTGATCGAAATTTTAATAC


>NAH96
TCTGGTTTGGTCGGGACTGCCCTAAGTCTTCTGATTCGGGCTGAGCTTGGACAGCCAGGGGCTCTTTTAGGTGATGATCAACTTTATAATGTGATTGTTACCGCTCACGCGTTTGTGATAATTTTTTTCTTGGTGATGCCTATGATAATTGGGGGATTTGGTAATTGATTAGTTCCTCTGATGTTAGGAGCTCCTGACATGGCGTTCCCTCGATTAAATAATATAAGTTTTTGGTTACTTCCCCCTTCATTAACTTTGCTGCTTGCTTCTTCTGCAGTTGAAAGGGGTGTGGGTACAGGTTGGACAGTATATCCTCCTTTATCTGGTAATTTAGCTCACGCAGGGGGTTCTGTAGATTTAGCAATTTTCTCTTTACATTTAGCTGGTGTTTCTTCTATTTTAGGTGCTGTAAACTTTATTACTACAATTATTAATATGCGATGACAAGGAATGCAATTCGAGCGATTGCCTCTTTTTGTTTGGTCGGTAAAGATTACTGCTATTCTCCTTTTACTTTCTTTGCCTGTTCTTGCTGGTGCAATTACTATGTTGTTAACTGATCGAAATTTTAATAC


>NAH97
TCTGGTTTGGTCGGGACTGCCCTAAGTCTTCTGATTCGGGCTGAGCTTGGACAGCCAGGGGCTCTTTTAGGTGATGATCAACTTTATAATGTGATTGTTACCGCTCACGCGTTTGTGATAATTTTTTTCTTGGTGATGCCTATGATAATTGGGGGATTTGGTAATTGATTAGTTCCTTTGATGTTAGGAGCTCCTGACATGGCGTTTCCTCGATTAAATAATATAAGTTTTTGGTTACTTCCTCCTTCATTAACTTTGCTGCTTGCTTCTTCTGCAGTTGAAAGGGGTGTGGGTACAGGTTGGACAGTATATCCTCCTTTATCTGGTAATTTAGCTCACGCAGGGGGTTCTGTAGATTTAGCAATTTTCTCTTTACATTTAGCTGGTGTTTCTTCTATTTTAGGTGCTGTAAACTTTATTACTACAATTATTAATATGCGATGACAAGGAATGCAATTCGAGCGATTGCCTCTTTTTGTTTGGTCGGTAAAGATTACTGCTATTCTCCTTCTACTTTCTTTGCCTGTTCTTGCTGGTGCAATTACTATGTTGTTAACTGATCGAAATTTTAATAC

>NAH98
TCTGGTTTGGTCGGGACTGCCCTAAGTCTTCTGATTCGGGCTGAGCTTGGACAGCCAGGGGCTCTTTTAGGTGATGATCAACTTTATAATGTGATTGTTACCGCTCACGCGTTTGTGATAATTTTTTTCTTGGTGATGCCTATGATAATTGGGGGATTTGGTAATTGATTAGTTCCTCTGATGTTAGGAGCTCCTGACATGGCGTTCCCTCGATTAAATAATATAAGTTTTTGGTTACTTCCTCCTTCATTAACTTTGCTGCTTGCTTCTTCTGCAGTTGAAAGGGGTGTGGGTACAGGTTGAACAGTATATCCTCCTTTATCTGGTAATTTAGCTCACGCAGGGGGTTCTGTAGATTTAGCAATTTTTTCTTTACATTTAGCTGGTGTTTCTTCTATTTTAGGTGCTGTAAACTTTATTACTACAATTATTAATATGCGATGACAAGGAATGCAATTCGAGCGATTGCCTCTTTTTGTTTGGTCGGTAAAGATTACTGCTATTCTCCTTTTACTTTCTTTGCCTGTTCTTGCTGGTGCAATCACTATGTTGTTAACTGATCGAAATTTTAATAC
>NAH99
TCTGGTTTGGTCGGGACTGCCCTAAGTCTTCTGATTCGGGCTGAGCTTGGACAGCCAGGGGCTCTTTTAGGTGATGATCAACTTTATAATGTGATTGTTACCGCTCACGCGTTTGTGATAATTTTTTTCTTGGTTATGCCTATGATAATTGGGGGATTTGGTAACTGATTAGTTCCTCTGATGTTAGGAGCTCCTGACATGGCGTTTCCTCGATTAAATAATATAAGTTTTTGGTTACTTCCTCCTTCATTAACTTTGCTGCTTGCTTCTTCTGCAGTTGAAAGGGGTGTGGGTACAGGTTGGACAGTATATCCTCCTTTATCTGGTAATTTAGCTCACGCAGGGGGTTCTGTAGATTTAGCAATTTTCTCTTTACATTTAGCTGGTGTTTCTTCTATTTTAGGTGCTGTAAACTTTATTACTACAATTATTAATATGCGATGACAAGGAATGCAATTTGAGCGATTGCCTCTTTTTGTTTGGTCGGTAAAGATTACTGCTATTCTCCTTTTACTTTCTTTGCCTGTTCTTGCTGGTGCAATTACTATGTTGTTAACTGATCGAAATTTTAATAC
>NAH100
TCTGGTTTGGTCGGGACTGCCCTAAGTCTTCTGATTCGGGCTGAGCTTGGACAGCCAGGGGCTCTTTTAGGTGATGATCAACTTTATAATGTGATTGTTACCGCTCACGCGTTTGTGATAATTTTTTTCTTGGTGATGCCTATGATAATTGGGGGATTTGGTAATTGATTAGTTCCTCTGATGTTAGGAGCTCCTGACATGGCGTTCCCTCGATTAAATAATATAAGTTTTTGGTTACTTCCTCCTTCATTAACTTTGTTGCTTGCTTCTTCTGCAGTTGAAAGGGGTGTGGGTACAGGTTGGACAGTATATCCTCCTTTATCTGGTAATTTAGCTCATGCAGGGGGTTCTGTAGATTTAGCAATTTTCTCTTTACATTTAGCTGGTGTTTCTTCTATTTTAGGTGCTGTAAACTTTATTACTACAATTATTAATATGCGATGACAAGGAATGCAATTCGAGCGATTGCCTCTTTTTGTTTGGTCGGTAAAGATTACTGCTATTCTCCTTTTACTTTCTTTGCCTGTTCTTGCTGGTGCAATTACTATGTTGTTAACTGATCGAAATTTTAATAC


>NAH101
TCTGGTTTGGTCGGGACTGCCCTAAGTCTTCTGATTCGGGCTGAGCTTGGACAGCCAGGGGCTCTTTTAGGTGATGATCAACTTTATAATGTGATTGTTACCGCTCACGCGTTTGTGATAATTTTTTTCTTGGTGATGCCTATGATAATTGGGGGATTTGGTAATTGATTAGTTCCTCTGATGTTAGGAGCTCCTGACATGGCGTTCCCTCGATTAAATAATATAAGTTTTTGGTTACTTCCTCCTTCATTAACTTTGCTGCTTGCTTCTTCTGCAGTTGAAAGGGGTGTGGGTACAGGTTGGACAGTATATCCTCCTTTATCTGGTAATTTAGCTCATGCAGGGGGTTCTGTAGATTTAGCAATTTTCTCTTTACATTTAGCTGGTGTTTCTTCTATTTTAGGTGCTGTAAACTTTATTACTACAATTATTAATATGCGATGACAAGGAATGCAATTCGAGCGATTGCCTCTTTTTGTTTGGTCGGTAAAGATTACTGCTATTCTCCTCTTACTTTCTTTGCCTGTTCTTGCTGGTGCAATTACTATGTTGTTAACTGATCGAAATTTTAATAC
>NAH102
TCTGGTTTGGTCGGGACCGCCCTAAGTCTTCTGATTCGGGCTGAGCTTGGACAGCCAGGGGCTCTTTTAGGTGATGATCAACTTTATAATGTGATTGTTACCGCTCACGCGTTTGTGATAATTTTTTTCTTGGTGATGCCTATGATAATTGGGGGATTTGGTAATTGATTAGTTCCTCTGATGTTAGGAGCTCCTGACATGGCGTTCCCTCGATTAAATAATATAAGTTTTTGGTTACTTCCTCCTTCATTAACTTTGCTGCTTGCTTCTTCTGCAGTTGAAAGGGGTGTGGGTACAGGTTGGACAGTATATCCTCCTTTATCTGGTAATTTAGCTCACGCAGGGGGTTCTGTAGATTTAGCAATTTTCTCCTTACATTTAGCTGGTGTTTCTTCTATTTTAGGTGCTGTAAACTTTATTACTACAATTATTAATATGCGATGACAAGGAATGCAATTCGAGCGATTGCCTCTTTTTGTTTGGTCGGTAAAGATTACTGCTATTCTCCTTTTACTTTCTTTGCCTGTTCTTGCTGGTGCAATTACTATGTTGTTAACTGATCGAAATTTTAATAC
>NAH103
TCTGGTCTGGTCGGGACTGCCCTAAGTCTTCTGATTCGGGCTGAGCTTGGACAGCCAGGGGCTCTTTTAGGTGATGATCAACTTTATAATGTGATTGTTACCGCTCACGCGTTTGTGATAATTTTTTTCTTGGTGATGCCTATGATAATTGGGGGATTTGGTAATTGATTAGTTCCTCTGATGTTAGGAGCTCCTGACATGGCGTTCCCTCGATTAAATAATATAAGTTTTTGGTTACTTCCTCCTTCATTAACTTTGCTGCTTGCTTCTTCTGCAGTTGAAAGGGGTGTGGGTACAGGTTGGACAGTATATCCTCCTTTATCTGGTAATTTAGCTCATGCAGGGGGTTCTGTAGATTTAGCAATTTTCTCTTTACATTTAGCTGGTGTTTCTTCTATTTTAGGTGCTGTAAACTTTATTACTACAATTATTAATATGCGATGACAAGGAATGCAATTCGAGCGATTGCCTCTTTTTGTTTGGTCGGTAAAGATTACTGCTATTCTCCTTTTACTTTCTTTGCCTGTTCTTGCTGGTGCAATTACTATGTTGTTAACTGATCGAAATTTTAATAC
>NAH104
TCTGGTTTGGTCGGGACTGCCCTAAGTCTTCTGATTCGGGCTGAGCTTGGACAGCCAGGGGCTCTTTTAGGTGATGATCAACTTTATAATGTGATTGTTACCGCTCACGCGTTTGTGATAATTTTTTTCTTGGTGATGCCTATGATAATTGGGGGATTTGGTAATTGATTAGTTCCTCTGATGTTAGGAGCTCCTGACATGGCGTTTCCTCGATTAAATAATATAAGTTTTTGGTTACTTCCTCCTTCATTAACTTTGCTGCTTGCTTCTTCTGCAGTTGAAAGGGGTGTGGGTACAGGTTGGACAGTATATCCTCCTTTATCTGGTAATTTAGCTCACGCAGGAGGTTCTGTAGATTTAGCAATTTTCTCTTTACATTTAGCTGGTGTTTCTTCTATTTTAGGTGCTGTAAACTTTATTACTACAATTATTAATATGCGATGACAAGGAATGCAATTCGAGCGATTGCCTCTTTTTGTTTGGTCGGTAAAGATTACTGCTATCCTCCTTTTACTTTCTTTGCCTGTTCTTGCTGGTGCAATTACTATGTTGTTAACTGATCGAAATTTTAATAC


>NAH105
TCTGGTTTGGTCGGGACTGCCCTAAGTCTTCTGATTCGGGCTGAGCTTGGACAGCCAGGGGCTCTTTTAGGTGATGATCAACTTTATAATGTGATTGTTACCGCTCACGCGTTTGTGATAATTTTTTTCTTGGTGATGCCTATGATAATTGGGGGATTTGGTAATTGATTAGTTCCTCTGATGTTAGGAGCTCCTGACATGGCGTTCCCTCGATTAAATAATATAAGTTTTTGGTTACTTCCTCCTTCATTAACTTTGCTGCTTGCTTCTTCTGCAGTTGAAAGGGGTGTGGGTACAGGTTGGACAGTATATCCTCCTTTATCTGGTAATTTAGCTCATGCAGGGGGTTCTGTAGATTTAGCAATTTTCTCTTTGCATTTAGCTGGTGTTTCTTCTATTTTAGGTGCTGTAAACTTTATTACTACAATTATTAATATGCGATGACAAGGGATGCAATTCGAGCGATTGCCTCTTTTTGTTTGGTCGGTAAAGATTACTGCTATTCTCCTTTTACTTTCTTTGCCTGTTCTTGCTGGTGCAATTACTATGTTGTTAACTGATCGAAATTTTAATAC
>NAH106
TCTGGTTTGGTCGGGACTGCCCTAAGTCTTCTGATTCGGGCTGAGCTTGGACAGCCAGGGGCTCTTTTAGGTGATGATCAACTTTATAATGTGATTGTTACCGCTCACGCGTTTGTGATAATTTTTTTCTTGGTGATGCCTATGATAATTGGGGGATTTGGTAATTGATTAGTTCCTCTGATGTTAGGAGCTCCTGACATGGCGTTCCCTCGATTAAATAATATGAGTTTTTGGTTACTTCCTCCTTCATTAACTTTGCTGCTTGCTTCTTCTGCAGTTGAAAGGGGTGTGGGTACAGGTTGGACAGTATATCCTCCTTTATCTGGTAATTTAGCTCATGCAGGGGGTTCTGTAGATTTAGCAATTTTCTCTTTACATTTAGCTGGTGTTTCTTCTATTTTAGGTGCTGTAAACTTTATTACTACAATTATTAATATGCGATGACAAGGGATGCAATTCGAGCGATTGCCTCTTTTTGTTTGGTCGGTAAAGATTACTGCTATTCTCCTTTTACTTTCTTTGCCTGTTCTTGCTGGTGCAATTACTATGTTGTTAACTGATCGAAATTTTAATAC

>NAH107
TCTGGTTTGGTCGGGACTGCCCTAAGTCTTCTGATTCGGGCTGAGCTTGGACAGCCAGGGGCTCTTTTAGGTGATGATCAACTTTATAATGTGATTGTTACCGCTCACGCGTTTGTGATAATTTTTTTCTTGGTGATGCCTATGATAATTGGGGGATTTGGTAATTGATTAGTTCCTCTGATGTTAGGAGCTCCTGACATGGCGTTCCCTCGATTAAATAATATAAGTTTTTGGTTACTTCCTCCTTCATTAACTTTGCTGCTTGCTTCTTCTGCAGTTGAAAGGGGTGTGGGTACAGGTTGGACAGTATATCCTCCTTTATCTGGTAATTTAGCTCACGCAGGGGGTTCTGTAGATTTAGCAATTTTCTCTTTACATTTAGCTGGTGTTTCTTCTATTTTAGGTGCTGTAAACTTTATTACTACAATTATTAATATGCGATGACAAGGAATGCAATTCGAGCGATTGCCTCTTTTTGTTTGGTCGGTAAAGATTACTGCTATTCTCCTTTTACTTTCTTTGCCTGTTCTTGCTGGTGCAATTACTATGTTGTTAACTGATCGGAATTTTAATAC
>NAH108
TCTGGTTTGGTCGGGACTGCCCTAAGTCTTCTGATTCGGGCTGAGCTTGGACAGCCAGGGGCTCTTTTAGGTGATGATCAACTTTATAATGTGATTGGTACCGCTCACGCGTTTGTGATAATTTTTTTCTTGGTGATGCCTATGATAATTGGGGGATTTGGTAATTGATTAGTTCCTCTGATGTTAGGAGCTCCTGACATGGCGTTCCCTCGATTAAATAATATAAGTTTTTGGTTACTTCCTCCTTCATTAACTTTGCTGCTTGCTTCTTCTGCAGTTGAAAGGGGTGTAGGTACAGGTTGGACAGTATATCCTCCTTTATCTGGTAATTTAGCTCACGCAGGGGGTTCTGTAGATTTAGCAATTTTCTCTTTACATTTAGCTGGTGTTTCTTCTATTTTAGGTGCTGTAAACTTTATTACTACAATTATTAATATGCGATGACAAGGAATGCAATTCGAGCGATTGCCTCTTTTTGTTTGGTCGGTAAAGATTACTGCTATTCTTCTTTTACTTTCTTTGCCTGTTCTTGCTGGTGCAATTACTATGTTGTTAACAGCTCGAAATTTTAATAC
>NAH109
TCTGGTTTGGTCGGGACTGCCCTAAGTCTTCTGATTCGGGCTGAGCTTGGACAGCCAGGGGCTCTTTTAGGTGATGATCAACTTTATAATGTGATTGTTACCGCTCACGCGTTTGTGATAATTTTTTTCTTGGTGATGCCTATGATAATTGGGGGATTTGGTAATTGATTAGTTCCTCTAATGTTAGGAGCTCCTGACATGGCTTTCCCTCGATTAAATAATATAAGTTTTTGGTTACTTCCTCCTTCATTAACTTTGCTGCTTGCTTCTTCTGCAGTTGAAAGGGGTGTGGGTACAGGTTGGACAGTATATCCTCCTTTATCTGGTAATTTAGCTCATGCAGGGGGTTCTGTAGATTTAGCAATTTTCTCTTTACATTTAGCTGGTGTTTCTTCTATTTTAGGTGCTGTAAACTTTATTACTACAATTATTAATATGCGATGACAAGGAATGCAATTCGAGCGATTGCCTCTTTTTGTTTGGTCGGTAAAGATTACTGCTATTCTCCTTTTACTTTCTTTGCCTGTTCTTGCTGGTGCAATTACTATGTTGTTAACTGATCGAAATTTTAATAC

>NAH110
TCTGGTTTGGTTGGGACTGCCCTAAGTCTTCTGATTCGGGCTGAGCTTGGACAGCCAGGGGCTCTTTTAGGTGATGATCAACTTTATAATGTGATTGTTACCGCTCACGCGTTTGTGATAATTTTTTTCTTGGTGATGCCTATGATAATTGGAGGATTTGGTAATTGATTAGTTCCTCTGATGTTAGGAGCTCCTGACATGGCGTTCCCTCGATTAAATAATATAAGTTTTTGGTTACTTCCTCCTTCATTAACTTTGCTGCTTGCTTCTTCTGCAGTTGAAAGGGGTGTGGGTACAGGTTGGACAGTATATCCTCCTTTATCTGGTAATTTAGCTCATGCAGGGGGTTCTGTAGATTTAGCAATTTTCTCTTTACATTTAGCTGGTGTTTCTTCTATTTTAGGTGCTGTAAACTTTATTACTACAATTATTAATATGCGATGACAAGGGATGCAATTCGAGCGATTGCCTCTTTTTGTTTGGTCGGTAAAGATTACTGCTATTCTCCTTTTACTTTCTTTGCCTGTTCTTGCTGGTGCAATTACTATGTTGTTAACTGATCGAAATTTTAATAC
>NAH111
TCTGGTTTGGTCGGGACTGCCCTAAGTCTTCTGATTCGGGCTGAGCTTGGACAGCCAGGGGCTCTTTTAGGTGATGATCAACTTTATAATGTGATTGTTACCGCTCACGCGTTTGTGATAATTTTTTTCTTGGTGATGCCTATGATAATTGGGGGATTTGGTAATTGATTAGTTCCTCTGATGTTAGGAGCTCCTGACATAGCGTTCCCTCGATTAAATAATATAAGTTTTTGGTTACTTCCTCCTTCATTAACTTTGCTGCTTGCTTCTTCTGCAGTTGAAAGGGGTGTGGGTACAGGTTGGACAGTATATCCTCCTTTATCTGGTAATTTAGCTCATGCAGGGGGTTCTGTAGATTTAGCAATTTTCTCTTTACATTTAGCTGGTGTTTCTTCTATTTTAGGTGCTGTAAACTTTATTACTACAATTATTAATATGCGATGACAAGGAATGCAATTCGAGCGATTGCCTCTTTTTGTCTGGTCGGTAAAGATTACTGCTATTCTCCTTTTACTTTCTTTGCCTGTTCTTGCTGGTGCAATTACTATGTTGTTAACTGATCGAAATTTTAATTC


>NAH112
TCTGGTTTGGTCGGGACTGCCCTAAGTCTTCTGATTCGGGCTGAGCTTGGACAGCCAGGGGCTCTTTTAGGTGATGATCAACTTTATAATGTGATTGTTACCGCTCACGCGTTTGTGATAATTTTTTTCTTGGTGATGCCTATGATAATTGGGGGATTTGGTAATTGATTAGTTCCTCTGATGTTAGGAGCTCCTGACATGGCGTTCCCTCGATTAAATAATATAAGTTTTTGGTTACTTCCTCCTTCATTAACTTTGCTGCTTGCTTCTTCTGCAGTTGAAAGGGGTGTGGGTACAGGTTGGACAGTATATCCTCCTTTATCTGGTAATTTAGCTCACGCAGGGGGTTCTGTAGATTTAGCAATTTTCTCTTTACATTTAGCTGGTGTTTCTTCTATTTTAGGTGCTGTAAACTTTATTACTACAATTATTAATATGCGATGACAAGGAATGCAATTCGAGCGATTGCCTCTTTTTGTTTGGTCGGTAAAGATTACTGCTATTCTTCTTTTACTTTCTTTGCCTGTTCTTGCTGGTGCAATTACTATGTTGTTAACTGATCGAAATTTTAATTC
>NAH113
TCTGGTTTGGTCGGGACTGCCCTAAGTCTTCTGATTCGGGCTGAGCTTGGACAGCCAGGG
GCTCTTTTAGGTGATGATCAACTTTATAATGTGATTGTTACCGCTCACGCGTTTGTAATA
ATTTTTTTCTTGGTGATGCCTATGATAATTGGGGGATTTGGTAATTGATTAGTTCCTCTG
ATGTTAGGAGCTCCTGACATGGCGTTCCCTCGATTAAATAATATAAGTTTTTGGTTACTT
CCTCCTTCATTAACTTTGCTGCTTGCTTCTTCTGCAGTTGAAAGGGGTGTGGGTACAGGT
TGGACAGTATATCCTCCTTTATCTGGTAATTTAGCTCATGCAGGGGGTTCTGTAGATTTA
GCAATTTTCTCTTTACATTTAGCTGGTGTTTCTTCTATTTTAGGTGCTGTAAACTTTATT
ACTACAATTATTAATATGCGATGACAAGGAATGCAATTCGAGCGATTGCCTCTTTTTGTT
TGGTCGGTAAAGATTACTGCTATTCTCCTTTTACTTTCTTTGCCTGTTCTTGCTGGTGCA
ATTACTATGTTGTTAACTGATCGAAATTTTAATAC
>NAH114
TCTGGTCTGGTCGGGACTGCCCTAAGTCTTCTGATTCGGGCTGAGCTTGGACAGCCAGGG
GCTCTTTTAGGTGATGATCAACTTTATAATGTGATTGTTACCGCTCACGCGTTTGTGATA
ATTTTTTTCTTGGTGATGCCTATGATAATTGGGGGATTTGGTAATTGATTAGTTCCTCTG
ATGTTAGGAGCTCCTGACATGGCGTTCCCTCGATTAAATAATATAAGTTTTTGGTTACTT
CCTCCTTCATTAACTTTGCTGCTTGCTTCTTCTGCAGTTGAAAGGGGTGTGGGTACAGGT
TGGACAGTATACCCTCCTTTATCTGGTAATTTAGCTCACGCAGGGGGTTCTGTAGATTTA
GCAATTTTCTCTTTACATTTAGCTGGTGTTTCTTCTATTTTAGGTGCTGTAAACTTTATT
ACTACAATTATTAATATGCGATGACAAGGAATGCAATTCGAGCGATTGCCTCTTTTTGTT
TGGTCGGTAAAGATTACTGCTATTCTTCTTTTACTTTCTTTGCCTGTTCTTGCTGGTGCA
ATTACTATGTTGTTAACTGATCGAAATTTTAATAC
>NAH115
TCTGGTTTGGTCGGGACTGCCCTAAGTCTTCTGATTCGGGCTGAGCTTGGACAGCCAGGG
GCTCTTTTAGGTGATGATCAACTTTATAATGTGATTGTTACCGCTCACGCATTTGTGATA
ATTTTTTTCTTGGTGATGCCTATGATAATTGGGGGATTTGGTAATTGATTAGTTCCTCTG
ATGTTAGGAGCTCCTGACATGGCGTTTCCTCGATTAAATAATATAAGTTTTTGGTTACTT
CCTCCTTCATTAACTTTGCTGCTTGCTTCTTCTGCAGTTGAAAGGGGTGTGGGTACAGGT
TGGACAGTATATCCTCCTTTATCTGGTAATTTAGCTCACGCAGGGGGTTCTGTAGATTTA
GCAATTTTCTCTTTACATTTAGCTGGTGTCTCTTCTATTTTAGGTGCTGTAAACTTTATT
ACTACAATTATTAATATGCGATGACAAGGAATGCAATTCGAGCGATTGCCTCTTTTTGTT
TGGTCGGTAAAGATTACTGCTATTCTCCTTTTACTTTCTTTGCCTGTTCTTGCCGGTGCA
ATTACTATATTGTTAACTGATCGAAATTTTAATAC


>NAH116
TCTGGTTTGGTCGGGACTGCCCTAAGTCTTCTGATTCGGGCTGAGCTTGGACAGCCAGGG
GCTCTTTTAGGTGATGATCAACTTTATAATGTGATTGTTACCGCTCACGCGTTTGTGATA
ATTTTTTTCTTGGTGATGCCTATGATAATTGGGGGATTTGGTAATTGATTAGTTCCTCTG
ATGTTAGGAGCTCCTGACATGGCGTTCCCTCGATTAAATAATATAAGTTTTTGGTTACTT
CCTCCTTCATTAACTTTGCTGCTTGCTTCTTCTGCAGTTGAAAGGGGTGTGGGTACAGGT
TGGACAGTATATCCTCCTTTATCTGGTAATTTAGCTCACGCAGGGGGTTCTGTAGATTTA
GCAATTTTTTCTTTACATTTAGCTGGTGTTTCTTCTATTTTAGGTGCTGTAAACTTTATT
ACTACAATTATTAATATGCGATGACAAGGGATGCAATTCGAGCGATTGCCTCTTTTTGTT
TGGTCGGTAAAGATTACTGCTATTCTCCTTTTACTTTCTTTGCCTGTTCTTGCTGGTGCA
ATCACTATGTTGTTAACTGATCGAAATTTTAATAC
>NAH117
TCTGGTTTGGTCGGGACTGCCCTAAGTCTTCTGATTCGGGCTGAGCTTGGACAGCCAGGG
GCTCTTTTAGGTGATGATCAACTTTATAATGTGATTGTTACCGCTCACGCGTTTGTGATA
ATTTTTTTCTTGGTGATGCCTATGATAATTGGGGGATTTGGTAATTGATTAGTTCCTCTG
ATGTTAGGAGCTCCTGACATGGCGTTCCCTCGATTAAATAATATAAGTTTTTGGTTACTT
CCTCCTTCATTAACTTTGCTGCTTGCCTCTTCTGCAGTTGAAAGGGGTGTGGGTACAGGT
TGGACAGTATATCCTCCTTTATCTGGTAATTTAGCTCATGCAGGGGGTTCTGTAGATTTA
GCAATTTTCTCTTTACATTTAGCTGGTGTTTCTTCTATTTTAGGTGCTGTAAACTTTATT
ACTACAATTATTAATATGCGATGACAAGGGATGCAATTCGAGCGATTGCCTCTTTTTGTT
TGGTCGGTAAAGATTACTGCTATTCTCCTTTTACTTTCTTTGCCTGTTCTTGCTGGTGCA
ATTACTATGTTGTTAACTGATCGAAATTTTAATAC
>NAH118
TCTGGTTTGGTCGGGACTGCCCTAAGTCTTCTGATTCGGGCTGAGCTTGGACAGCCAGGG
GCTCTTTTAGGTGATGATCAACTTTATAATGTGATTGTTACCGCTCACGCGTTTGTGATA
ATTTTTTTCTTGGTGATGCCTATGATAATTGGGGGGTTTGGTAATTGATTAGTTCCTCTG
ATGCTAGGAGCTCCTGACATGGCGTTTCCTCGATTAAATAATATAAGTTTTTGGTTACTT
CCTCCTTCATTAACTTTGCTGCTTGCTTCTTCTGCAGTTGAAAGGGGTGTGGGTACAGGT
TGGACAGTATATCCTCCTTTATCTGGTAATTTAGCTCACGCAGGGGGTTCTGTAGATTTA
GCAATTTTTTCTTTACATTTAGCTGGTGTTTCTTCTATTTTAGGTGCTGTAAACTTTATT
ACTACAATTATTAATATGCGATGACAAGGAATGCAATTCGAGCGATTGCCTCTTTTTGTT
TGGTCGGTAAAGATTACTGCTATTCTCCTTTTACTTTCTTTGCCTGTTCTTGCTGGTGCA
ATTACTATGTTGTTAACTGATCGAAATTTTAATAC


>NAH119
TCTGGTTTGGTCGGGACTGCCCTAAGTCTTCTGATTCGGGCTGAGCTTGGACAGCCAGGG
GCTCTTTTAGGTGATGATCAACTTTATAATGTGATTGTTACCGCTCACGCGTTTGTGATA
ATTTTTTTCTTGGTGATGCCTATGATAATTGGGGGATTTGGTAATTGATTAGTTCCTCTG
ATGTTAGGAGCTCCTGACATGGCGTTCCCTCGATTAAATAATATAAGTTTTTGGTTACTC
CCTCCTTCATTAACTTTGCTGCTTGCTTCTTCTGCAGTTGAAAGGGGTGTGGGTACAGGT
TGGACAGTATATCCTCCTTTATCTGGTAATTTAGCTCATGCAGGGGGTTCTGTAGATTTA
GCAATTTTCTCTTTACATTTAGCTGGTGTTTCTTCTATTTTAGGTGCTGTAAACTTTATT
ACTACAATTATTAATATGCGATGACAAGGGATGCAATTCGAGCGATTGCCTCTTTTTGTT
TGGTCGGTAAAGATTACTGCTATTCTCCTTTTACTTTCTTTGCCTGTTCTTGCTGGTGCA
ATTACTATGTTGTTAACTGATCGAAATTTTAATAC
>NAH120
TCTGGTTTGGTCGGGACTGCCCTAAGTCTTCTGATTCGGGCTGAGCTTGGACAGCCAGGG
GCTCTTTTAGGTGATGATCAACTTTATAATGTGATTGTTACCGCTCACGCGTTTGTGATA
ATTTTTTTCTTGGTGATGCCTATGATAATTGGGGGATTTGGTAATTGATTAGTTCCTCTG
ATGTTAGGAGCTCCTGACATGGCGTTCCCTCGATTAAATAATATAAGTTTTTGGTTACTT
CCTCCTTCATTAACTTTGCTACTTGCTTCTTCTGCAGTTGAAAGGGGTGTAGGTACAGGT
TGGACAGTATATCCTCCTTTATCTGGTAATTTAGCTCACGCAGGGGGTTCTGTAGATTTA
GCAATTTTCTCTTTACATTTAGCTGGTGTTTCTTCTATTTTAGGTGCTGTAAACTTTATT
ACTACAATTATTAATATGCGATGACAAGGAATGCAATTCGAGCGATTGCCTCTTTTTGTT
TGGTCGGTAAAGATTACTGCTATTCTTCTTTTACTTTCTTTGCCTGTTCTTGCTGGTGCA
ATTACTATGTTGTTAACTGATCGAAATTTTAATAC
>NAH121
TCTGGTTTGGTCGGGACTGCCCTAAGTCTTCTGATTCGGGCTGAGCTTGGACAGCCAGGG
GCTCTTTTAGGTGATGATCAACTTTATAATGTGATTGTTACCGCTCACGCATTTGTGATA
ATTTTTTTCTTGGTGATGCCTATGATAATTGGGGGATTTGGTAATTGATTAGTTCCTCTG
ATGTTAGGAGCTCCTGACATGGCGTTTCCTCGATTAAATAATATAAGTTTTTGGTTACTT
CCTCCTTCATTAACTTTGCTGCTTGCTTCTTCTGCAGTTGAAAGGGGTGTGGGTACAGGT
TGGACAGTATATCCTCCTTTATCTGGTAATTTAGCTCACGCAGGGGGTTCTGTAGATTTA
GCAATTTTTTCTTTACATTTAGCTGGTGTTTCTTCTATTTTAGGTGCTGTAAACTTTATT
ACTACAATTATTAATATGCGATGACAAGGAATGCAATTCGAGCGATTGCCTCTTTTTGTT
TGGTCGGTAAAGATTACTGCTATTCTCCTTTTACTTTCTTTGCCTGTTCTTGCTGGTGCA
ATTACTATGTTGTTAACTGATCGAAATTTTAATAC


>NAH122
TCTGGTTTGGTCGGGACTGCCCTAAGTCTTCTGATTCGGGCTGAGCTTGGACAGCCAGGG
GCTCTTTTAGGTGATGATCAACTTTATAATGTGATTGTTACCGCTCACGCGTTTGTGATA
ATTTTTTTCTTGGTGATGCCTATGATAATTGGGGGATTTGGTAATTGATTAGTTCCTCTG
ATGTTAGGAGCTCCTGACATGGCGTTCCCTCGATTAAATAATATAAGTTTTTGGTTACTT
CCTCCTTCATTAACTTTGCTGCTTGCTTCTTCTGCAGTTGAAAGGGGTGTGGGTACAGGT
TGGACAGTATATCCTCCTTTATCTGGTAATTTAGCTCATGCAGGGGGTTCTGTAGATTTA
GCAATTTTCTCTTTACATTTAGCTGGTGTTTCTTCTATTTTAGGTGCTGTAAACTTTATT
ACTACAATTATTAATATGCGATGACAAGGAATGCAATTCGAGCGATTGCCTCTTTTTGTT
TGGTCGGTAAAGATTACTGCTATTCTCCTTTTACTTTCTTTGCCTGTCCTTGCTGGTGCA
ATTACTATGTTGTTAACTGATCGAAATTTTAATAC
>NAH123
TCTGGTTTGGTCGGGACTGCCCTAAGTCTTCTGATTCGGGCTGAGCTTGGACAGCCAGGG
GCTCTTTTAGGTGATGATCAACTTTATAATGTGATTGTTACCGCTCACGCGTTTGTGATA
ATTTTTTTCTTGGTGATGCCTATGATAATTGGGGGATTTGGTAATTGATTAGTTCCTCTG
ATGTTAGGAGCTCCTGATATGGCGTTTCCTCGATTAAATAATATAAGTTTTTGGTTACTT
CCTCCTTCATTAACTTTGCTGCTTGCTTCTTCTGCAGTTGAAAGGGGTGTGGGTACAGGT
TGGACAGTATATCCTCCTTTATCTGGTAATTTAGCTCACGCAGGGGGTTCTGTAGATTTA
GCAATTTTCTCTTTACATTTAGCTGGTGTTTCTTCTATTTTAGGTGCTGTAAACTTTATT
ACTACAATTATTAATATGCGATGACAAGGAATGCAATTCGAGCGATTGCCTCTTTTTGTT
TGGTCAGTAAAGATTACTGCTATTCTCCTCTTACTTTCTTTGCCTGTTCTTGCTGGTGCA
ATTACTATGTTGTTAACTGATCGAAATTTTAACAC

>NAH124
TCTGGTTTGGTCGGGACTGCCCTAAGTCTTCTGATTCGGGCTGAGCTTGGACAGCCAGGG
GCTCTTTTAGGTGATGATCAACTTTATAATGTGATTGTTACCGCTCACGCGTTTGTGATA
ATTTTTTTCTTGGTGATGCCTATGATAATTGGGGGATTTGGTAATTGATTAGTTCCTCTG
ATGTTAGGAGCTCCTGACATGGCGTTCCCTCGATTAAATAATATAAGTTTTTGGTTACTT
CCTCCTTCATTAACTTTGCTGCTTGCTTCTTCTGCAGTTGAAAGGGGTGTGGGTACAGGT
TGGACAGTATATCCTCCTTTATCTGGTAATTTAGCTCACGCAGGGGGTTCTGTAGATTTA
GCAATTTTCTCTTTACATTTAGCTGGTGTTTCTTCTATTTTAGGTGCTGTAAACTTTATT
ACTACAATTATTAATATGCGATGACAAGGAATGCAATTTGAGCGATTGCCTCTTTTTGTT
TGGTCGGTAAAGATTACTGCTATTCTCCTTTTACTTTCTTTGCCTGTTCTTGCTGGTGCA
ATTACTATGTTGTTAACTGATCGAAATTTTAATAC
>NAH125
TCTGGTTTGGTCGGGACTGCCCTAAGTCTTCTGATTCGGGCTGAGCTTGGACAGCCAGGG
GCTCTTTTAGGTGATGATCAACTTTATAATGTGATTGTTACCGCTCACGCGTTTGTGATA
ATTTTTTTCTTGGTGATGCCTATGATAATTGGGGGATTTGGTAATTGATTAGTTCCTCTG
ATGTTAGGAGCTCCTGACATGGCGTTTCCTCGATTAAATAATATAAGTTTTTGGTTACTT
CCTCCTTCATTAACTTTGCTGCTTGCTTCTTCTGCAGTTGAAAGGGGTGTGGGTACAGGT
TGGACAGTATATCCTCCTTTATCTGGTAATTTAGCTCACGCAGGGGGTTCTGTAGATTTA
GCAATTTTCTCTTTACATTTAGCTGGTGTTTCTTCTATTTTAGGTGCTGTAAACTTTATT
ACTACAATTATTAATATGCGATGACAAGGAATGCAATTCGAGCGATTGCCTCTTTTTGTT
TGGTCGGTAAAGATTACTGCTATTCTCCTTTTGCTTTCTTTGCCTGTTCTTGCTGGTGCA
ATTACTATGTTGTTAACTGATCGAAATTTTAATAC
>NAH126
TCTGGTTTGGTCGGGACTGCCCTAAGTCTTCTGATTCGGGCTGAGCTTGGACAGCCAGGG
GCTCTTTTAGGTGATGATCAACTTTATAATGTGATTGTTACCGCTCACGCGTTTGTGATA
ATTTTTTTCTTGGTGATGCCTATGATAATTGGGGGATTTGGTAATTGATTAGTTCCTCTG
ATGTTAGGAGCTCCTGACATGGCGTTTCCTCGATTAAATAATATAAGTTTTTGGTTACTT
CCTCCTTCATTAACTTTGCTGCTCGCTTCTTCTGCAGTTGAAAGGGGTGTGGGTACAGGT
TGGACAGTATATCCTCCTTTATCTGGCAATTTAGCTCACGCAGGGGGTTCTGTAGATTTA
GCAATTTTCTCTTTACATTTAGCTGGTGTTTCTTCTATTTTAGGTGCTGTAAACTTTATT
ACTACAATTATTAATATGCGATGACAAGGAATGCAATTCGAGCGATTGCCTCTTTTTGTT
TGGTCGGTAAAGATTACTGCTATTCTCCTTTTACTTTCTTTGCCTGTTCTTGCTGGTGCA
ATTACTATGTTGTTAACTGATCGAAATTTTAATAC
>NAH127
TCTGGTTTGGTCGGGACTGCCCTAAGTCTTCTGATTCGGGCTGAGCTTGGACAGCCAGGG
GCTCTTTTAGGTGATGATCAACTTTATAATGTGATTGTTACCGCTCACGCGTTTGTGATA
ATTTTTTTCTTGGTGATGCCTATGATAATTGGGGGATTTGGTAATTGACTAGTTCCTCTG
ATGTTAGGAGCTCCTGACATGGCGTTCCCTCGATTAAATAATATAAGTTTTTGGTTACTC
CCTCCTTCATTAACTTTGCTGCTTGCTTCTTCTGCAGTTGAAAGGGGTGTGGGTACAGGT
TGGACAGTATATCCTCCTTTATCTGGTAATTTAGCTCATGCAGGGGGTTCTGTAGATTTA
GCAATTTTCTCTTTACATTTAGCTGGTGTTTCTTCTATTTTAGGTGCTGTAAACTTTATT
ACTACAATTATTAATATGCGATGACAAGGAATGCAATTCGAGCGATTGCCTCTTTTTGTT
TGGTCGGTAAAGATTACTGCTATTCTCCTTTTACTTTCTTTGCCTGTTCTTGCTGGTGCA
ATTACTATGTTGTTAACTGATCGAAATTTTAATAC

>NAH128
TCTGGTTTGGTCGGGACTGCCCTAAGTCTTCTGATTCGGGCTGAGCTTGGACAGCCAGGG
GCTCTTTTAGGTGATGATCAACTTTATAATGTGATTGTTACCGCTCACGCGTTTGTAATA
ATTTTTTTCTTGGTGATGCCTATGATAATCGGGGGATTTGGTAATTGATTAGTTCCTCTG
ATGTTAGGAGCTCCTGACATGGCGTTCCCTCGATTAAATAATATAAGTTTTTGGTTACTT
CCTCCTTCATTAACTTTGCTGCTTGCTTCTTCTGCAGTTGAAAGGGGTGTGGGTACAGGT
TGGACAGTATATCCTCCTTTATCTGGTAATTTAGCTCATGCAGGGGGTTCTGTAGATTTA
GCAATTTTCTCTTTACATTTAGCTGGTGTTTCTTCTATTTTAGGTGCTGTAAACTTTATT
ACTACAATTATTAATATGCGATGACAAGGGATGCAATTCGAGCGATTGCCTCTTTTTGTT
TGGTCGGTAAAGATTACTGCTATTCTCCTTCTACTTTCTTTGCCTGTTCTTGCTGGTGCA
ATTACTATGTTGTTAACTGATCGAAATTTTAATAC


>NAH129
TCTGGTTTGGTCGGGACTGCCCTAAGTCTTCTGATTCGGGCTGAGCTTGGACAGCCAGGG
GCTCTTTTAGGTGATGATCAACTTTATAATGTGATTGTTACCGCTCACGCGTTTGTGATA
ATTTTTTTCTTGGTGATGCCTATGATGATTGGGGGATTTGGTAATTGATTAGTTCCTCTG
ATGTTAGGAGCTCCTGATATGGCGTTCCCTCGATTAAATAATATAAGTTTTTGGTTACTT
CCTCCTTCATTAACTTTGCTGCTTGCTTCTTCTGCAGTTGAAAGGGGTGTGGGTACAGGT
TGGACAGTATATCCTCCCTTATCTGGTAATTTAGCTCACGCAGGGGGTTCTGTAGATTTA
GCAATTTTCTCTTTACATCTAGCTGGTGTTTCTTCTATTTTAGGTGCTGTAAACTTTATT
ACTACAATTATTAATATGCGATGACAAGGAATGCAATTTGAGCGATTGCCTCTTTTTGTT
TGGTCGGTAAAGATTACTGCTATTCTCCTTTTACTTTCTTTGCCTGTTCTTGCTGGTGCA
ATTACTATGTTGTTAACTGATCGAAATTTTAATAC


>NAH130
TCTGGTTTGGTCGGGACTGCCCTAAGTCTTCTGATTCGGGCTGAGCTTGGACAGCCAGGG
GCTCTTTTAGGTGATGATCAACTTTATAATGTGATTGTTACCGCTCACGCGTTTGTGATA
ATTTTTTTCTTGGTGATGCCTATGATAATTGGGGGATTTGGTAATTGATTAGTTCCTCTG
ATGTTAGGAGCTCCTGACATGGCGTTTCCTCGATTAAATAATATAAGTTTTTGGTTACTT
CCTCCTTCATTAACTTTGCTGCTTGCTTCTTCTGCAGTTGAAAGGGGTGTGGGTACAGGT
TGGACAGTATATCCTCCTTTATCTGGTAATTTAGCTCACGCAGGGGGTTCTGTAGATTTA
GCAATTTTCTCTTTACATTTAGCTGGTGTTTCTTCTATTTTAGGTGCTGTAAACTTTATT
ACTACAATTATTAATATGCGATGACAAGGAATGCAATTTGAGCGATTGCCTCTTTTTGTT
TGGTCGGTAAAGATTACTGCTATTCTCCTTTTACTTTCTTTGCCTGTTCTTGCTGGTGCA
ATTACTATGTTGTTAACTGATCGAAATTTTAATAC
>NAH131
TCTGGTTTGGTCGGGACTGCCCTAAGTCTTCTGATTCGGGCTGAGCTTGGACAGCCAGGG
GCTCTTTTAGGTGATGATCAACTTTATAATGTGATTGTTACCGCTCACGCGTTTGTGATA
ATTTTTTTCTTGGTGATGCCTATGATAATTGGGGGATTTGGTAATTGATTAGTTCCTCTG
ATGTTAGGAGCTCCTGATATGGCGTTCCCTCGATTAAATAATATAAGTTTTTGGTTACTT
CCTCCTTCATTAACTTTGCTGCTTGCTTCTTCTGCAGTTGAAAGGGGTGTGGGTACAGGT
TGGACAGTATATCCTCCCTTATCTGGTAATTTAGCTCACGCAGGGGGTTCTGTAGATTTA
GCAATTTTCTCTTTACATCTAGCTGGTGTTTCTTCTATTTTAGGTGCTGTAAACTTTATT
ACTACAATTATTAATATGCGATGACAAGGAATGCAATTTGAGCGATTGCCTCTTTTTGTT
TGGTCGGTAAAGATTACTGCTATTCTCCTTTTACTTTCTTTGCCTGTTCTTGCTGGTGCA
ATTACTATGTTGTTAACTGATCGGAATTTTAATAC


>NAH132
TCTGGTTTGGTCGGGACTGCCCTAAGTCTTCTGATTCGGGCTGAGCTTGGACAGCCAGGG
GCTCTTTTAGGTGATGATCAACTTTATAATGTGATTGTTACCGCTCACGCGTTTGTGATA
ATTTTTTTCTTGGTTATGCCTATGATAATTGGGGGATTTGGTAATTGATTAGTTCCTCTG
ATGTTAGGAGCTCCCGACATGGCGTTTCCTCGATTAAATAATATAAGTTTTTGGTTACTT
CCTCCTTCATTAACTTTGCTGCTTGCTTCTTCTGCAGTTGAAAGGGGTGTGGGTACAGGT
TGGACAGTATATCCTCCTTTATCTGGTAATTTAGCTCACGCAGGGGGTTCTGTAGATTTA
GCAATTTTCTCTTTACATTTAGCTGGTGTTTCTTCTATTTTAGGTGCTGTAAACTTTATT
ACTACAATTATTAATATGCGATGACAAGGAATGCAATTCGAGCGATTACCTCTTTTTGTT
TGGTCGGTAAAGATTACTGCTATTCTCCTTTTACTTTCTTTGCCTGTTCTTGCTGGTGCA
ATTACTATGTTGTTAACTGATCGAAATTTTAATAC

>NAH133
TCTGGTTTGGTCGGGACTGCCCTAAGTCTTCTGATTCGGGCTGAGCTTGGACAGCCAGGG
GCTCTTTTAGGTGATGATCAACTTTATAATGTGATTGTTACCGCTCACGCGTTTGTGATA
ATTTTTTTCTTGGTGATGCCTATGATAATTGGGGGATTTGGTAATTGATTAGTTCCTCTG
ATGTTAGGAGCTCCTGACATGGCGTTCCCTCGATTAAATAATATAAGTTTTTGGTTACTT
CCTCCTTCATTAACTTTGCTGCTTGCTTCTTCTGCAGTCGAAAGGGGTGTGGGTACAGGT
TGGACAGTATATCCTCCTTTATCTGGTAATTTAGCTCATGCAGGGGGTTCTGTAGATTTA
GCAATTTTCTCTTTACATTTAGCTGGTGTTTCTTCTATTTTAGGTGCTGTAAACTTTATT
ACTACAATTATTAATATGCGATGACAAGGAATGCAATTCGAGCGATTGCCTCTTTTTGTT
TGGTCGGTAAAGATTACTGCTATTCTCCTTTTACTTTCTTTGCCTGTTCTTGCTGGTGCA
ATTACTATGTTGTTAACTGATCGAAATTTTAATAC

>NAH134
TCTGGTTTGGTCGGGACTGCCCTAAGTCTTCTGATTCGGGCTGAGCTTGGACAGCCAGGG
GCTCTTTTAGGTGATGATCAACTTTATAATGTGATTGTTACCGCTCACGCGTTTGTGATA
ATTTTTTTCTTGGTGATGCCTATGATAATTGGGGGATTTGGTAATTGATTAGTTCCTCTG
ATGTTAGGAGCTCCTGACATGGCGTTCCCTCGATTAAATAATATAAGTTTTTGGTTACTT
CCTCCTTCATTAACTTTGCTGCTTGCTTCTTCTGCAGTTGAAAGGGGTGTGGGTACAGGT
TGGACAGTATATCCCCCTTTATCTGGTAATTTAGCTCACGCAGGGGGTTCTGTAGATTTA
GCAATTTTCTCTTTACATTTAGCTGGTGTTTCTTCTATTTTAGGTGCTGTAAACTTTATT
ACTACAATTATTAATATGCGATGACAAGGAATGCAATTCGAGCGATTGCCTCTTTTTGTT
TGATCGGTAAAGATTACTGCTATTCTCCTTTTACTTTCTTTGCCTGTTCTTGCTGGTGCA
ATTACTATGTTGTTAACTGATCGAAATTTTAACAC
>NAH135
TCTGGTTTGGTCGGGACTGCCCTAAGTCTTCTGATTCGGGCTGAGCTTGGACAGCCAGGG
GCTCTTTTAGGTGATGATCAACTTTATAATGTGATTGTTACCGCTCACGCGTTTGTGATA
ATTTTTTTCTTGGTGATGCCTATGATAATTGGGGGATTTGGTAATTGATTAGTTCCTCTG
ATGTTAGGAGCTCCTGACATGGCGTTCCCTCGATTAAATAATATAAGTTTTTGGCTACTT
CCTCCTTCATTAACTTTGCTGCTTGCTTCTTCTGCAGTTGAAAGGGGCGTGGGTACAGGT
TGGACAGTATATCCTCCTTTATCTGGTAATTTAGCTCACGCAGGGGGTTCTGTAGATTTA
GCAATTTTCTCTTTACATTTAGCTGGTGTTTCTTCTATTTTAGGTGCTGTAAACTTTATT
ACTACAATTATCAATATGCGATGACAAGGAATGCAATTCGAGCGATTGCCTCTTTTTGTT
TGGTCGGTAAAGATTACTGCTATTCTCCTTTTACTTTCTTTGCCTGTTCTTGCTGGTGCA
ATTACTATGTTGTTAACTGATCGAAATTTTAATAC
>NAH136
TCTGGTTTGGTCGGGACTGCCCTAAGTCTTCTGATTCGGGCTGAGCTTGGACAGCCAGGG
GCTCTTTTAGGTGATGATCAACTTTATAATGTGATTGTTACCGCTCACGCGTTTGTGATA
ATTTTTTTCTTGGTGATGCCTATGATAATTGGGGGATTTGGTAATTGATTAGTTCCTCTG
ATGTTAGGAGCTCCTGACATGGCGTTCCCTCGATTAAATAATATAAGTTTTTGGTTACTT
CCTCCTTCATTAACTTTGCTGCTTGCTTCTTCTGCAGTTGAAAGGGGTGTGGGTACAGGT
TGGACAGTATATCCTCCTTTATCTGGTAATTTAGCTCATGCAGGGGGTTCTGTAGATTTA
GCAATTTTCTCTTTACATTTAGCTGGTGTTTCTTCTATTTTAGGTGCTGTAAACTTTATT
ACTACAATTATTAATATGCGATGACAAGGAATGCAATTCGAGCGATTGCCTCTTTTCGTT
TGGTCGGTAAAGATTACTGCTATTCTCCTTTTACTTTCTTTGCCTGTTCTTGCTGGTGCA
ATTACTATGTTGTTAACTGATCGAAATTTTAATAC

>NAH137
TCTGGTTTGGTCGGGACTGCCCTAAGTCTTCTGATTCGGGCTGAGCTTGGACAGCCAGGG
GCTCTTTTAGGTGATGATCAACTTTATAATGTGATTGTTACCGCTCACGCGTTTGTGATA
ATTTTTTTCTTGGTGATGCCTATGATAATTGGGGGATTTGGTAATTGATTAGTTCCTCTG
ATGTTAGGAGCTCCTGACATGGCGTTCCCTCGATTAAATAATATAAGTTTTTGGTTACTT
CCTCCTTCATTAACTTTGCTGCTTGCTTCTTCTGCAGTTGAAAGGGGTGTGGGTACAGGT
TGGACAGTATATCCTCCTTTATCTGGTAATTTAGCTCATGCAGGGGGTTCCGTAGATTTA
GCAATTTTCTCTTTACATTTAGCTGGTGTTTCTTCTATTTTAGGTGCTGTAAACTTTATT
ACTACAATTATTAATATGCGATGACAAGGAATGCAATTCGAGCGATTGCCTCTTTTTGTT
TGGTCGGTAAAGATTACTGCTATTCTTCTTTTACTTTCTTTGCCTGTTCTTGCTGGTGCA
ATTACTATGTTGTTAACTGATCGAAATTTTAATAC
>NAH138
TCTGGTTTGGTCGGGACTGCCCTAAGTCTTCTGATTCGGGCTGAGCTTGGACAGCCAGGG
GCTCTTTTAGGTGATGATCAACTTTATAATGTGATTGTTACCGCTCACGCGTTTGTGATA
ATTTTTTTCTTGGTGATGCCTATGATAATTGGGGGATTTGGTAATTGATTAGTTCCTCTG
ATGTTAGGAGCTCCTGACATGGCGTTTCCTCGATTAAATAATATAAGTTTTTGGTTACTT
CCTCCTTCATTAACTTTGCTGCTTGCTTCTTCTGCAGTTGAAAGGGGTGTGGGTACAGGT
TGGACAGTATATCCTCCTTTATCTGGTAATTTAGCTCACGCAGGGGGTTCTGTAGATTTA
GCAATTTTCTCTTTACATTTAGCTGGTGTTTCTTCTATTTTAGGTGCTGTAAACTTTATT
ACTACAATTATTAATATGCGATGACAAGGAATGCAATTCGAGCGATTGCCTCTTTTTGTT
TGGTCGGTAAAGATTACTGCTATTCTCCTCTTACTTTCTTTGCCTGTTCTTGCTGGTGCA
ATTACTATGTTGTTAACTGATCGAAATTTTAACAC
>NAH139
TCTGGTTTGGTCGGGACTGCCCTAAGTCTTCTGATTCGGGCTGAGCTTGGACAGCCAGGG
GCTCTTTTAGGTGATGATCAACTTTATAATGTGATTGTTACCGCTCACGCGTTTGTGATA
ATTTTTTTCTTGGTGATGCCTATGATAATTGGGGGATTTGGTAATTGATTAGTTCCTCTG
ATGTTAGGAGCTCCTGACATGGCGTTCCCTCGATTAAATAATATAAGTTTTTGGTTACTC
CCTCCTTCATTAACTTTGCTGCTTGCTTCTTCTGCAGTTGAAAGGGGTGTGGGTACAGGT
TGGACAGTATACCCTCCTTTATCTGGTAATTTAGCTCACGCAGGGGGTTCTGTAGATTTA
GCAATTTTCTCTTTACATTTAGCTGGTGTTTCTTCTATTTTAGGTGCTGTAAACTTTATT
ACTACAATTATTAATATGCGATGACAAGGAATGCAATTCGAGCGATTGCCTCTTTTTGTT
TGGTCGGTAAAGATTACTGCTATTCTCCTTTTACTTTCTTTGCCTGTTCTTGCTGGTGCA
ATTACTATGTTGTTAACTGATCGAAATTTTAATAC

>NAH140
TCTGGTTTGGTCGGGACTGCCCTAAGTCTTCTGATTCGGGCTGAGCTTGGACAGCCAGGG
GCTCTTTTAGGTGATGATCAACTTTATAATGTGATTGTTACCGCTCACGCGTTTGTGATA
ATTTTTTTCTTGGTGATGCCTATGATGATTGGGGGATTTGGTAATTGATTAGTTCCTCTG
ATGTTAGGAGCTCCTGACATGGCGTTCCCTCGATTAAATAATATAAGTTTTTGGTTACTT
CCTCCTTCATTAACTTTGCTGCTTGCTTCTTCTGCAGTTGAAAGGGGTGTGGGTACAGGT
TGGACAGTATACCCTCCTTTATCTGGTAATTTAGCTCACGCAGGGGGTTCTGTAGATTTA
GCAATTTTCTCTTTACATTTAGCTGGTGTTTCTTCTATTTTAGGTGCTGTAAACTTTATT
ACTACAATTATTAATATGCGATGACAAGGAATGCAATTCGAGCGATTGCCTCTTTTTGTT
TGGTCGGTAAAGATTACTGCTATTCTCCTTTTACTTTCTTTGCCTGTTCTTGCTGGTGCA
ATTACTATGTTGTTAACTGATCGAAATTTTAATAC
>NAH141
TCTGGTTTGGTCGGGACTGCCCTAAGTCTTCTGATTCGGGCTGAGCTTGGACAGCCAGGG
GCTCTTTTAGGTGATGATCAACTTTATAATGTGATTGTTACCGCTCACGCGTTTGTGATA
ATTTTTTTCTTGGTTATGCCTATGATAATTGGGGGATTTGGTAATTGATTAGTTCCTTTG
ATGTTAGGAGCTCCTGACATGGCGTTTCCTCGATTAAATAATATAAGTTTTTGGTTACTT
CCTCCTTCATTAACTTTGCTGCTTGCTTCTTCTGCAGTTGAAAGGGGTGTGGGTACAGGT
TGGACAGTATATCCTCCTTTATCTGGTAATTTAGCTCACGCAGGGGGTTCTGTAGATTTA
GCAATTTTCTCTTTACATTTAGCTGGTGTTTCTTCTATTTTAGGTGCTGTAAACTTTATT
ACTACAATTATTAATATGCGATGACAAGGAATGCAATTCGAGCGATTGCCTCTTTTTGTT
TGGTCGGTAAAGATTACTGCTATTCTCCTTTTACTTTCTTTGCCTGTTCTTGCTGGTGCA
ATTACTATGTTGTTAACTGATCGAAATTTTAATAC

>NAH142
TCTGGTTTGGTCGGGACTGCCCTAAGTCTTCTGATTCGGGCTGAGCTTGGACAGCCAGGG
GCTCTTTTAGGTGATGATCAACTTTATAATGTGATTGTTACCGCTCACGCGTTTGTGATA
ATTTTTTTCTTGGTGATGCCTATGATAATTGGGGGATTTGGTAATTGATTAGTTCCTCTG
ATGTTAGGAGCTCCTGACATGGCGTTCCCTCGATTAAATAATATAAGTTTTTGGTTACTT
CCTCCTTCATTAACTTTGCTGCTTGCTTCTTCTGCAGTTGAAAGGGGTGTGGGTACAGGT
TGGACAGTATATCCTCCTTTATCTGGTAACTTAGCTCATGCAGGGGGTTCTGTAGATTTA
GCAATTTTCTCTTTACATTTAGCTGGTGTTTCTTCTATTTTAGGTGCTGTAAACTTTATT
ACTACAATTATTAATATGCGATGACAAGGAATGCAATTCGAGCGATTGCCTCTTTTTGTT
TGGTCGGTAAAGATTACTGCTATTCTCCTTTTACTTTCTTTGCCTGTTCTTGCTGGTGCA
ATTACTATGTTGTTAACTGATCGAAATTTTAATAC


>NAH143
TCTGGTTTGGTCGGGACTGCCCTAAGTCTTCTGATTCGGGCTGAGCTTGGACAGCCAGGG
GCTCTTTTAGGTGATGATCAACTTTATAATGTGATTGTTACCGCTCACGCGTTTGTGATA
ATTTTTTTCTTGGTGATGCCTATGATAATTGGGGGATTTGGTAATTGATTAGTTCCTTTG
ATGTTAGGAGCTCCTGACATGGCGTTTCCTCGATTAAATAATATAAGTTTTTGGTTACTT
CCTCCTTCATTAACTTTGTTGCTTGCTTCTTCTGCAGTTGAAAGGGGTGTGGGTACAGGT
TGGACAGTATATCCTCCTTTATCTGGTAATTTAGCTCACGCAGGGGGTTCTGTAGATTTA
GCAATTTTCTCTTTACATTTAGCTGGTGTTTCTTCTATTTTAGGTGCTGTAAACTTTATT
ACTACAATTATTAATATGCGATGACAAGGAATGCAATTCGAGCGATTGCCTCTTTTTGTT
TGGTCGGTAAAGATTACTGCTATTCTCCTTTTACTTTCTTTGCCTGTTCTTGCTGGTGCA
ATTACTATGTTGTTAACTGATCGAAATTTTAATAC

>NAH144
TCTGGTTTGGTCGGGACTGCCCTAAGTCTTCTGATTCGGGCTGAGCTTGGACAGCCAGGG
GCTCTTTTAGGTGATGATCAACTTTATAATGTGATTGTTACCGCTCACGCGTTTGTGATA
ATTTTTTTCTTGGTGATGCCTATGATAATTGGGGGATTTGGTAATTGATTAGTTCCTCTG
ATGTTAGGAGCTCCTGACATGGCGTTCCCTCGATTAAATAATATAAGTTTTTGGTTACTT
CCTCCTTCATTAACTTTGCTGCTTGCTTCTTCTGCAGTTGAAAGGGGTGTGGGTACAGGT
TGGACAGTATATCCTCCTTTATCTGGTAATTTAGCTCATGCAGGGGGTTCTGTAGATTTA
GCAATTTTCTCTTTACATTTAGCTGGTGTTTCTTCTATTTTAGGTGCTGTAAACTTTATT
ACTACAATTATTAATATGCGATGACAAGGGATGCAATTTGAGCGATTGCCTCTTTTTGTT
TGGTCGGTAAAGATTACTGCTATTCTCCTTTTACTTTCTTTGCCTGTTCTTGCTGGTGCA
ATTACTATGTTGTTAACTGATCGAAATTTTAATAC
>NAH145
TCTGGTTTGGTCGGGACTGCCCTAAGTCTTCTGATTCGGGCTGAGCTTGGACAGCCAGGG
GCTCTTTTAGGTGATGATCAACTTTATAATGTGATTGTTACCGCTCACGCGTTTGTGATA
ATTTTTTTCTTGGTGATGCCTATGATAATTGGGGGATTTGGTAATTGATTAGTTCCTCTG
ATGTTAGGGGCTCCTGACATGGCGTTCCCTCGATTAAATAATATAAGTTTTTGGTTACTT
CCTCCTTCATTAACTTTGCTGCTTGCTTCTTCTGCAGTTGAAAGGGGTGTGGGTACAGGT
TGGACAGTATATCCTCCTTTATCTGGTAATTTAGCTCACGCAGGGGGTTCTGTAGATTTA
GCAATTTTTTCTTTACATTTAGCTGGTGTTTCTTCTATTTTAGGTGCTGTAAACTTTATT
ACTACAATTATTAATATGCGATGACAAGGAATGCAATTCGAGCGATTGCCTCTTTTTGTT
TGGTCGGTAAAGATTACTGCTATTCTCCTTTTACTTTCTTTGCCTGTTCTTGCTGGTGCA
ATCACTATGTTGTTAACTGATCGAAATTTTAATAC


>NAH146
TCTGGTTTGGTCGGGACTGCCCTAAGTCTTCTGATTCGGGCTGAGCTTGGACAGCCAGGG
GCTCTTTTAGGTGATGATCAACTTTATAATGTGATTGTTACCGCTCACGCGTTTGTGATA
ATTTTTTTCTTGGTGATGCCTATGATAATTGGGGGATTTGGTAATTGATTAGTTCCTCTG
ATGTTAGGAGCTCCTGACATGGCGTTTCCTCGATTAAATAATATAAGTTTTTGGTTACTT
CCTCCTTCATTAACTTTGCTGCTTGCTTCTTCTGCGGTTGAAAGGGGTGTGGGTACAGGT
TGGACAGTATATCCTCCTTTATCTGGTAACTTAGCTCACGCAGGGGGTTCTGTAGATTTA
GCAATTTTCTCTTTACATTTAGCTGGTGTTTCTTCTATTTTAGGTGCTGTAAACTTTATT
ACTACAATTATTAATATGCGATGACAAGGAATGCAATTCGAGCGATTGCCTCTTTTTGTT
TGGTCGGTAAAGATTACTGCTATTCTCCTTTTACTTTCTTTGCCTGTTCTTGCTGGTGCA
ATTACTATGTTGTTAACTGATCGAAATTTTAATAC
>NAH147
TCTGGTTTGGTTGGGACTGCCCTAAGTCTTCTGATTCGGGCTGAGCTTGGACAGCCAGGG
GCTCTTTTAGGTGATGATCAACTTTATAATGTGATTGTTACCGCTCACGCGTTTGTGATA
ATTTTTTTCTTGGTGATGCCTATAATAATTGGGGGATTTGGTAATTGATTAGTTCCTCTG
ATGTTAGGAGCTCCTGACATGGCGTTTCCTCGATTAAATAATATAAGTTTTTGGTTACTT
CCTCCTTCATTAACTTTGTTGCTTGCTTCTTCTGCAGTTGAAAGGGGTGTGGGTACAGGT
TGGACAGTATATCCTCCTTTATCTGGTAATTTAGCTCACGCAGGGGGTTCTGTAGATTTA
GCAATTTTCTCTTTACATTTAGCTGGTGTTTCTTCTATTTTAGGTGCTGTAAACTTTATT
ACTACAATTATTAATATGCGATGACAAGGAATGCAATTCGAGCGATTGCCTCTTTTTGTT
TGGTCGGTAAAGATTACTGCTATTCTCCTCTTACTTTCTTTGCCTGTTCTTGCTGGTGCA
ATTACTATGTTGTTAACTGATCGAAATTTTAATAC
>NAH148
TCTGGTTTGGTCGGGACTGCCCTAAGTCTTCTGATTCGGGCTGAGCTTGGACAGCCAGGG
GCTCTTTTAGGTGATGATCAACTTTATAATGTGATTGTTACCGCTCACGCGTTTGTGATA
ATTTTTTTCTTGGTGATGCCTATGATAATTGGGGGATTTGGTAATTGATTAGTTCCTCTG
ATGTTAGGAGCTCCTGACATGGCGTTCCCTCGATTAAATAATATAAGCTTTTGGTTACTT
CCTCCTTCATTAACTTTGCTGCTTGCTTCTTCTGCAGTTGAAAGGGGTGTGGGTACAGGT
TGGACAGTATATCCTCCTTTATCTGGTAATTTAGCTCACGCAGGGGGTTCTGTAGATTTA
GCAATTTTCTCTTTACATTTAGCTGGTGTTTCTTCTATTTTAGGTGCTGTAAACTTTATT
ACTACAATTATTAATATGCGATGACAAGGAATGCAATTCGAGCGATTGCCTCTTTTTGTT
TGGTCGGTAAAGATTACTGCTATTCTCCTTTTACTTTCTTTGCCTGTTCTTGCTGGTGCA
ATTACTATGTTGTTAACTGATCGAAATTTTAATAC
>NAH149
TCTGGTTTGGTCGGGACTGCCCTAAGTCTTTTGATTCGGGCTGAGCTTGGACAGCCAGGG
GCTCTTTTAGGTGATGATCAACTTTATAATGTGATTGTTACCGCTCACGCGTTTGTGATA
ATTTTTTTCTTGGTGATGCCTATGATAATTGGGGGATTTGGTAATTGATTAGTTCCTCTG
ATGTTAGGAGCTCCTGACATGGCGTTCCCTCGATTAAATAATATAAGTTTTTGGTTACTT
CCTCCTTCATTGACTTTGCTGCTTGCTTCTTCTGCAGTTGAAAGGGGTGTGGGTACAGGT
TGGACAGTATATCCTCCTTTATCTGGTAATTTAGCTCATGCAGGGGGTTCTGTAGATTTA
GCAATTTTCTCTTTACATTTAGCTGGTGTTTCTTCTATTTTAGGTGCTGTAAACTTTATT
ACTACAATTATTAATATGCGATGACAAGGGATGCAATTCGAGCGATTGCCTCTTTTTGTT
TGGTCGGTAAAGATTACTGCTATTCTCCTTTTACTTTCTTTGCCTGTTCTTGCTGGTGCA
ATTACTATGTTGTTAACTGATCGAAATTTTAATAC


>NAH150
TCTGGTTTGGTCGGGACTGCCCTAAGTCTTCTGATTCGGGCTGAGCTTGGACAGCCAGGG
GCTCTTTTAGGTGATGATCAACTTTATAATGTGATTGTTACCGCTCACGCGTTTGTGATA
ATTTTTTTCTTGGTGATGCCTATGATAATTGGGGGATTTGGTAATTGATTAGTTCCTCTG
ATGTTAGGAGCTCCTGACATGGCGTTCCCTCGATTAAATAATATAAGTTTTTGGTTACTT
CCTCCTTCATTAACTTTGCTGCTTGCTTCTTCTGCAGTTGAAAGGGGTGTGGGTACAGGT
TGGACAGTATATCCTCCTTTATCTGGTAATTTAGCTCATGCAGGGGGTTCTGTAGATTTA
GCAATTTTTTCTTTACATTTAGCTGGTGTTTCTTCTATTTTAGGTGCTGTAAACTTTATT
ACTACAATTATTAATATGCGATGACAAGGGATGCAATTCGAGCGATTGCCTCTTTTTGTT
TGGTCGGTAAAGATTACTGCTATTCTCCTTTTACTTTCTTTGCCTGTTCTTGCTGGTGCA
ATTACTATGTTGTTAACTGATCGAAATTTTAATAC


>NAH151
TCTGGTTTGGTCGGGACTGCCCTAAGTCTTCTGATTCGGGCTGAGCTTGGACAGCCAGGG
GCTCTTTTAGGTGATGATCAACTTTATAATGTGATTGTTACCGCTCACGCGTTTGTGATA
ATTTTTTTCTTGGTGATGCCTATGATAATTGGGGGATTTGGTAATTGGTTAGTTCCTCTG
ATGTTAGGAGCTCCTGACATGGCGTTCCCTCGATTAAATAATATAAGTTTTTGGTTACTT
CCTCCTTCATTAACTTTGCTGCTCGCTTCTTCTGCAGTTGAAAGGGGTGTGGGTACAGGT
TGGACAGTGTATCCTCCTTTATCTGGTAATTTAGCTCACGCAGGGGGTTCTGTAGATTTA
GCAATTTTCTCTTTACATTTAGCTGGTGTTTCTTCTATTTTAGGTGCTGTAAACTTTATT
ACTACAATTATTAATATGCGATGACAAGGAATGCAGTTCGAGCGATTGCCTCTTTTTGTT
TGGTCGGTAAAGATTACTGCTATTCTCCTTTTACTTTCTTTGCCTGTTCTTGCTGGTGCA
ATTACTATGTTGTTAACTGATCGAAATTTTAATAC


>NAH152
TCTGGTTTGGTCGGGACTGCCCTAAGTCTTCTGATTCGGGCTGAGCTTGGACAGCCAGGG
GCTCTTTTAGGTGATGATCAACTTTATAATGTGATTGTTACCGCTCACGCGTTTGTGATA
ATTTTTTTCTTGGTGATGCCTATGATAATTGGGGGATTTGGTAATTGATTAGTTCCTCTG
ATGTTAGGAGCTCCTGACATGGCGTTCCCTCGATTAAATAATATAAGTTTTTGGTTACTT
CCTCCTTCATTAACTTTGCTGCTTGCTTCTTCTGCAGTTGAAAGGGGTGTGGGTACAGGT
TGGACAGTATATCCTCCTTTATCTGGTAATTTAGCTCACGCAGGGGGTTCTGTAGATTTA
GCAATTTTTTCTTTACATTTAGCTGGTGTTTCTTCTATTTTAGGTGCTGTAAACTTTATT
ACTACAATTATTAATATGCGATGACAAGGAATGCAATTCGAGCGATTACCTCTTTTTGTT
TGGTCGGTAAAGATTACTGCTATTCTCCTTTTACTTTCTTTGCCTGTTCTTGCTGGTGCA
ATCACTATGTTGTTAACTGATCGAAATTTTAATAC
>NAH153
TCTGGTTTGGTCGGGACTGCCCTAAGTCTTCTGATTCGGGCTGAGCTTGGACAGCCAGGG
GCTCTTTTAGGTGATGATCAACTTTATAATGTGATTGTTACCGCTCACGCGTTTGTGATA
ATTTTTTTCTTGGTGATGCCTATGATAATTGGGGGATTTGGTAATTGATTAGTTCCTTTG
ATGTTAGGAGCTCCTGACATGGCGTTCCCTCGATTAAATAATATAAGTTTTTGGTTACTT
CCTCCTTCATTAACTTTGCTGCTTGCTTCTTCTGCAGTTGAAAGGGGTGTGGGTACAGGT
TGGACAGTATATCCTCCTTTATCTGGTAATTTAGCTCATGCAGGGGGTTCTGTAGATTTA
GCAATTTTCTCTTTACATTTAGCTGGTGTTTCTTCTATTTTAGGTGCTGTAAACTTTATT
ACTACAATTATTAATATGCGATGACAAGGGATGCAATTCGAGCGATTGCCTCTTTTTGTT
TGGTCGGTAAAGATTACTGCTATTCTCCTTTTACTTTCTTTGCCTGTTCTTGCTGGTGCA
ATTACTATGTTGTTAACTGATCGAAATTTTAATAC


>NAH155
TCTGGTTTGGTCGGGACTGCCCTAAGTCTTCTGATTCGGGCTGAGCTTGGACAGCCAGGG
GCTCTTTTAGGTGATGATCAACTTTATAATGTGATTGTTACCGCTCACGCGTTTGTGATA
ATTTTTTTCTTGGTGATGCCTATGATAATTGGGGGATTTGGTAATTGATTAGTTCCTCTG
ATGTTAGGAGCTCCTGACATGGCGTTCCCTCGATTAAATAATATAAGTTTTTGGTTACTT
CCTCCTTCATTAACTTTGTTGCTTGCTTCTTCTGCAGTTGAAAGGGGTGTGGGTACAGGT
TGAACAGTATATCCTCCTTTATCTGGTAATTTAGCTCATGCAGGGGGTTCTGTAGATTTA
GCAATTTTCTCTTTACATTTAGCTGGTGTTTCTTCTATTTTAGGTGCTGTAAACTTTATT
ACTACAATTATTAATATGCGATGACAAGGAATGCAATTCGAGCGATTGCCTCTTTTTGTT
TGGTCGGTAAAGATTACTGCTATTCTCCTTTTACTTTCTTTGCCTGTTCTTGCTGGTGCA
ATTACTATGTTGTTAACTGATCGAAATTTTAATAC

>NAH156
TCTGGTTTGGTCGGGACTGCCCTAAGTCTTCTGATTCGGGCTGAGCTTGGACAGCCAGGG
GCTCTTTTAGGTGATGATCAACTTTATAATGTGATTGTTACCGCTCACGCGTTTGTGATA
ATTTTTTTCTTGGTGATGCCTATGATAATTGGGGGATTTGGTAATTGATTAGTTCCTCTG
ATGTTAGGAGCTCCTGACATGGCGTTCCCTCGATTAAATAATATAAGTTTTTGGTTACTT
CCTCCTTCATTAACTTTGCTGCTTGCTTCTTCTGCAGTTGAAAGGGGCGTGGGTACAGGT
TGGACAGTATATCCTCCTTTATCTGGTAATTTAGCTCATGCAGGGGGTTCTGTAGATTTA
GCAATTTTCTCTTTACATTTAGCTGGTGTTTCTTCTATTTTAGGTGCTGTAAACTTTATT
ACTACAATTATTAATATGCGATGACAAGGAATGCAATTCGAGCGATTGCCTCTTTTTGTT
TGGTCGGTAAAGATTACTGCTATTCTCCTTTTACTTTCTTTGCCTGTTCTTGCTGGTGCA
ATTACTATGTTGTTAACTGATCGAAATTTTAATAC
>NAH157
TCTGGTTTGGTCGGGACTGCCCTAAGTCTTCTGATTCGGGCTGAGCTTGGACAGCCAGGG
GCTCTTTTAGGTGATGATCAACTTTATAATGTGATTGTTACCGCTCACGCGTTTGTGATA
ATTTTTTTCTTGGTGATGCCTATGATAATTGGGGGATTTGGTAATTGATTAGTTCCTCTG
ATGTTAGGAGCTCCTGACATGGCGTTCCCTCGATTAAATAATATAAGTTTTTGGTTACTT
CCTCCTTCATTAACTTTGCTGCTTGCTTCTTCTGCAGTTGAAAGGGGTGTAGGTACAGGT
TGGACAGTATATCCTCCTTTATCTGGTAATTTAGCTCACGCAGGGGGTTCTGTAGATTTA
GCAATCTTCTCTTTACATTTAGCTGGTGTTTCTTCTATTTTAGGTGCTGTAAACTTTATT
ACTACAATTATTAATATGCGATGACAAGGAATGCAATTCGAGCGATTGCCTCTTTTTGTT
TGGTCGGTAAAGATTACTGCTATTCTTCTTTTACTTTCTTTGCCTGTTCTTGCTGGTGCA
ATTACTATGTTGTTAACTGATCGAAATTTTAATAC
>NAH158
TCTGGTTTGGTCGGGACTGCCCTAAGTCTTCTGATTCGGGCTGAGCTTGGACAGCCAGGG
GCTCTTTTAGGTGATGATCAACTTTATAATGTGATTGTTACCGCTCACGCGTTTGTGATA
ATTTTTTTCTTGGTGATGCCTATGATGATTGGGGGATTTGGTAATTGATTAGTTCCTCTG
ATGTTAGGAGCTCCTGACATGGCGTTCCCTCGATTAAATAATATAAGTTTTTGGTTACTT
CCTCCTTCATTAACTTTGCTGCTTGCTTCTTCTGCAGTTGAAAGGGGTGTGGGTACAGGT
TGGACAGTATATCCTCCTTTATCTGGTAATTTAGCTCATGCAGGGGGTTCTGTAGATTTA
GCAATTTTCTCTTTACATTTAGCTGGTGTTTCTTCTATTTTAGGTGCTGTAAACTTTATT
ACTACAATTATTAATATGCGATGACAAGGGATGCAATTCGAGCGATTGCCTCTTTTTGTT
TGGTCGGTAAAGATTACTGCTATTCTCCTTTTACTTTCTTTGCCTGTTCTTGCTGGTGCA
ATTACTATGTTGTTAACTGATCGAAATTTTAATAC


>NAH159
TCTGGTTTGGTCGGGACTGCCCTAAGTCTTCTGATTCGGGCTGAGCTTGGACAGCCAGGG
GCTCTTTTAGGTGATGATCAACTTTATAATGTGATTGTTACCGCTCACGCGTTTGTGATA
ATTTTTTTCTTGGTGATGCCTATGATAATTGGGGGATTTGGTAATTGATTAGTTCCTCTG
ATGTTAGGAGCTCCTGACATGGCGTTTCCTCGATTAAATAATATAAGTTTTTGGTTACTT
CCTCCTTCATTAACTTTGCTGCTTGCTTCTTCTGCAGTTGAAAGGGGTGTGGGTACAGGT
TGGACAGTATATCCTCCTTTATCTGGTAATTTAGCTCACGCAGGAGGTTCTGTAGATTTA
GCAATTTTCTCTTTACATTTAGCTGGTGTTTCTTCTATTTTAGGTGCTGTAAACTTTATT
ACTACAATTATTAATATGCGATGACAAGGAATGCAATTCGAGCGATTGCCTCTTTTTGTT
TGGTCGGTAAAGATTACTGCTATTCTCCTTTTACTTTCTTTGCCTGTTCTTGCTGGTGCA
ATTACTATGTTGTTAACTGATCGAAATTTTAATAC


>NAH160
TCTGGTTTGGTCGGGACTGCCCTAAGTCTTCTGATTCGGGCTGAGCTTGGACAGCCAGGG
GCTCTTTTAGGTGATGATCAACTTTATAATGTGATTGTTACCGCTCACGCGTTTGTGATA
ATTTTTTTCTTGGTGATGCCTATGATAATTGGGGGATTTGGTAATTGATTAGTTCCTCTG
ATGTTAGGAGCTCCTGATATGGCGTTCCCTCGATTAAATAATATAAGTTTTTGGTTACTT
CCTCCTTCATTAACTCTGCTGCTTGCTTCTTCTGCAGTTGAAAGGGGTGTGGGTACAGGT
TGGACAGTATATCCTCCCTTATCTGGTAATTTAGCTCACGCAGGGGGTTCTGTAGATTTA
GCAATTTTCTCTTTACATCTAGCTGGTGTTTCTTCTATTTTAGGTGCTGTAAACTTTATT
ACTACAATTATTAATATGCGATGACAAGGAATGCAATTTGAGCGATTGCCTCTTTTTGTT
TGGTCGGTAAAGATTACTGCTATTCTCCTTTTACTTTCTTTGCCTGTTCTTGCTGGTGCA
ATTACTATGTTGTTAACTGATCGAAATTTTAATAC

>NAH162
TCTGGTTTGGTTGGGACTGCCCTAAGTCTTCTGATTCGGGCTGAGCTTGGACAGCCAGGG
GCTCTTTTAGGTGATGATCAACTTTATAATGTGATTGTTACCGCTCACGCGTTTGTGATA
ATTTTTTTCTTGGTGATGCCTATGATAATTGGGGGATTTGGTAATTGATTGGTTCCTCTG
ATGTTAGGAGCTCCTGACATGGCGTTTCCTCGATTAAATAATATAAGTTTTTGGTTACTT
CCTCCTTCATTAACTTTGCTGCTTGCTTCTTCTGCAGTTGAAAGGGGTGTGGGTACAGGT
TGGACAGTATATCCTCCTTTATCTGGTAATTTAGCTCACGCAGGGGGTTCTGTAGATTTA
GCAATTTTCTCTTTACATTTAGCTGGTGTTTCTTCTATTTTAGGTGCTGTAAACTTTATT
ACTACAATTATTAATATGCGATGACAAGGAATGCAATTCGAGCGATTGCCTCTTTTTGTT
TGGTCGGTAAAGATTACTGCTATTCTCCTTTTACTTTCTTTGCCTGTTCTTGCTGGTGCA
ATTACTATGTTGTTAACTGATCGAAATTTTAATAC


>NAH163
TCTGGTTTGGTTGGGACTGCCCTAAGTCTTCTGATTCGGGCTGAGCTTGGACAGCCAGGG
GCTCTTTTAGGTGATGATCAACTTTATAATGTGATTGTTACCGCTCACGCGTTTGTGATA
ATTTTTTTCTTGGTGATGCCTATGATAATTGGGGGATTTGGTAATTGATTAGTTCCTCTG
ATGTTAGGAGCTCCTGATATGGCGTTCCCTCGATTAAATAATATAAGTTTTTGGTTACTT
CCTCCTTCATTAACTTTGCTGCTTGCTTCTTCTGCAGTTGAAAGGGGTGTGGGTACAGGT
TGGACAGTATATCCTCCCTTATCTGGTAATTTAGCTCACGCAGGGGGTTCTGTAGATTTA
GCAATTTTCTCTTTACATCTAGCTGGTGTTTCTTCTATTTTAGGTGCTGTAAACTTTATT
ACTACAATTATTAATATACGATGACAAGGAATGCAATTTGAGCGATTGCCTCTTTTTGTT
TGGTCGGTAAAGATTACTGCTATTCTCCTTTTACTTTCTTTGCCTGTTCTTGCTGGTGCA
ATTACTATGTTGTTAACTGATCGAAATTTTAATAC
>NAH164
TCTGGTTTGGTCGGGACTGCCCTAAGTCTTCTGATTCGGGCTGAGCTTGGACAGCCAGGG
GCTCTTTTAGGTGATGATCAACTTTATAATGTGATTGTTACCGCTCACGCGTTTGTGATA
ATTTTTTTCTTGGTGATGCCTATGATAATTGGGGGATTTGGTAATTGATTAGTTCCTCTG
ATGTTAGGAGCTCCTGACATGGCGTTCCCTCGATTAAATAATATAAGTTTTTGGTTACTT
CCTCCTTCATTAACTTTGCTGCTTGCTTCTTCTGCAGTTGAAAGGGGTGTGGGTACAGGT
TGGACAGTATATCCTCCTTTATCTGGTAATTTAGCTCACGCAGGGGGTTCTGTAGATTTA
GCAATTTTCTCTTTACATTTAGCTGGTGTTTCTTCTATTTTAGGTGCTGTAAACTTTATT
ACTACAATTATTAATATGCGATGACAAGGAATGCAATTCGAGCGATTGCCTCTTTTTGTT
TGGTCGGTAAAGATTACTGCTATTCTTCTTTTACTTTCTTTGCCTGTTCTTGCTGGTGCA
ATTACTATGTTGTTAACTGATCGAAATTTTAATAC
>NAH165
TCTGGTTTGGTCGGGACTGCCCTAAGTCTTCTGATTCGGGCTGAGCTTGGACAGCCAGGG
GCTCTTTTAGGTGATGATCAACTTTATAATGTGATTGTTACCGCTCACGCGTTTGTGATA
ATTTTTTTCTTGGTGATGCCTATGATAATTGGGGGATTTGGTAATTGATTAGTTCCTCTG
ATGTTAGGAGCTCCTGACATGGCGTTCCCTCGATTAAATAATATAAGTTTTTGGTTACTT
CCTCCTTCATTAACTTTGCTGCTTGCTTCTTCTGCAGTTGAAAGGGGTGTGGGTACAGGT
TGGACAGTATATCCTCCTTTATCTGGTAATTTAGCTCATGCAGGGGGTTCTGTAGATTTA
GCAATTTTCTCTTTACATTTAGCTGGTGTTTCTTCTATTTTAGGTGCTGTAAACTTTATT
ACTACAATTATTAATATGCGATGACAAGGGATGCAATTCGAGCGATTGCCTCTTTTTGTT
TGGTCGGTAAAGATTACTGCTATTCTCCTTTTACTTTCTTTGCCTGTTCTTGCTGGTGCA
ATTACTATGTTGTTAACTGATCGGAATTTTAATAC
>NAH166
TCTGGTTTGGTGGGGACTGCCCTAAGTCTTCTGATTCGGGCTGAGCTTGGACAGCCAGGG
GCTCTTTTAGGTGATGATCAACTTTATAATGTGATTGTTACCGCTCACGCGTTTGTGATA
ATTTTTTTCTTGGTGATGCCTATGATAATTGGGGGATTTGGTAATTGATTAGTTCCTCTG
ATGTTAGGAGCTCCTGATATGGCGTTCCCTCGATTAAATAATATAAGTTTTTGGTTACTT
CCTCCTTCATTAACTTTGCTGCTTGCTTCTTCTGCAGTTGAAAGGGGTGTGGGTACAGGT
TGGACAGTATATCCTCCCTTATCTGGTAATTTAGCTCACGCAGGGGGTTCTGTAGATTTA
GCAATTTTCTCTTTACATCTAGCTGGTGTTTCTTCTATTTTAGGTGCTGTAAACTTTATT
ACTACAATTATTAATATGCGATGACAAGGAATGCAATTTGAGCGATTGCCTCTTTTTGTT
TGGTCGGTAAAGATTACTGCTATTCTCCTTTTACTTTCTTTGCCTGTTCTTGCTGGTGCA
ATTACTATGTTGTTAACTGATCGAAATTTTAATAC


>NAH167
TCTGGTTTGGTCGGGACTGCCCTAAGTCTTCTGATTCGGGCTGAGCTTGGACAGCCAGGG
GCTCTTTTAGGTGATGATCAACTTTATAATGTGATTGTTACCGCTCACGCGTTTGTGATA
ATTTTTTTCTTGGTTATGCCTATGATAATTGGGGGATTTGGTAATTGATTAGTTCCTCTG
ATGTTAGGAGCTCCTGACATGGCGTTTCCCCGATTAAATAATATAAGTTTTTGGTTACTT
CCTCCTTCATTAACTTTGCTGCTTGCTTCTTCTGCAGTTGAAAGGGGTGTGGGTACAGGT
TGGACAGTATATCCTCCTTTATCTGGTAATTTAGCTCACGCAGGGGGTTCTGTAGATTTA
GCAATTTTCTCTTTACATTTAGCTGGTGTTTCTTCTATTTTAGGTGCTGTAAACTTTATT
ACTACAATTATTAATATGCGATGACAAGGAATGCAATTCGAGCGATTGCCTCTTTTTGTT
TGGTCGGTAAAGATTACTGCTATTCTCCTTTTACTTTCTTTGCCTGTTCTTGCTGGTGCA
ATTACTATGTTGTTAACTGATCGAAATTTTAATAC

>NAH168
TCTGGTTTGGTCGGGACTGCCCTAAGTCTTCTGATTCGGGCTGAGCTTGGACAGCCAGGG
GCTCTTTTAGGTGATGATCAACTTTATAATGTGATTGTTACCGCTCACGCGTTTGTGATA
ATTTTTTTCTTGGTGATGCCTATGATAATTGGGGGATTTGGTAATTGATTAGTTCCTCTG
ATGTTAGGAGCTCCTGACATGGCGTTCCCTCGATTAAATAATATAAGTTTTTGGTTACTT
CCTCCTTCATTGACTTTGCTGCTTGCTTCTTCTGCAGTTGAAAGGGGTGTGGGTACAGGT
TGGACAGTATATCCCCCTTTATCTGGTAATTTAGCTCATGCAGGGGGTTCTGTAGATTTA
GCAATTTTCTCTTTACATTTAGCTGGTGTTTCTTCTATTTTAGGTGCTGTAAACTTTATT
ACTACAATTATTAATATGCGATGACAAGGGATGCAATTCGAGCGATTGCCTCTTTTTGTT
TGGTCGGTAAAGATTACTGCTATTCTCCTTTTACTTTCTTTGCCTGTTCTTGCTGGTGCA
ATTACTATGTTGTTAACTGATCGAAATTTTAATAC


>NAH169
TCTGGTTTGGTCGGGACTGCCCTAAGTCTTCTGATTCGGGCTGAGCTCGGACAGCCAGGG
GCTCTTTTAGGTGATGATCAACTTTATAATGTGATTGTTACCGCTCACGCGTTTGTGATA
ATTTTTTTCTTGGTGATGCCTATGATAATTGGGGGATTTGGTAATTGATTAGTTCCTCTG
ATGTTAGGAGCTCCTGACATGGCGTTCCCTCGATTAAATAATATAAGTTTTTGGTTACTT
CCTCCTTCATTAACTTTGCTGCTTGCTTCTTCTGCAGTTGAAAGGGGTGTGGGTACAGGT
TGGACAGTATATCCTCCTTTATCTGGTAATTTAGCTCATGCAGGGGGTTCCGTAGATTTA
GCAATTTTTTCTTTACATTTAGCTGGTGTTTCTTCTATTTTAGGTGCTGTAAACTTTATT
ACTACAATTATTAATATGCGATGACAAGGAATGCAATTCGAGCGATTGCCTCTTTTTGTT
TGGTCGGTAAAGATTACTGCTATTCTCCTTTTACTTTCTTTGCCTGTTCTTGCTGGTGCA
ATTACTATGTTGTTAACTGATCGAAATTTTAATAC

>NAH171
TCTGGTTTGGTCGGGACTGCCCTAAGTCTTCTGATTCGGGCTGAGCTTGGACAGCCAGGG
GCTCTTTTAGGTGATGATCAACTTTATAATGTGATTGTTACCGCTCACGCGTTTGTGATA
ATTTTTTTCTTGGTGATGCCTATGATAATTGGGGGGTTTGGTAATTGATTAGTTCCTCTG
ATGTTAGGAGCTCCTGACATGGCGTTCCCTCGATTAAATAATATAAGTTTTTGGTTACTT
CCTCCTTCATTAACTTTGCTGCTTGCTTCTTCTGCAGTTGAAAGGGGTGTGGGTACAGGT
TGGACAGTATATCCTCCTTTATCTGGTAACTTAGCTCATGCAGGGGGTTCTGTAGATTTA
GCAATTTTCTCTTTACATTTAGCTGGTGTTTCTTCTATTTTAGGTGCTGTAAACTTTATT
ACTACAATTATTAATATGCGATGACAAGGAATGCAATTCGAGCGATTGCCTCTTTTTGTT
TGGTCGGTAAAGATTACTGCTATTCTCCTTTTACTTTCTTTGCCTGTTCTTGCTGGTGCA
ATTACTATGTTGTTAACTGATCGAAATTTTAATAC
>NAH172
TCTGGTTTGGTCGGGACTGCCCTAAGTCTTCTGATTCGAGCTGAGCTTGGACAGCCAGGG
GCTCTTTTAGGTGATGATCAACTTTATAATGTGATTGTTACCGCTCACGCGTTTGTGATG
ATTTTTTTCTTGGTTATGCCTATGATAATTGGGGGATTTGGTAATTGATTAGTTCCTCTG
ATGTTAGGAGCTCCTGACATGGCGTTTCCTCGATTAAATAATATAAGTTTTTGGTTACTT
CCTCCTTCATTAACTTTGCTGCTTGCTTCTTCTGCAGTTGAAAGGGGTGTGGGTACAGGT
TGGACAGTATATCCTCCTTTATCTGGTAATTTAGCTCACGCAGGGGGTTCTGTAGATTTA
GCAATTTTCTCTTTACATTTAGCTGGTGTTTCTTCTATTTTAGGTGCTGTAAACTTTATT
ACTACAATTATTAATATGCGATGACAAGGAATGCAATTCGAGCGATTGCCTCTTTTTGTT
TGGTCGGTAAAGATTACTGCTATTCTCCTTTTACTTTCTTTGCCTGTTCTTGCTGGTGCA
ATTACTATGTTGTTAACTGATCGAAATTTTAATAC
>NAH173
TCTGGTTTGGTCGGGACTGCCCTAAGTCTTCTGATTCGGGCTGAGCTTGGACAGCCAGGG
GCTCTTTTAGGTGATGATCAACTTTATAATGTGATTGTTACCGCTCACGCGTTTGTGATA
ATTTTTTTCTTGGTGATGCCTATGATAATTGGGGGATTTGGTAATTGATTAGTTCCTCTG
ATGTTAGGAGCTCCTGACATGGCGTTCCCTCGATTAAATAATATAAGTTTTTGGTTACTT
CCTCCTTCATTAACTTTGCTGCTTGCTTCTTCTGCAGTTGAAAGGGGTGTGGGTACAGGT
TGGACAGTATATCCTCCTTTATCTGGTAATTTAGCTCATGCAGGGGGTTCTGTAGATTTA
GCAATTTTCTCTTTACATTTAGCTGGTGTTTCTTCTATTTTAGGTGCTGTAAACTTTATT
ACTACAATTATTAATATGCGATGACAAGGGATGCAATTCGAGCGATTGCCTCTTTTTGTT
TGGTCGGTAAAGATTACTGCTATTCTCCTTTTACTTTCTCTGCCTGTTCTTGCTGGTGCA
ATTACTATGTTGTTAACTGATCGAAATTTTAATAC
>NAH174
TCTGGTTTGGTCGGGACTGCCCTAAGTCTTCTGATTCGGGCTGAGCTTGGACAGCCAGGG
GCTCTTTTAGGTGATGATCAACTTTATAATGTGATTGTTACCGCTCACGCGTTTGTGATA
ATTTTTTTCTTGGTGATGCCTATGATAATTGGGGGATTTGGTAATTGATTAGTTCCTCTG
ATGTTAGGAGCTCCTGACATGGCGTTCCCTCGATTAAATAATATAAGTTTTTGGTTACTT
CCTCCTTCATTAACTTTGCTGCTTGCTTCTTCTGCAGTTGAAAGGGGTGTGGGTACAGGT
TGGACAGTATATCCTCCTTTATCTGGTAATTTAGCTCATGCAGGGGGTTCTGTAGATTTA
GCAATTTTCTCTTTACATTTAGCTGGTGTTTCTTCTATTTTAGGTGCTGTAAACTTTATT
ACTACAATTATTAATATGCGATGACAAGGAATGCAATTCGAGCGATTGCCTCTTTTTGTT
TGGTCGGTAAAGATTACTGCTATTCTTCTTTTACTTTCTTTGCCTGTTCTTGCTGGTGCA
ATTACTATGTTGTTAACTGATCGAAATTTTAATAC
>NAH175
TCTGGTTTGGTCGGGACTGCCCTAAGTCTTCTGATTCGGGCTGAGCTTGGACAGCCAGGG
GCTCTTTTAGGTGATGATCAACTTTATAATGTGATTGTTACCGCTCACGCGTTTGTGATA
ATTTTTTTCTTGGTGATGCCTATGATAATTGGGGGGTTTGGTAATTGATTAGTTCCTCTG
ATGTTAGGAGCTCCTGACATGGCGTTCCCTCGATTAAATAATATAAGTTTCTGGTTACTT
CCTCCTTCATTAACTTTGCTGCTTGCTTCTTCTGCAGTTGAAAGGGGTGTGGGTACAGGT
TGGACAGTATATCCTCCTTTATCTGGTAATTTAGCTCACGCAGGGGGTTCTGTAGATTTA
GCAATTTTCTCTTTACATTTAGCTGGTGTTTCTTCTATTTTAGGTGCTGTAAACTTTATT
ACTACAATTATTAATATGCGATGACAAGGAATGCAATTCGAGCGATTGCCTCTTTTTGTT
TGGTCGGTAAAGATTACTGCTATTCTCCTTTTACTTTCTTTGCCTGTTCTTGCTGGTGCA
ATTACTATGTTGTTGACTGATCGAAATTTTAATAC


>NAH176
TCTGGTTTGGTTGGGACTGCCCTAAGTCTTTTGATTCGGGCTGAGCTTGGACAGCCAGGG
GCTCTTTTAGGTGATGATCAGCTTTATAATGTGATTGTTACCGCTCACGCGTTTGTGATA
ATTTTTTTCTTGGTGATGCCTATGATAATTGGGGGATTTGGTAATTGATTAGTTCCTCTG
ATGTTAGGAGCTCCTGACATGGCGTTCCCTCGATTAAATAATATAAGTTTTTGGTTACTT
CCTCCTTCATTAACTTTGCTGCTTGCTTCTTCTGCAGTTGAAAGGGGTGTGGGTACAGGT
TGGACAGTATATCCTCCTTTATCTGGTAATTTAGCTCATGCAGGGGGTTCTGTAGATTTA
GCAATTTTCTCTTTACATTTAGCTGGTGTTTCTTCTATTTTAGGTGCTGTAAACTTTATT
ACTACAATTATTAATATGCGATGACAAGGAATGCAATTCGAGCGATTGCCTCTTTTTGTT
TGGTCGGTAAAGATTACTGCTATTCTCCTTTTACTTTCTTTGCCTGTTCTTGCTGGTGCA
ATTACTATGTTGTTAACTGATCGAAATTTTAATAC
>NAH177
TCTGGTTTGGTTGGGACTGCCCTAAGTCTTCTGATTCGGGCTGAGCTTGGACAGCCAGGG
GCTCTTTTAGGTGATGATCAACTTTATAATGTGATTGTTACCGCTCACGCGTTTGTGATA
ATTTTTTTCTTGGTGATGCCTATGATAATTGGGGGATTTGGTAATTGATTAGTTCCTCTG
ATGTTAGGAGCTCCTGACATGGCGTTCCCTCGATTAAATAATATAAGTTTTTGGTTACTT
CCTCCTTCATTAACTTTGCTGCTTGCTTCTTCTGCAGTTGAAAGGGGTGTGGGTACAGGT
TGGACAGTATATCCTCCTTTATCTGGTAATTTAGCTCATGCAGGGGGTTCTGTAGATTTA
GCAATTTTCTCTTTACATTTAGCTGGTGTTTCTTCTATTTTAGGTGCTGTAAACTTTATT
ACTACAATTATTAATATGCGATGACAAGGGATGCAATTCGAGCGATTGCCTCTTTTTGTT
TGGTCGGTAAAGATTACTGCTATTCTCCTTTTACTTTCTTTGCCTGTTCTTGCTGGTGCA
ATTACTATGTTGTTAACTGATCGAAATTTTAATAC

>NAH178
TCTGGTTTGGTCGGGACTGCTCTAAGTCTTCTGATTCGGGCTGAGCTTGGACAGCCAGGG
GCTCTTTTAGGTGATGATCAACTTTATAATGTGATTGTTACCGCTCACGCGTTTGTGATA
ATTTTTTTCTTGGTGATGCCTATGATAATTGGGGGATTTGGTAATTGATTAGTTCCTCTG
ATGTTAGGAGCTCCTGACATGGCGTTCCCTCGATTAAATAATATAAGTTTTTGGTTACTT
CCTCCTTCATTAACTTTGCTGCTTGCTTCTTCTGCAGTTGAAAGGGGTGTGGGTACAGGT
TGGACAGTATATCCTCCTTTATCTGGTAATTTAGCTCATGCAGGGGGTTCTGTAGATTTA
GCAATTTTCTCTTTACATTTAGCTGGTGTTTCTTCTATTTTAGGTGCTGTAAACTTTATT
ACTACAATTATTAATATGCGATGACAAGGGATGCAATTCGAGCGATTGCCTCTTTTTGTT
TGGTCGGTAAAGATTACTGCTATTCTCCTTTTACTTTCTTTGCCTGTTCTTGCTGGTGCA
ATTACTATGTTGTTAACTGATCGAAATTTTAATAC
>NAH179
TCTGGTTTGGTCGGGACTGCCCTAAGTCTTCTGATTCGGGCTGAGCTTGGACAGCCAGGG
GCTCTTTTAGGTGATGATCAACTTTATAATGTGATTGTTACCGCTCACGCGTTTGTGATA
ATTTTTTTCTTGGTGATGCCTATGATAATTGGGGGATTTGGTAATTGATTAGTTCCTCTG
ATGTTAGGAGCTCCTGACATGGCGTTCCCTCGATTAAATAATATAAGTTTTTGGTTACTT
CCTCCTTCATTAACTTTGCTGCTTGCTTCTTCTGCAGTTGAAAGGGGTGTGGGTACAGGT
TGGACAGTATATCCTCCTTTATCTGGTAATTTAGCTCATGCAGGGGGTTCTGTAGATTTA
GCAATTTTCTCTTTACATTTAGCTGGTGTTTCTTCTATTTTAGGTGCTGTAAACTTTATT
ACTACAATTATTAATATGCGATGACAAGGAATGCAATTCGAGCGATTGCCCCTTTTTGTT
TGGTCGGTAAAGATTACTGCTATTCTCCTTTTACTTTCTTTGCCTGTTCTTGCTGGTGCA
ATTACTATGTTGTTAACTGATCGAAATTTTAATAC

>NAH181
TCTGGTTTGGTCGGGACTGCCCTAAGTCTTCTGATTCGGGCTGAGCTTGGACAGCCAGGG
GCTCTTTTAGGTGATGATCAACTTTATAATGTGATTGTTACCGCTCACGCGTTTGTGATA
ATTTTTTTCTTGGTGATGCCTATGATAATTGGGGGATTTGGTAATTGATTAGTTCCTCTG
ATGTTAGGAGCTCCTGATATGGCGTTCCCTCGATTAAATAATATAAGTTTTTGGTTACTT
CCTCCTTCATTAACTTTGCTGCTTGCCTCTTCTGCAGTTGAGAGGGGTGTGGGTACAGGT
TGGACAGTATATCCTCCCTTATCTGGTAATTTAGCTCACGCAGGGGGTTCTGTAGATTTA
GCAATTTTCTCTTTACATCTAGCTGGTGTTTCTTCTATTTTAGGTGCTGTAAACTTTATT
ACTACAATTATTAATATGCGATGACAAGGAATGCAATTTGAGCGATTGCCTCTTTTTGTT
TGGTCGGTAAAGATTACTGCTATTCTCCTTTTACTTTCTTTGCCTGTTCTTGCTGGTGCA
ATTACTATGTTGTTAACTGATCGAAATTTTAATAC


>NAH182
TCTGGTTTGGTCGGGACTGCCCTAAGTCTTCTGATTCGGGCTGAGCTTGGACAGCCAGGG
GCTCTTTTAGGTGATGATCAACTTTATAATGTGATTGTTACCGCTCACGCGTTTGTGATA
ATTTTTTTCTTGGTGATGCCTATGATAATTGGGGGATTTGGTAATTGATTAGTTCCTCTG
ATGTTAGGAGCTCCTGACATGGCGTTCCCTCGATTAAATAATATAAGTTTTTGGTTACTT
CCTCCTTCATTAACTTTGCTGCTTGCTTCTTCTGCAGTTGAAAGGGGTGTGGGTACAGGT
TGGACAGTATATCCTCCTTTATCTGGCAATTTAGCTCATGCAGGGGGTTCTGTAGATTTA
GCAATTTTCTCTTTACATTTAGCTGGTGTTTCTTCTATTTTAGGTGCTGTAAACTTTATT
ACTACAATTATTAATATGCGATGACAAGGGATGCAATTCGAGCGATTGCCTCTTTTTGTT
TGGTCGGTAAAGATTACTGCTATTCTCCTTTTACTTTCTTTGCCTGTTCTTGCTGGTGCA
ATTACTATGTTGTTAACTGATCGAAATTTTAATAC

>NAH183
TCTGGTTTGGTCGGGACTGCCCTAAGTCTTCTGATTCGGGCTGAGCTTGGACAGCCAGGG
GCTCTTTTAGGTGATGATCAACTTTATAATGTGATTGTTACCGCTCACGCGTTTGTGATA
ATTTTTTTCTTGGTGATGCCTATGATAATTGGGGGATTTGGTAATTGATTAGTTCCTCTG
ATGTTAGGAGCTCCTGACATGGCGTTCCCTCGATTAAATAATATAAGTTTTTGGTTACTT
CCTCCTTCATTAACTTTGCTACTTGCTTCTTCTGCAGTTGAAAGGGGTGTGGGTACAGGT
TGGACAGTATATCCTCCTTTATCTGGTAATTTAGCTCATGCAGGGGGTTCTGTAGATTTA
GCAATTTTCTCTTTACATTTAGCTGGTGTTTCTTCTATTTTAGGTGCTGTAAACTTTATT
ACTACAATTATTAATATGCGATGACAAGGAATGCAATTCGAGCGATTGCCTCTTTTTGTT
TGGTCGGTAAAGATTACTGCTATTCTCCTTTTACTTTCTTTGCCTGTTCTTGCTGGTGCA
ATTACTATGTTGTTAACTGATCGAAATTTTAATAC


>NAH184
TCTGGTTTGGTCGGGACTGCCCTAAGTCTTCTGATTCGGGCTGAGCTTGGACAGCCAGGG
GCTCTTTTAGGTGATGATCAACTTTATAATGTGATTGTTACCGCTCACGCGTTTGTGATA
ATTTTTTTCTTGGTGATGCCTATGATAATTGGGGGATTTGGTAATTGATTAGTTCCTCTG
ATGTTAGGAGCTCCTGACATGGCGTTCCCTCGATTAAATAATATAAGTTTTTGGTTACTT
CCTCCTTCATTAACTTTGTTGCTTGCTTCTTCTGCAGTCGAAAGGGGTGTGGGTACAGGT
TGGACAGTATATCCTCCTTTATCTGGTAATTTAGCTCATGCAGGGGGTTCTGTAGATTTA
GCAATTTTCTCTTTACATTTAGCTGGTGTTTCTTCTATTTTAGGTGCTGTAAACTTTATT
ACTACAATTATTAATATGCGATGACAAGGAATGCAATTCGAGCGATTGCCTCTTTTTGTT
TGGTCGGTAAAGATTACTGCTATTCTCCTTTTACTTTCTTTGCCTGTTCTTGCTGGTGCA
ATTACTATGTTGTTAACTGATCGAAATTTTAATAC

>NAH185
TCTGGTTTGGTCGGGACTGCCCTAAGTCTTCTGATTCGGGCTGAGCTTGGACAGCCAGGG
GCTCTTTTAGGTGATGATCAACTTTATAATGTGATTGTTACCGCTCACGCGTTTGTGATA
ATTTTTTTCTTGGTGATGCCTATGATAATTGGGGGATTTGGTAATTGATTAGTTCCTCTG
ATGTTAGGAGCTCCTGACATGGCGTTCCCTCGATTAAATAATATAAGTTTTTGGTTACTT
CCTCCTTCGTTAACTTTGCTGCTTGCTTCTTCTGCAGTTGAAAGGGGTGTGGGTACAGGT
TGGACAGTATATCCTCCTTTATCTGGTAATTTAGCTCACGCAGGAGGCTCTGTAGATTTA
GCAATTTTCTCTTTACATTTAGCTGGTGTTTCTTCCATTTTAGGTGCTGTAAACTTTATT
ACTACAATTATTAATATGCGATGACAAGGAATGCAATTCGAGCGATTGCCTCTTTTTGTT
TGGTCGGTAAAGATTACTGCTATTCTCCTTTTACTTTCTTTGCCTGTTCTTGCTGGTGCA
ATTACTATGTTGTTAACTGATCGAAATTTTAATAC


>NAH186
TCTGGTTTGGTCGGGACTGCCCTAAGTCTTCTGATTCGGGCTGAGCTTGGACAGCCAGGG
GCTCTTTTAGGTGATGATCAACTTTATAATGTGATTGTTACCGCTCACGCGTTTGTGATA
ATTTTTTTCTTGGTGATGCCTATGATAATTGGGGGATTTGGTAATTGATTAGTTCCTCTG
ATGTTAGGAGCTCCTGATATGGCGTTCCCTCGATTAAATAATATAAGTTTTTGGTTACTT
CCTCCTTCATTAACCTTGCTGCTTGCTTCTTCTGCAGTTGAAAGGGGTGTGGGTACAGGT
TGGACAGTATATCCCCCCTTATCTGGTAATTTAGCTCATGCAGGGGGTTCTGTAGATTTA
GCAATTTTCTCTTTACATCTAGCTGGTGTTTCTTCTATTTTAGGTGCTGTAAACTTTATT
ACTACAATTATTAATATGCGATGACAAGGAATGCAATTTGAGCGATTGCCTCTTTTTGTT
TGGTCGGTAAAGATTACTGCTATTCTCCTTTTACTTTCTTTGCCTGTTCTTGCTGGTGCA
ATTACTATGTTGTTAACTGATCGAAATTTTAATAC
>NAH187
TCTGGTTTGGTCGGGACTGCCCTAAGTCTTCTGATTCGGGCTGAGCTTGGACAGCCAGGG
GCTCTTTTAGGTGATGATCAACTTTATAATGTGATTGTTACCGCTCACGCGTTTGTGATA
ATTTTTTTCTTGGTGATGCCTATGATAATTGGGGGATTTGGTAATTGATTAGTTCCTCTG
ATGTTAGGAGCTCCTGACATGGCGTTCCCTCGATTAAATAATATAAGTTTTTGGTTACTT
CCTCCTTCATTAACTTTGCTGCTTGCTTCTTCTGCAGTTGAAAGGGGCGTGGGTACAGGT
TGGACAGTATATCCTCCTTTATCTGGTAATTTAGCTCATGCAGGGGGTTCTGTAGATTTA
GCAATTTTCTCTTTACATTTAGCTGGTGTTTCTTCTATTTTAGGTGCTGTAAACTTTATT
ACTACAATTATTAATATGCGATGACAAGGGATGCAATTCGAGCGATTGCCTCTTTTTGTT
TGGTCGGTAAAGATTACTGCTATTCTCCTTTTACTTTCTTTGCCTGTTCTTGCTGGTGCA
ATTACTATGTTGTTAACTGATCGAAATTTTAATAC
>NAH188
TCTGGTTTGGTCGGGACTGCCCTAAGTCTTCTGATTCGGGCTGAGCTTGGACAGCCAGGG
GCTCTTTTAGGTGATGATCAACTTTATAATGTGATTGTTACCGCTCACGCGTTTGTGATA
ATTTTTTTCTTGGTAATGCCTATGATAATTGGGGGATTTGGTAATTGATTAGTTCCTCTA
ATGTTAGGAGCTCCTGATATGGCGTTCCCTCGATTAAATAATATAAGTTTTTGGTTACTT
CCTCCTTCATTAACTTTGCTGCTTGCTTCTTCTGCAGTTGAAAGGGGTGTGGGTACAGGT
TGGACAGTATATCCTCCTTTATCTGGTAATTTAGCTCACGCAGGGGGTTCTGTAGATTTA
GCAATTTTCTCTTTACATTTAGCTGGTGTTTCTTCTATTTTAGGTGCTGTAAACTTTATT
ACTACAATTATTAATATGCGATGACAAGGAATGCAATTTGAGCGATTACCTCTTTTTGTT
TGGTCGGTAAAGATTACTGCTATTCTCCTTTTACTTTCTTTGCCTGTTCTTGCTGGTGCA
ATTACTATGTTGTTAACTGATCGAAATTTTAATAC


>NAH189
TCTGGTTTGGTCGGGACTGCCCTAAGTCTTCTGATTCGGGCTGAGCTTGGACAGCCAGGG
GCTCTTTTAGGTGATGATCAACTTTATAATGTGATTGTTACCGCTCACGCGTTTGTGATA
ATTTTTTTCTTGGTGATGCCTATGATAATTGGGGGATTTGGTAATTGATTAGTTCCTCTG
ATGTTGGGAGCTCCTGACATGGCGTTCCCTCGATTAAATAATATAAGTTTTTGGTTACTT
CCTCCTTCATTAACTTTGCTGCTTGCTTCTTCTGCAGTTGAAAGGGGTGTGGGTACAGGT
TGGACAGTATATCCTCCTTTATCTGGTAATTTAGCTCATGCAGGGGGTTCTGTAGATTTA
GCAATTTTCTCTTTACATTTAGCTGGTGTTTCTTCTATTTTAGGTGCTGTAAACTTTATT
ACTACAATTATTAATATGCGATGACAAGGGATGCAATTCGAGCGATTGCCTCTTTTTGTT
TGGTCGGTAAAGATTACTGCTATTCTCCTTTTACTTTCTTTGCCTGTTCTTGCTGGTGCA
ATTACTATGTTGTTAACTGATCGAAATTTTAATAC
>NAH190
TCTGGTTTGGTCGGGACTGCCCTAAGTCTTCTGATTCGGGCTGAGCTTGGACAGCCAGGG
GCTCTTTTAGGTGATGATCAACTTTATAATGTGATTGTTACCGCTCACGCGTTTGTGATA
ATTTTTTTCTTGGTGATGCCTATGATAATTGGGGGATTTGGTAATTGATTAGTTCCTCTG
ATGTTAGGAGCTCCTGACATGGCGTTCCCTCGATTAAATAATATAAGTTTTTGGTTACTT
CCTCCTTCATTAACTTTGCTGCTTGCTTCTTCTGCAGTTGAAAGAGGTGTGGGTACAGGT
TGGACAGTATATCCTCCTTTATCTGGTAATTTAGCTCATGCAGGGGGTTCTGTAGATTTA
GCAATTTTCTCTTTACATTTAGCTGGTGTTTCTTCTATTTTAGGTGCTGTAAACTTTATT
ACTACAATTATTAATATGCGATGACAAGGAATGCAATTCGAGCGATTGCCTCTTTTTGTT
TGGTCGGTAAAGATTACTGCTATTCTCCTTTTACTTTCTTTGCCTGTTCTTGCTGGTGCA
ATTACTATGTTGTTAACTGATCGAAATTTTAATAC
>NAH191
TCTGGTTTGGTCGGGACTGCCCTAAGTCTTCTGATTCGGGCTGAGCTTGGACAGCCAGGG
GCTCTTTTAGGTGATGATCAACTTTATAATGTGATTGTTACCGCTCACGCGTTTGTGATA
ATTTTTTTCTTGGTGATGCCTATGATAATTGGGGGATTTGGTAATTGATTAGTTCCTCTG
ATGTTAGGAGCTCCTGACATGGCATTCCCTCGATTAAATAATATAAGTTTTTGGTTACTT
CCTCCTTCATTAACTTTGCTGCTTGCTTCTTCTGCAGTTGAAAGGGGTGTAGGTACAGGT
TGGACAGTATATCCTCCTTTATCTGGTAATTTAGCTCACGCAGGGGGTTCTGTAGATTTA
GCAATTTTCTCTTTACATTTAGCTGGTGTTTCTTCTATTTTAGGTGCTGTAAACTTTATT
ACTACAATTATTAATATGCGATGACAAGGAATGCAATTCGAGCGATTGCCTCTTTTTGTT
TGGTCGGTAAAGATTACTGCTATTCTTCTTTTACTTTCTTTGCCTGTTCTTGCTGGTGCA
ATTACTATGTTGTTAACTGATCGAAATTTTAATAC


>NAH192
TCTGGTTTGGTCGGGACTGCCCTAAGTCTTTTGATTCGGGCTGAGCTTGGACAGCCAGGG
GCTCTTTTAGGTGATGATCAACTTTATAATGTGATTGTTACCGCTCACGCGTTTGTGATA
ATTTTTTTCTTGGTGATGCCTATGATAATTGGGGGATTTGGTAATTGATTAGTTCCTCTG
ATGTTAGGAGCTCCTGATATGGCGTTTCCTCGATTAAATAATATAAGTTTTTGGTTACTT
CCTCCTTCATTAACTTTGCTGCTTGCTTCTTCTGCAGTTGAAAGGGGTGTGGGTACAGGT
TGGACAGTATATCCTCCTTTATCTGGTAATTTAGCTCACGCAGGGGGTTCTGTAGATTTA
GCAATTTTTTCTTTACATTTAGCTGGTGTTTCTTCTATTTTAGGTGCTGTAAACTTTATT
ACTACAATTATTAATATGCGATGACAAGGAATGCAATTCGAGCGATTGCCTCTTTTTGTT
TGGTCGGTAAAGATTACTGCTATTCTCCTTTTACTTTCTTTGCCTGTTCTTGCTGGTGCA
ATTACTATGTTGTTAACTGATCGAAATTTTAATAC
>NAH193
TCTGGTTTGGTCGGGACTGCCTTAAGTCTTCTGATTCGGGCTGAGCTTGGACAGCCAGGG
GCTCTTTTAGGTGATGATCAACTTTATAATGTGATTGTTACCGCTCACGCGTTTGTGATA
ATTTTTTTCTTGGTGATGCCTATGATAATTGGGGGATTTGGTAATTGATTAGTTCCTCTG
ATGTTAGGAGCTCCTGACATGGCGTTCCCTCGATTAAATAATATAAGTTTTTGGTTACTT
CCTCCTTCATTAACTTTGCTGCTTGCTTCTTCTGCAGTTGAAAGGGGTGTGGGTACAGGT
TGGACAGTATATCCTCCTTTATCTGGTAATTTAGCTCATGCAGGGGGTTCTGTAGATTTA
GCAATTTTCTCTTTACATTTAGCTGGTGTTTCTTCTATTTTAGGTGCTGTAAACTTTATT
ACTACAATTATTAATATGCGATGACAAGGGATGCAATTCGAGCGATTGCCTCTTTTTGTT
TGGTCGGTAAAGATTACTGCTATTCTCCTTTTACTTTCTTTGCCTGTTCTTGCTGGTGCA
ATTACTATGTTGTTAACTGATCGAAATTTTAATAC
>NAH194
TCTGGTTTGGTCGGGACTGCCCTAAGTCTTCTGATTCGGGCTGAGCTTGGACAGCCAGGG
GCTCTTTTAGGTGATGATCAACTTTATAATGTGATTGTTACCGCTCACGCGTTTGTGATA
ATTTTTTTCTTGGTGATGCCTATGATGATTGGGGGATTTGGTAATTGATTAGTTCCTCTG
ATGTTAGGAGCTCCTGACATGGCATTCCCTCGATTAAATAATATAAGTTTTTGGTTACTT
CCTCCTTCATTAACTTTGCTGCTTGCTTCTTCTGCAGTTGAAAGGGGTGTGGGTACAGGT
TGGACAGTATATCCTCCTTTATCTGGTAATTTAGCTCACGCAGGGGGTTCTGTAGATTTA
GCAATTTTCTCTTTACATTTAGCTGGTGTTTCTTCTATTTTAGGTGCTGTAAACTTTATT
ACTACAATCATTAATATGCGATGACAAGGAATGCAATTCGAGCGATTGCCTCTTTTTGTT
TGGTCGGTAAAGATTACTGCTATTCTCCTTTTACTTTCTTTGCCTGTTCTTGCTGGTGCA
ATTACTATGTTGTTAACTGATCGAAATTTTAATAC
>NAH195
TCTGGTTTGGTCGGGACTGCCCTAAGTCTTCTGATTCGGGCTGAGCTTGGACAGCCAGGG
GCTCTTTTAGGTGATGATCAACTTTATAATGTGATTGTTACCGCTCACGCGTTTGTGATA
ATTTTTTTCTTGGTGATGCCTATGATAATTGGGGGATTTGGTAATTGATTAGTTCCTCTG
ATGTTAGGAGCTCCTGACATGGCGTTTCCTCGATTAAATAATATAAGTTTTTGGTTACTT
CCTCCTTCATTAACTTTGCTGCTTGCTTCTTCTGCAGTTGAAAGGGGTGTGGGTACAGGT
TGGACGGTATATCCTCCTTTATCTGGCAATTTAGCTCACGCAGGGGGTTCTGTAGATTTA
GCAATTTTCTCTTTACATTTAGCTGGTGTTTCTTCTATTTTAGGTGCTGTAAACTTTATT
ACTACAATTATTAATATGCGATGACAAGGAATGCAATTCGAGCGATTACCTCTTTTTGTT
TGGTCGGTAAAGATTACTGCTATTCTCCTTTTACTTTCTTTGCCTGTTCTTGCTGGTGCA
ATTACTATGTTGTTAACTGATCGAAATTTTAATAC
>NAH196
TCTGGTTTGGTCGGGACTGCCCTAAGTCTTCTGATTCGGGCTGAGCTTGGACAGCCAGGG
GCTCTTTTAGGTGATGATCAACTTTATAATGTGATTGTTACCGCTCACGCGTTTGTGATA
ATTTTTTTCTTGGTGATGCCTATGATAATTGGGGGATTTGGTAATTGATTAGTTCCTCTG
ATGTTAGGAGCTCCTGACATGGCGTTTCCTCGATTAAATAATATAAGTTTTTGGTTACTT
CCTCCTTCATTAACTTTGCTGCTTGCTTCTTCTGCAGTTGAAAGGGGTGTGGGTACAGGT
TGGACAGTATATCCTCCTTTATCTGGTAATTTAGCTCACGCAGGGGGTTCTGTAGATTTA
GCAATTTTCTCTTTACATTTAGCTGGTGTTTCTTCTATTTTAGGTGCTGTAAACTTTATT
ACTACAATTATTAATATGCGATGACAAGGAATGCAATTCGAGCGGTTGCCTCTTTTTGTT
TGGTCGGTAAAGATTACTGCTATTCTCCTTTTACTTTCTTTGCCTGTTCTTGCTGGTGCA
ATTACTATGTTGTTAACTGATCGAAATTTTAATAC
>NAH197
TCTGGTTTGGTCGGGACTGCCCTAAGTCTTCTGATTCGGGCTGAGCTTGGACAGCCAGGG
GCTCTTTTAGGTGATGATCAACTTTATAATGTGATTGTTACCGCTCACGCGTTTGTGATA
ATTTTTTTCTTGGTGATGCCTATGATAATTGGGGGATTTGGCAATTGATTAGTTCCTCTG
ATGTTAGGGGCTCCTGATATGGCGTTCCCTCGATTAAATAATATAAGTTTTTGGTTACTT
CCTCCTTCATTAACTTTGCTGCTTGCTTCTTCTGCAGTTGAAAGGGGTGTGGGTACAGGT
TGGACAGTATATCCTCCCTTATCTGGTAATTTAGCTCACGCAGGGGGTTCTGTAGATTTA
GCAATTTTCTCTTTACATCTAGCTGGTGTTTCTTCTATTTTAGGTGCTGTAAACTTTATT
ACTACAATTATTAATATGCGATGACAAGGAATGCAATTTGAGCGATTGCCTCTTTTTGTT
TGGTCGGTAAAGATTACTGCTATTCTCCTTTTACTTTCTTTGCCTGTTCTTGCTGGTGCA
ATTACTATGTTGTTAACTGATCGAAATTTTAATAC


>NAH198
TCTGGTTTGGTTGGGACTGCCCTAAGTCTTCTGATTCGGGCTGAGCTTGGACAGCCAGGG
GCTCTTTTAGGTGATGATCAACTTTATAATGTGATTGTTACCGCTCACGCGTTTGTGATA
ATTTTTTTCTTGGTGATGCCTATGATAATTGGGGGATTTGGTAATTGATTAGTTCCTCTG
ATGTTAGGAGCTCCTGACATGGCGTTCCCTCGATTAAATAATATAAGTTTTTGGTTACTT
CCTCCTTCATTAACTTTGCTGCTTGCTTCTTCTGCAGTTGAAAGGGGTGTGGGTACAGGT
TGGACAGTATATCCTCCTTTATCTGGTAATTTAGCTCATGCAGGGGGTTCTGTAGATTTA
GCAATTTTCTCTTTACATTTAGCTGGTGTTTCTTCTATTTTAGGTGCTGTAAACTTTATT
ACTACAATTATTAATATGCGATGACAAGGAATGCAATTCGAGCGATTGCCTCTTTTTGTT
TGGTCGGTAAAAATTACTGCTATTCTCCTTTTACTTTCTTTGCCTGTTCTTGCTGGTGCA
ATTACTATGTTGTTAACTGATCGAAATTTTAATAC
>NAH199
TCTGGTTTGGTCGGGACTGCCCTAAGTCTTCTGATTCGGGCTGAGCTTGGACAGCCAGGG
GCTCTTTTAGGTGATGATCAACTTTATAATGTGATTGTTACCGCTCACGCGTTTGTGATA
ATTTTTTTCTTGGTGATGCCTATGATAATTGGGGGATTTGGTAATTGATTAGTTCCTCTG
ATGTTAGGAGCTCCTGACATGGCGTTCCCTCGATTAAATAATATAAGTTTTTGGTTACTT
CCTCCTTCATTAACTTTGTTGCTTGCTTCTTCTGCAGTTGAAAGGGGTGTGGGTACAGGT
TGGACAGTATATCCTCCTTTATCTGGTAATTTAGCTCATGCAGGGGGTTCTGTAGATTTA
GCAATTTTCTCTTTACATTTAGCTGGTGTTTCTTCTATTTTAGGTGCTGTAAACTTTATT
ACTACAATTATTAATATGCGATGACAAGGGATGCAATTCGAGCGATTGCCTCTTTTTGTT
TGGTCGGTAAAGATTACTGCTATTCTCCTTTTACTTTCTTTGCCTGTTCTTGCTGGTGCA
ATTACTATGTTGTTAACTGATCGAAATTTTAATAC


>NAH200
TCTGGTTTGGTCGGGACCGCCCTAAGTCTTCTGATTCGGGCTGAGCTTGGACAGCCAGGG
GCTCTTTTAGGTGATGATCAACTTTATAATGTGATTGTTACCGCTCACGCGTTTGTGATA
ATTTTTTTCTTGGTGATGCCTATGATAATTGGGGGATTTGGTAATTGATTAGTTCCTCTG
ATGTTAGGAGCTCCTGATATGGCGTTCCCTCGATTAAATAATATAAGTTTTTGGTTACTT
CCTCCTTCATTAACTTTGCTGCTTGCCTCTTCTGCAGTTGAAAGGGGTGTGGGTACAGGT
TGGACAGTATATCCTCCCTTATCTGGTAATTTAGCTCACGCAGGGGGTTCTGTAGATTTA
GCAATTTTCTCTTTACATCTAGCTGGTGTTTCTTCTATTTTAGGTGCTGTAAACTTTATT
ACTACAATTATTAATATGCGATGACAAGGAATGCAATTTGAGCGATTGCCTCTTTTTGTT
TGGTCGGTAAAGATTACTGCTATTCTCCTTTTACTTTCTTTGCCTGTTCTTGCTGGTGCA
ATTACTATGTTGTTAACTGATCGAAATTTTAATAC
>NAH201
TCTGGTTTGGTCGGGACTGCCCTAAGTCTTCTGATTCGGGCTGAGCTTGGACAGCCAGGG
GCTCTTTTAGGTGATGATCAACTTTATAATGTGATTGTTACCGCTCACGCGTTTGTGATA
ATTTTTTTCTTGGTGATGCCTATGATAATTGGGGGATTTGGTAATTGATTAGTTCCTCTG
ATGTTAGGAGCTCCTGACATGGCGTTCCCTCGATTAAATAACATAAGTTTTTGGTTACTT
CCTCCTTCATTAACTTTGCTGCTTGCTTCTTCTGCAGTTGAAAGGGGTGTGGGTACAGGT
TGGACAGTATATCCTCCTTTATCTGGTAATTTAGCTCACGCAGGGGGTTCTGTAGATTTA
GCAATTTTTTCTTTACATTTAGCTGGTGTTTCTTCTATTTTAGGTGCTGTAAACTTTATT
ACTACAATTATTAATATGCGATGACAAGGAATGCAATTCGAGCGATTGCCTCTTTTTGTT
TGGTCGGTAAAGATTACTGCTATTCTCCTTTTACTTTCTTTGCCTGTTCTTGCTGGTGCA
ATCACTATGTTGTTAACTGATCGAAATTTTAATAC
>NAH202
TCTGGTTTGGTCGGGACTGCCCTAAGTCTTCTGATTCGGGCTGAGCTTGGACAGCCAGGG
GCTCTTTTAGGTGATGATCAACTTTATAATGTGATTGTTACCGCTCACGCGTTTGTGATA
ATTTTTTTCTTGGTGATGCCTATGATAATTGGGGGATTTGGTAATTGATTAGTTCCTCTG
ATGTTAGGAGCTCCTGACATGGCGTTTCCTCGATTAAATAATATAAGTTTTTGGTTACTT
CCTCCTTCATTAACTTTGCTGCTTGCTTCTTCTGCAGTTGAAAGGGGTGTGGGTACAGGT
TGGACAGTATATCCTCCTTTATCTGGTAATTTAGCTCACGCAGGGGGTTCTGTAGATTTA
GCAATTTTTTCTTTACATTTAGCTGGTGTTTCTTCTATTTTAGGTGCTGTAAACTTTATT
ACTACAATTATTAATATGCGATGACAAGGAATGCAATTCGAGCGATTGCCTCTTTTTGTT
TGGTCGGTAAAGATTACTGCTATTCTCCTTTTACTTTCTTTGCCTGTTCTTGCTGGTGCA
ATCACTATGTTGTTAACTGATCGAAATTTTAATAC
>NAH203
TCTGGTTTGGTCGGGACTGCCCTAAGTCTTCTGATTCGGGCTGAGCTTGGACAGCCAGGG
GCTCTTTTAGGTGATGATCAACTTTATAATGTGATTGTTACCGCTCACGCGTTTGTGATA
ATTTTTTTCTTGGTGATGCCTATGATAATTGGGGGATTTGGTAATTGATTAGTTCCTCTG
ATGTTAGGAGCTCCTGACATGGCGTTTCCTCGATTAAATAATATAAGTTTTTGGTTACTT
CCTCCTTCATTAACTTTGCTGCTTGCTTCTTCTGCAGTTGAAAGGGGTGTGGGTACAGGT
TGGACGGTATATCCTCCTTTATCTGGTAATTTAGCTCACGCAGGGGGTTCTGTAGATTTA
GCAATTTTCTCTTTACATTTAGCTGGTGTTTCTTCTATTTTAGGTGCTGTAAACTTTATT
ACTACAATTATTAATATGCGATGACAAGGAATGCAATTCGAGCGATTGCCTCTTTTTGTT
TGGTCGGTAAAGATTACTGCTATTCTCCTTTTACTTTCTTTGCCTGTTCTTGCTGGTGCA
ATTACTATGTTGTTAACTGATCGAAATTTTAATAC

>NAH204
TCTGGTTTGGTCGGGACTGCCCTAAGTCTTCTGATTCGGGCTGAGCTTGGACAGCCAGGG
GCTCTTTTAGGTGATGATCAACTTTATAATGTGATTGTTACCGCTCACGCGTTTGTGATA
ATTTTTTTCTTGGTGATGCCTATGATAATTGGGGGATTTGGTAATTGATTAGTTCCTCTG
ATGTTAGGAGCTCCTGACATGGCGTTTCCTCGATTAAATAATATAAGTTTTTGGTTACTT
CCTCCTTCATTAACTTTGCTGCTTGCTTCTTCTGCAGTTGAAAGGGGTGTGGGTACAGGT
TGGACAGTATATCCTCCTTTATCTGGTAATTTAGCTCATGCAGGGGGTTCTGTAGATTTA
GCAATTTTCTCTTTACATTTAGCTGGTGTTTCTTCTATTTTAGGTGCTGTAAACTTTATT
ACTACAATTATTAATATGCGATGACAAGGGATGCAATTCGAGCGATTGCCTCTTTTTGTT
TGGTCGGTAAAGATTACTGCTATTCTCCTTTTACTTTCTTTGCCTGTTCTTGCTGGTGCA
ATCACTATGTTGTTAACTGATCGAAATTTTAATAC


>NAH238
TCTGGTTTGGTCGGGACTGCCCTAAGTCTTCTGATTCGGGCTGAGCTTGGACAGCCAGGG
GCTCTTTTAGGTGATGATCAACTTTATAATGTGATTGTTACCGCTCACGCGTTTGTGATA
ATTTTTTTCTTGGTTATGCCTATGATAATTGGGGGATTTGGTAATTGATTAGTTCCTCTG
ATGTTAGGAGCTCCTGACATGGCGTTTCCTCGATTAAATAATATAAGTTTTTGGTTACTT
CCTCCTTCATTAACTTTGCTGCTTGCTTCTTCTGCAGTTGAAAGGGGTGTGGGTACAGGT
TGGACAGTATATCCCCCTTTATCTGGTAATTTAGCTCACGCAGGGGGTTCTGTAGATTTA
GCAATTTTCTCTTTACATTTAGCTGGTGTTTCTTCTATTTTAGGTGCTGTAAACTTTATT
ACTACAATTATTAATATGCGATGACAAGGAATGCAATTTGAGCGATTGCCTCTTTTTGTT
TGGTCGGTAAAGATTACTGCTATTCTCCTTTTACTTTCTTTGCCTGTTCTTGCTGGTGCA
ATTACTATGTTGTTAACTGATCGAAATTTTAATAC


>NAH239
TCTGGTTTGGTCGGGACTGCCCTAAGTCTTCTGATTCGGGCTGAGCTTGGACAGCCAGGG
GCTCTTTTAGGTGATGATCAACTTTATAATGTGATTGTTACCGCTCACGCGTTTGTGATA
ATTTTTTTCTTGGTGATGCCTATGATAATTGGGGGATTTGGTAATTGATTAGTTCCTCTG
ATGTTAGGAGCTCCTGACATGGCATTTCCTCGATTAAATAATATAAGTTTTTGGTTACTT
CCTCCTTCATTAACTTTGCTGCTTGCTTCTTCTGCAGTTGAAAGGGGTGTGGGTACAGGT
TGGACAGTATATCCTCCTTTATCTGGTAATTTAGCTCACGCAGGGGGTTCTGTAGATTTA
GCAATTTTCTCTTTACATTTAGCTGGTGTTTCTTCTATTTTAGGTGCTGTAAACTTTATT
ACTACAATTATTAATATGCGATGACAAGGAATGCAATTCGAGCGATTGCCTCTTTTTGTT
TGGTCGGTAAAGATTACTGCTATTCTCCTTTTACTTTCTTTGCCTGTTCTTGCTGGTGCA
ATTACTATGTTGTTAACTGATCGAAATTTTAATAC
>NAH240
TCTGGTTTGGTCGGGACTGCCCTAAGTCTTCTGATTCGGGCTGAGCTTGGACAGCCAGGG
GCTCTTTTAGGTGATGATCAACTTTATAATGTGATTGTTACCGCTCACGCGTTTGTGATA
ATTTTTTTCTTGGTTATGCCTATGATAATTGGGGGGTTTGGTAATTGATTAGTTCCTCTG
ATGTTAGGAGCTCCTGACATGGCGTTCCCTCGATTAAATAATATAAGTTTTTGGTTACTT
CCTCCTTCATTAACTTTGCTGCTTGCTTCTTCTGCAGTTGAAAGGGGTGTGGGTACAGGT
TGGACGGTATATCCTCCTTTATCTGGTAATTTAGCTCACGCAGGGGGTTCTGTAGATTTA
GCAATTTTCTCTTTACATTTAGCTGGTGTTTCTTCTATTTTAGGTGCTGTAAACTTTATT
ACTACAATTATTAATATGCGATGACAAGGAATGCAATTCGAGCGATTGCCTCTTTTTGTT
TGGTCGGTAAAGATTACTGCTATTCTCCTTTTACTTTCTTTGCCTGTTCTTGCTGGTGCA
ATTACTATGTTGTTAACTGATCGAAATTTTAATAC

>NAH241
TCTGGTTTGGTCGGGACTGCCCTAAGTCTTCTGATTCGGGCTGAGCTTGGACAGCCAGGG
GCTCTTTTAGGTGATGATCAACTTTATAATGTGATTGTTACCGCTCACGCGTTTGTGATA
ATTTTTTTCTTGGTGATGCCTATGATAATTGGGGGATTTGGTAATTGATTAGTTCCTCTG
ATGTTAGGAGCTCCTGACATGGCGTTCCCTCGATTAAATAATATAAGTTTTTGGTTACTT
CCTCCTTCATTAACTTTGCTGCTTGCTTCTTCTGCAGTTGAAAGGGGTGTGGGTACAGGC
TGGACAGTATATCCTCCTTTATCTGGTAATTTAGCTCATGCAGGGGGTTCTGTAGATTTA
GCAATTTTCTCTTTACATTTAGCTGGTGTTTCTTCTATTTTAGGTGCTGTAAACTTTATT
ACTACAATTATTAATATGCGATGACAAGGGATGCAATTCGAGCGATTGCCTCTTTTTGTT
TGGTCGGTAAAGATTACTGCTATTCTCCTTTTACTTTCTTTGCCTGTTCTTGCTGGTGCA
ATTACTATGTTGTTAACTGATCGAAATTTTAATAC

>NAH242
TCTGGTTTGGTCGGGACTGCCCTAAGTCTTCTGATTCGGGCTGAGCTTGGACAGCCAGGG
GCTCTTTTAGGTGATGATCAACTTTATAATGTGATTGTTACCGCTCACGCGTTTGTGATA
ATTTTTTTCTTGGTGATGCCTATGATAATTGGGGGATTTGGTAATTGATTAGTTCCTCTG
ATGTTAGGAGCTCCTGACATGGCGTTCCCTCGATTAAATAATATAAGTTTTTGGTTACTT
CCTCCTTCATTAACTTTGCTGCTTGCTTCTTCTGCAGTTGAAAGGGGTGTGGGTACAGGT
TGGACAGTATATCCTCCTTTATCTGGTAATTTAGCTCATGCAGGGGGTTCTGTAGATTTA
GCAATTTTCTCTTTACATTTAGCTGGTGTTTCTTCTATTTTAGGTGCTGTAAACTTTATT
ACTACAATTATTAATATGCGATGACAAGGGATGCAGTTCGAGCGATTGCCTCTTTTTGTT
TGGTCGGTAAAGATTACTGCTATTCTCCTTTTACTTTCTTTGCCTGTTCTTGCTGGTGCA
ATTACTATGTTGTTAACTGATCGAAATTTTAATAC
>NAH243
TCTGGTTTGGTCGGGACTGCCCTAAGTCTTCTGATTCGGGCTGAGCTTGGACAGCCAGGG
GCTCTTTTAGGTGATGATCAACTTTATAATGTGATTGTTACCGCTCACGCGTTTGTGATA
ATTTTTTTCTTGGTTATGCCTATGATAATTGGGGGATTTGGTAATTGATTAGTTCCTCTG
ATGTTAGGAGCTCCTGACATGGCGTTTCCTCGATTAAATAATATAAGTTTTTGGTTACTT
CCTCCTTCATTAACTTTGCTGCTTGCTTCTTCTGCAGTTGAAAGGGGTGTGGGTACAGGT
TGAACAGTATATCCTCCTTTATCTGGTAATTTAGCTCACGCAGGGGGTTCTGTAGATTTA
GCAATTTTCTCTTTACATTTAGCTGGTGTTTCTTCTATTTTAGGTGCTGTAAACTTTATT
ACTACAATTATTAATATGCGATGACAAGGAATGCAATTCGAGCGATTGCCTCTTTTTGTT
TGGTCGGTAAAGATTACTGCTATTCTCCTTCTACTTTCTTTGCCTGTTCTTGCTGGTGCA
ATTACTATGTTGTTAACTGATCGAAATTTTAATAC

>NAH244
TCTGGTTTGGTCGGGACTGCCCTAAGTCTTCTGATTCGGGCTGAGCTTGGACAGCCAGGG
GCTCTTTTAGGTGATGATCAACTTTATAATGTGATTGTTACCGCTCACGCGTTTGTGATA
ATTTTTTTCTTGGTGATGCCTATGATAATTGGGGGATTTGGTAATTGATTAGTTCCTCTG
ATGTTAGGAGCTCCTGACATGGCGTTCCCTCGATTAAATAATATAAGTTTTTGGTTACTT
CCTCCTTCATTAACTTTGCTGCTTGCTTCTTCTGCAGTTGAAAGGGGCGTGGGTACAGGT
TGGACAGTATATCCTCCTTTATCTGGTAACTTAGCTCATGCAGGGGGTTCTGTAGATTTA
GCAATTTTCTCTTTACATTTAGCTGGTGTTTCTTCTATTTTAGGTGCTGTAAACTTTATT
ACTACAATTATTAATATGCGATGACAAGGAATGCAATTCGAGCGATTGCCTCTTTTTGTT
TGGTCGGTAAAGATTACTGCTATTCTCCTTTTACTTTCTTTGCCTGTTCTTGCTGGTGCA
ATTACTATGTTGTTAACTGATCGAAATTTTAATAC

>NAH245
TCTGGTTTGGTCGGGACTGCCCTAAGTCTTCTGATTCGGGCTGAGCTTGGACAGCCAGGG
GCTCTTTTAGGTGATGATCAACTTTATAATGTGATTGTTACCGCTCACGCGTTTGTGATA
ATTTTTTTCTTGGTGATGCCTATGATAATTGGGGGATTTGGTAATTGATTAGTTCCTCTG
ATGTTAGGAGCTCCTGACATGGCGTTCCCTCGATTAAATAATATAAGTTTTTGGTTACTT
CCTCCTTCATTAACTTTGCTGCTTGCTTCTTCTGCAGTTGAAAGGGGTGTGGGTACAGGT
TGGACAGTATATCCTCCTTTATCTGGTAACTTAGCTCATGCAGGGGGTTCTGTAGATTTA
GCAATTTTTTCTTTACATTTAGCTGGTGTTTCTTCTATTTTAGGTGCTGTAAACTTTATT
ACTACAATTATTAATATGCGATGACAAGGGATGCAATTCGAGCGATTGCCTCTTTTTGTT
TGGTCGGTAAAGATTACTGCTATTCTCCTTTTACTTTCTTTGCCTGTTCTTGCTGGTGCA
ATTACTATGTTGTTAACTGATCGAAATTTTAATAC
>NAH246
TCTGGTTTGGTCGGGACTGCCCTAAGTCTTCTGATTCGGGCTGAGCTTGGACAGCCAGGG
GCTCTTTTAGGTGATGATCAACTTTATAATGTGATTGTTACCGCTCACGCGTTTGTGATA
ATTTTTTTCTTGGTGATGCCTATGATAATTGGGGGATTTGGTAATTGATTAGTTCCTCTG
ATGTTAGGAGCTCCTGACATGGCGTTCCCTCGATTAAATAATATAAGTTTTTGGTTACTT
CCTCCTTCATTAACTTTGCTGCTTGCTTCTTCTGCAGTTGAAAGGGGTGTGGGTACAGGT
TGGACAGTATATCCTCCTTTATCTGGTAATTTAGCTCACGCAGGGGGTTCTGTAGATTTA
GCAATTTTCTCTTTACATTTAGCTGGTGTTTCTTCTATTTTAGGTGCTGTAAACTTTATT
ACTACAATTATTAATATGCGATGACAAGGAATGCAATTCGAGCGATTGCCTCTTTTTGTT
TGGTCAGTAAAGATTACTGCTATTCTCCTTTTACTTTCTTTGCCTGTTCTTGCTGGTGCA
ATTACTATGTTGTTAACTGATCGAAATTTTAATAC


>NAH247
TCTGGTTTGGTCGGGACTGCCCTAAGTCTTCTGATTCGGGCTGAGCTTGGACAGCCAGGG
GCTCTTTTAGGTGATGATCAACTTTATAATGTGATCGTTACCGCTCACGCGTTTGTGATA
ATTTTTTTCTTGGTGATGCCTATGATAATTGGGGGATTTGGTAATTGATTAGTTCCTCTA
ATGTTAGGAGCTCCTGACATGGCGTTCCCTCGATTAAATAATATAAGTTTTTGGTTACTT
CCTCCTTCATTAACTTTGCTGCTTGCTTCTTCTGCAGTTGAAAGGGGTGTGGGTACAGGT
TGGACAGTATATCCTCCTTTATCTGGTAATTTAGCTCATGCAGGGGGTTCTGTAGATTTA
GCAATTTTCTCTTTACATTTAGCTGGTGTTTCTTCTATTTTAGGTGCTGTAAACTTTATT
ACTACAATTATTAATATGCGATGACAAGGAATGCAATTCGAGCGATTGCCTCTTTTTGTT
TGGTCGGTAAAGATTACTGCTATTCTCCTTTTACTTTCTTTGCCTGTTCTTGCTGGTGCA
ATTACTATGTTGTTAACTGATCGAAATTTTAATAC

>NAH248
TCTGGTTTGGTCGGGACTGCCCTAAGTCTTCTGATTCGGGCTGAGCTTGGACAGCCAGGG
GCTCTTTTAGGTGATGATCAACTTTATAATGTGATTGTTACCGCTCACGCGTTTGTAATA
ATTTTTTTCTTGGTGATGCCTATGATAATTGGGGGATTTGGTAATTGATTAGTTCCTCTG
ATGTTAGGAGCTCCTGACATGGCGTTCCCTCGATTAAATAATATAAGTTTTTGGTTACTT
CCTCCTTCATTAACTTTGCTGCTTGCTTCTTCTGCAGTTGAAAGGGGTGTGGGTACAGGT
TGGACAGTATATCCTCCTTTATCTGGTAATTTAGCTCACGCAGGGGGTTCTGTAGATTTA
GCAATTTTCTCTTTACATTTAGCTGGTGTTTCTTCTATTTTAGGTGCTGTAAACTTTATT
ACTACAATTATTAATATGCGATGACAAGGAATGCAATTCGAGCGATTGCCTCTTTTTGTT
TGGTCGGTAAAGATTACTGCTATTCTCCTTTTACTTTCTTTGCCTGTTCTTGCTGGTGCA
ATTACTATGTTGTTAACTGATCGAAATTTTAATAC
>NAH249
TCTGGTTTGGTCGGGACTGCCCTAAGTCTTCTGATTCGGGCTGAGCTTGGACAGCCAGGG
GCTCTTTTAGGTGATGATCAACTTTATAATGTGATTGTTACCGCTCACGCGTTTGTGATA
ATTTTTTTCTTGGTGATGCCTATGATAATTGGTGGATTTGGTAATTGATTAGTTCCTCTG
ATGTTAGGAGCTCCTGACATGGCGTTCCCTCGATTAAATAATATAAGTTTTTGGTTACTT
CCTCCTTCATTAACTTTGCTGCTTGCTTCTTCTGCAGTTGAAAGGGGTGTGGGTACAGGT
TGGACAGTATATCCTCCTTTATCTGGTAATTTAGCTCATGCAGGGGGTTCTGTAGATTTA
GCAATTTTCTCTTTACATTTAGCTGGTGTTTCTTCTATTTTAGGTGCTGTAAACTTTATT
ACTACAATTATTAATATGCGATGACAAGGAATGCAATTCGAGCGATTGCCTCTTTTTGTT
TGGTCGGTAAAGATTACTGCTATTCTCCTTTTACTTTCTTTGCCTGTTCTTGCTGGTGCA
ATTACTATGTTGTTAACTGATCGAAATTTTAATAC

>NAH255
TCTGGTTTGGTCGGGACTGCCCTAAGTCTTCTGATTCGGGCTGAGCTTGGACAGCCAGGG
GCTCTTTTAGGTGATGATCAACTTTATAATGTGATTGTTACCGCTCACGCGTTTGTGATA
ATTTTTTTCTTGGTGATGCCTATGATAATTGGGGGATTTGGTAATTGATTAGTTCCTCTG
ATGTTAGGAGCTCCTGACATGGCGTTTCCTCGATTAAATAATATAAGTTTTTGGTTACTT
CCTCCTTCATTAACTTTGCTGCTTGCTTCTTCTGCAGTTGAAAGGGGTGTGGGTACAGGT
TGGACAGTATATCCCCCTTTATCTGGCAATTTAGCTCACGCAGGGGGTTCTGTAGATTTA
GCAATTTTCTCTTTACATTTAGCTGGTGTTTCTTCTATTTTAGGTGCTGTAAACTTTATT
ACTACAATTATTAATATGCGATGACAAGGAATGCAATTCGAGCGATTGCCTCTTTTTGTT
TGGTCGGTAAAGATTACTGCTATTCTCCTTTTACTTTCTTTGCCTGTTCTTGCTGGTGCA
ATTACTATGTTGTTAACTGATCGAAATTTTAATAC

>NAH256
TCTGGTTTGGTCGGGACTGCCCTAAGTCTTCTGATTCGGGCTGAGCTTGGACAGCCAGGG
GCTCTTTTAGGTGATGATCAACTTTATAATGTGATTGTTACCGCTCACGCGTTTGTGATA
ATTTTTTTCTTGGTGATGCCTATGATAATTGGGGGATTTGGTAATTGATTAGTTCCTCTG
ATGTTAGGAGCTCCTGACATGGCGTTCCCTCGATTAAATAATATAAGTTTTTGGTTACTT
CCTCCTTCATTAACTTTGCTGCTTGCTTCTTCTGCAGTTGAAAGGGGTGTGGGTACAGGT
TGGACAGTATATCCCCCTTTATCTGGTAATTTAGCTCATGCAGGGGGTTCTGTAGATTTA
GCAATTTTCTCTTTACATTTAGCCGGTGTTTCTTCTATTTTAGGTGCTGTAAACTTTATT
ACTACAATTATTAATATGCGATGACAAGGGATGCAATTCGAGCGATTGCCTCTTTTTGTT
TGGTCGGTAAAGATTACTGCTATTCTCCTTTTACTTTCTTTGCCTGTTCTTGCTGGTGCA
ATTACTATGTTGTTAACTGATCGAAATTTTAATAC

>NAH257
TCTGGTTTGGTCGGGACTGCCCTAAGTCTTCTGATTCGGGCTGAGCTTGGACAGCCAGGG
GCTCTTTTAGGTGATGATCAACTTTATAATGTGATTGTTACCGCTCACGCGTTTGTGATA
ATTTTTTTCTTGGTGATGCCTATGATAATTGGGGGATTTGGTAATTGATTAGTTCCTCTG
ATGTTAGGAGCTCCTGACATGGCGTTTCCTCGATTAAATAATATAAGTTTTTGGCTACTT
CCTCCTTCATTAACTTTGCTGCTTGCTTCTTCTGCAGTTGAAAGGGGTGTGGGTACAGGT
TGGACAGTATATCCTCCTTTATCTGGTAATTTAGCTCACGCAGGGGGTTCTGTAGATTTA
GCAATTTTCTCTTTACATTTAGCTGGTGTTTCTTCTATTTTAGGTGCTGTAAACTTTATT
ACTACAATTATTAATATGCGATGACAAGGAATGCAATTCGAGCGATTGCCTCTTTTTGTT
TGGTCGGTAAAGATTACTGCTATTCTCCTTTTACTTTCTTTGCCTGTTCTTGCTGGTGCA
ATTACTATGTTGTTAACTGATCGAAATTTTAATAC
>NAH258
TCTGGTTTGGTCGGGACTGCCCTAAGTCTTCTGATTCGGGCTGAGCTTGGACAGCCAGGG
GCTCTTTTAGGTGATGATCAACTTTATAATGTGATTGTTACCGCTCACGCGTTTGTGATA
ATTTTTTTCTTGGTGATGCCTATGATAATTGGGGGATTTGGTAATTGATTAGTTCCTCTG
ATGTTAGGAGCTCCTGACATGGCGTTCCCTCGATTAAATAATATAAGTTTTTGGTTACTT
CCTCCTTCATTAACTTTGCTGCTTGCTTCTTCCGCAGTTGAAAGGGGTGTGGGTACAGGT
TGGACAGTATACCCTCCTTTATCTGGTAATTTAGCTCACGCAGGGGGTTCTGTAGATTTA
GCAATTTTCTCTTTACATTTAGCTGGTGTTTCTTCTATTTTAGGTGCTGTAAACTTTATT
ACTACAATTATTAATATGCGATGACAAGGAATGCAATTCGAGCGATTGCCTCTTTTTGTT
TGGTCGGTAAAGATTACTGCTATTCTCCTTTTACTTTCTTTGCCTGTTCTTGCTGGTGCA
ATTACTATGTTGTTAACTGATCGAAATTTTAATAC
>NAH259
TCTGGTTTGGTCGGGACTGCCCTAAGTCTTCTGATTCGGGCTGAGCTTGGACAGCCAGGG
GCTCTTTTAGGTGATGATCAACTTTATAATGTGATTGTTACCGCTCACGCGTTTGTGATA
ATTTTTTTCTTGGTGATGCCTATGATAATTGGGGGATTTGGTAATTGATTAGTTCCTCTG
ATGTTAGGAGCTCCTGACATGGCGTTCCCTCGATTAAATAATATAAGTTTTTGGTTACTT
CCTCCTTCATTAACTTTGCTGCTTGCTTCTTCTGCAGTTGAAAGGGGTGTGGGTACAGGT
TGGACAGTATATCCTCCTTTATCTGGTAATTTAGCTCATGCAGGGGGTTCTGTAGATTTA
GCAATTTTCTCTTTACATTTAGCTGGTGTTTCTTCTATTTTAGGTGCTGTAAACTTTATT
ACTACAATTATTAATATGCGATGACAAGGAATACAATTCGAGCGATTGCCTCTCTTTGTT
TGGTCGGTAAAGATTACTGCTATTCTCCTTTTACTTTCTTTGCCTGTTCTTGCTGGTGCA
ATTACTATGTTGTTAACTGATCGAAATTTTAATAC

>NAH260
TCTGGTTTGGTCGGGACTGCCCTAAGTCTTCTGATTCGGGCTGAGCTTGGACAGCCAGGG
GCTCTTTTAGGTGATGATCAACTTTATAATGTGATTGTTACCGCTCACGCGTTTGTGATA
ATTTTTTTCTTGGTGATGCCTATGATAATTGGGGGATTTGGTAATTGATTAGTTCCTCTG
ATGTTAGGAGCTCCTGATATGGCGTTTCCTCGATTAAATAATATAAGTTTTTGGTTACTT
CCTCCTTCATTAACTTTGCTGCTTGCTTCTTCTGCAGTTGAAAGGGGTGTGGGTACAGGT
TGGACAGTATATCCTCCTTTATCTGGTAATTTAGCTCACGCAGGGGGTTCTGTAGATTTA
GCAATTTTTTCTTTACATTTAGCTGGTGTTTCTTCTATTTTAGGTGCTGTAAACTTTATT
ACTACAATTATTAATATGCGATGACAAGGAATGCAATTCGAGCGATTACCTCTTTTTGTT
TGGTCGGTAAAGATTACTGCTATTCTCCTTTTACTTTCTTTGCCTGTTCTTGCTGGTGCA
ATTACTATGTTGTTAACTGATCGAAATTTTAATAC

>NAH261
TCTGGTTTGGTTGGGACTGCCCTAAGTCTTCTGATTCGGGCTGAGCTTGGACAGCCAGGG
GCTCTTTTAGGTGATGATCAACTTTATAATGTGATTGTTACCGCTCACGCGTTTGTGATA
ATTTTTTTCTTGGTGATGCCTATGATAATTGGGGGATTTGGTAATTGATTAGTTCCTCTG
ATGTTAGGAGCTCCTGACATGGCGTTCCCTCGATTAAATAATATAAGTTTTTGGTTACTT
CCTCCTTCATTAACTTTGCTGCTTGCTTCTTCTGCAGTTGAAAGGGGTGTGGGTACAGGT
TGGACAGTATATCCTCCTTTATCTGGTAATTTAGCTCACGCAGGGGGTTCTGTAGATTTA
GCAATTTTCTCTTTACATTTAGCTGGTGTTTCTTCTATTTTAGGTGCTGTAAACTTTATT
ACTACAATTATTAATATGCGATGACAAGGAATGCAATTCGAGCGATTGCCTCTTTTTGTT
TGGTCGGTAAAGATTACTGCTATTCTCCTTTTACTTTCTTTGCCTGTTCTTGCTGGTGCA
ATTACTATGTTGTTAACCGATCGAAATTTTAATAC


>NAH263
TCTGGTTTGGTCGGGACTGCCCTAAGTCTTCTGATTCGGGCTGAGCTTGGACAGCCAGGG
GCTCTTTTAGGTGATGATCAACTTTATAATGTGATTGTTACCGCTCACGCGTTTGTGATA
ATTTTTTTCTTGGTGATGCCTATGATAATTGGGGGATTTGGTAATTGATTAGTTCCTCTG
ATGTTAGGAGCTCCTGATATGGCGTTCCCTCGATTAAATAATATAAGTTTTTGGTTACTT
CCTCCTTCATTAACTTTGCTGCTTGCCTCTTCTGCAGTTGAAAGGGGTGTGGGTACAGGT
TGGACAGTATATCCTCCCTTATCTGGTAATTTAGCTCACGCAGGGGGTTCTGTAGATTTA
GCAATTTTCTCTTTACATCTAGCTGGTGTTTCTTCTATTTTAGGTGCTGTAAACTTTATT
ACTACAATTATTAATATGCGATGACAAGGAATGCAATTGGAGCGATTGCCTCTTTTTGTT
TGGCCGGTAAAGATTACTGCTATTCTCCTTTTACTTTCTTTGCCTGTTCTTGCTGGTGCA
ATTACTATGTTGTTAACTGATCGAAATTTTAATAC

>NAH264
TCTGGTTTGGTCGGGACTGCCCTAAGTCTTCTGATTCGGGCTGAGCTTGGACAGCCAGGG
GCTCTTTTAGGTGATGATCAACTTTATAATGTGATTGTTACCGCTCACGCGTTTGTGATA
ATTTTTTTCTTGGTGATGCCTATGATAATTGGGGGATTTGGTAATTGATTAGTTCCTCTG
ATGTTAGGAGCTCCTGACATGGCGTTTCCTCGATTAAATAATATAAGTTTTTGGTTACTT
CCTCCTTCATTAACTTTGCTGCTTGCTTCTTCTGCAGTTGAAAGGGGTGTGGGTACAGGT
TGGACAGTATATCCTCCTTTATCTGGTAACTTAGCTCACGCAGGGGGTTCTGTAGATTTA
GCAATTTTCTCTTTACATTTAGCTGGTGTTTCTTCTATTTTAGGTGCTGTAAACTTTATT
ACTACAATTATTAATATGCGATGACAAGGAATGCAATTCGAGCGATTGCCTCTTTTTGTT
TGGTCGGTAAAGATTACTGCTATTCTCCTTTTACTTTCTTTGCCTGTTCTTGCTGGTGCA
ATTACTATGTTGTTAACTGATCGAAATTTTAATAC


>NAH265
TCTGGTTTGGTTGGGACTGCCCTAAGTCTTCTGATTCGGGCTGAGCTTGGACAGCCAGGG
GCTCTTTTAGGTGATGATCAACTTTATAATGTGATTGTTACCGCTCACGCGTTTGTGATA
ATTTTTTTCTTGGTGATGCCTATGATAATTGGGGGATTTGGTAATTGATTAGTTCCTTTG
ATGTTAGGAGCTCCTGACATGGCGTTCCCTCGATTAAATAATATAAGTTTTTGGTTACTT
CCTCCTTCATTAACTTTGCTGCTTGCTTCTTCTGCAGTTGAAAGGGGTGTAGGTACAGGT
TGGACAGTATATCCTCCTTTATCTGGTAATTTAGCTCACGCAGGGGGTTCTGTAGATTTA
GCAATTTTCTCTTTACATTTAGCTGGTGTTTCTTCTATTTTAGGTGCTGTAAACTTTATT
ACTACAATTATTAATATGCGATGACAAGGAATGCAATTCGAGCGATTGCCTCTTTTTGTT
TGGTCGGTAAAGATTACTGCTATTCTTCTTTTACTTTCTTTGCCTGTTCTTGCTGGTGCA
ATTACTATGTTGTTAACTGATCGAAATTTTAATAC
>NAH266
TCTGGTTTGGTCGGGACTGCCCTAAGTCTTCTGATTCGGGCTGAGCTTGGACAGCCAGGG
GCTCTTTTAGGTGATGATCAACTTTATAATGTGATTGTTACCGCTCACGCGTTTGTGATA
ATTTTTTTCTTGGTTATGCCTATGATAATTGGGGGATTTGGTAATTGATTAGTTCCTCTG
ATGTTAGGAGCTCCCGACATGGCGTTTCCTCGATTAAATAATATAAGTTTTTGGTTACTT
CCTCCTTCATTAACTTTGCTGCTTGCTTCTTCTGCAGTTGAAAGAGGTGTGGGTACAGGT
TGGACAGTATATCCTCCTTTATCTGGTAATTTAGCTCACGCAGGGGGTTCTGTAGATTTA
GCAATTTTCTCTTTACATTTAGCTGGTGTTTCTTCCATTTTAGGTGCTGTAAACTTTATT
ACTACAATTATTAATATGCGATGACAAGGAATGCAATTCGAGCGATTACCTCTTTTTGTT
TGGTCAGTAAAGATTACTGCTATTCTCCTTTTACTTTCTTTGCCTGTTCTTGCTGGTGCA
ATTACTATGTTGTTAACTGATCGAAATTTTAATAC

>NAH267
TCTGGTTTGGTCGGGACTGCCCTAAGTCTTCTGATTCGGGCTGAGCTTGGACAGCCAGGG
GCTCTTTTAGGTGATGATCAACTTTATAATGTGATTGTTACCGCTCACGCGTTTGTGATA
ATTTTTTTCTTGGTGATGCCTATGATAATTGGGGGATTTGGTAATTGATTAGTTCCTCTA
ATGTTAGGAGCTCCTGACATGGCTTTTCCTCGATTAAATAATATAAGTTTTTGGTTACTT
CCTCCTTCATTAACTTTGCTGCTTGCTTCTTCTGCAGTTGAAAGGGGTGTGGGTACAGGT
TGGACAGTATATCCTCCTTTATCTGGTAATTTAGCTCATGCAGGGGGTTCTGTAGATTTA
GCAATTTTCTCTTTACATTTAGCTGGTGTTTCTTCTATTTTAGGTGCTGTAAACTTTATT
ACTACAATTATTAATATGCGATGACAAGGAATGCAATTCGAGCGATTGCCTCTTTTTGTT
TGGTCGGTAAAGATTACTGCTATTCTCCTTTTACTTTCTTTGCCTGTTCTTGCTGGTGCA
ATTACTATGTTGTTAACTGATCGAAATTTTAATAC

>NAH268
TCTGGTTTGGTCGGGACTGCCCTAAGTCTTCTGATTCGGGCTGAGCTTGGACAGCCAGGG
GCTCTTTTAGGTGATGATCAACTTTATAATGTGATTGTTACCGCTCACGCGTTTGTGATA
ATTTTTTTCTTGGTGATGCCTATGATAATTGGGGGATTTGGTAATTGATTAGTTCCTCTG
ATGTTAGGAGCTCCTGACATGGCGTTCCCTCGATTAAATAATATAAGTTTTTGGTTACTT
CCTCCTTCATTAACTTTGCTGCTTGCTTCTTCTGCAGTTGAAAGGGGTGTGGGTACAGGT
TGGACAGTATACCCTCCTTTATCTGGTAATTTAGCTCATGCAGGGGGTTCTGTAGATTTA
GCAATTTTCTCTTTACATTTAGCTGGTGTTTCTTCTATTTTAGGTGCTGTAAACTTTATT
ACTACAATTATTAATATGCGATGACAAGGGATGCAATTCGAGCGATTGCCTCTTTTTGTT
TGGTCGGTAAAGATTACTGCTATTCTCCTTTTACTTTCTTTGCCTGTTCTTGCTGGTGCA
ATTACTATGTTGTTAACTGATCGAAATTTTAATAC


>NAH274
TCTGGTTTGGTCGGGACTGCCCTAAGTCTTCTGATTCGGGCTGAGCTTGGACAGCCAGGG
GCTCTTTTAGGTGATGATCAACTTTATAATGTGATTGTTACCGCTCACGCGTTTGTGATA
ATTTTTTTCTTGGTGATGCCTATGATAATTGGGGGATTTGGTAATTGATTAGTTCCTCTG
ATGTTAGGAGCTCCTGACATGGCGTTTCCTCGATTAAATAATATAAGTTTTTGGTTACTT
CCTCCTTCATTAACTTTGCTGCTTGCTTCTTCTGCAGTTGAAAGGGGTGTGGGTACAGGT
TGGACAGTATATCCTCCTTTATCTGGTAATTTAGCTCACGCAGGGGGCTCTGTAGATTTA
GCAATTTTTTCTTTACATTTAGCTGGTGTTTCTTCTATTTTAGGTGCTGTAAACTTTATT
ACTACAATTATTAATATGCGATGACAAGGAATGCAATTCGAGCGATTGCCTCTTTTTGTT
TGGTCGGTAAAGATTACTGCTATTCTCCTTTTACTTTCTTTGCCTGTTCTTGCTGGTGCA
ATTACTATGTTGTTAACTGATCGAAATTTTAATAC
>NAH275
TCTGGTTTGGTCGGGACTGCCCTAAGTCTTCTGATTCGGGCTGAGCTTGGACAGCCAGGG
GCTCTTTTAGGTGATGATCAACTTTATAATGTGATTGTTACCGCTCACGCGTTTGTGATA
ATTTTTTTCTTGGTGATGCCTATGATAATTGGGGGATTTGGTAATTGATTAGTTCCTCTA
ATGTTAGGAGCTCCTGACATGGCGTTTCCTCGATTAAATAATATAAGTTTTTGGTTACTT
CCTCCTTCATTAACTTTGCTGCTTGCTTCTTCTGCAGTTGAAAGGGGTGTGGGTACAGGT
TGGACAGTATATCCTCCTTTATCTGGTAATTTAGCTCACGCAGGGGGTTCTGTAGATTTA
GCAATTTTCTCTTTACATTTAGCTGGTGTTTCTTCTATTTTAGGTGCTGTAAACTTTATC
ACTACAATTATTAATATGCGATGACAAGGAATGCAATTCGAGCGATTGCCTCTTTTTGTT
TGATCGGTAAAGATTACTGCTATTCTTCTTTTACTTTCTTTGCCTGTTCTTGCTGGTGCA
ATTACTATGTTGTTAACTGATCGAAACTTTAATAC
>NAH276
TCTGGTTTGGTCGGGACTGCCCTAAGTCTTCTGATTCGGGCTGAGCTTGGACAGCCAGGG
GCTCTTTTAGGTGATGATCAACTTTATAATGTGATTGTTACCGCTCACGCGTTTGTGATA
ATTTTTTTCTTGGTGATGCCTATGATAATTGGGGGATTTGGTAATTGATTAGTTCCTCTG
ATGTTAGGAGCTCCTGACATGGCGTTCCCTCGATTAAATAATATAAGTTTTTGGTTACTT
CCTCCTTCATTAACTTTGCTGCTTGCCTCTTCTGCAGTTGAAAGGGGTGTGGGTACAGGT
TGGACAGTATATCCTCCTTTATCTGGTAATTTAGCTCATGCAGGGGGTTCTGTAGATTTA
GCAATTTTTTCTTTACATTTAGCTGGTGTTTCTTCTATTTTAGGTGCTGTAAACTTTATT
ACTACAATTATTAATATGCGATGACAAGGAATGCAATTCGAGCGATTGCCTCTTTTTGTT
TGGTCGGTAAAGATTACTGCTATTCTCCTTTTACTTTCTTTGCCTGTTCTTGCTGGTGCA
ATTACTATGTTGTTAACTGATCGAAATTTTAATAC


>NAH277
TCTGGTTTGGTCGGGACTGCCCTAAGTCTTCTGATTCGGGCTGAGCTTGGACAGCCAGGG
GCTCTTTTAGGTGATGATCAACTTTATAATGTGATTGTTACCGCTCACGCGTTTGTGATA
ATTTTTTTCTTGGTGATGCCTATGATAATTGGGGGATTTGGTAATTGATTAGTTCCTCTG
ATGTTAGGAGCTCCTGACATGGCGTTCCCTCGATTAAATAATATAAGTTTTTGGTTACTT
CCTCCTTCATTAACTTTGCTGCTTGCTTCTTCTGCAGTTGAGAGGGGTGTGGGTACAGGT
TGGACAGTATATCCCCCTTTATCTGGTAATTTAGCTCATGCAGGGGGTTCTGTAGATTTA
GCAATTTTTTCTTTACATTTAGCTGGTGTTTCTTCTATTTTAGGTGCTGTAAACTTTATT
ACTACAATTATTAATATGCGATGACAAGGGATGCAATTCGAGCGATTGCCTCTTTTTGTT
TGGTCGGTAAAGATTACTGCTATTCTCCTTTTACTTTCTTTGCCTGTTCTTGCTGGTGCA
ATTACTATGTTGTTAACTGATCGAAATTTTAATAC

>NAH278
TCTGGTTTGGTCGGGACTGCCCTAAGTCTTCTGATTCGGGCTGAGCTTGGACAGCCAGGG
GCTCTTTTAGGTGATGATCAACTTTATAATGTGATTGTTACCGCTCACGCGTTTGTGATA
ATTTTTTTCTTGGTGATGCCTATGATAATTGGGGGATTTGGTAATTGATTAGTTCCTCTG
ATGTTAGGAGCTCCTGACATGGCGTTTCCTCGATTAAATAATATAAGTTTTTGGTTACTT
CCTCCTTCATTAACCTTGCTGCTTGCTTCTTCTGCAGTTGAAAGGGGTGTGGGTACAGGT
TGGACAGTATATCCTCCTTTATCTGGTAATTTAGCTCACGCAGGGGGTTCTGTAGATCTA
GCAATTTTCTCTTTACATTTGGCTGGTGTTTCTTCTATTTTAGGTGCTGTAAACTTTATT
ACTACAATTATTAATATGCGATGACAAGGAATGCAATTCGAGCGATTGCCTCTTTTTGTT
TGGTCGGTAAAGATTACTGCTATTCTCCTTTTACTTTCTTTGCCTGTTCTTGCTGGTGCA
ATTACTATGTTGTTAACTGATCGAAATTTTAATAC

>NAH279
TCTGGTTTGGTCGGGACTGCCCTAAGTCTTCTGATTCGGGCTGAGCTTGGACAGCCGGGG
GCTCTTTTAGGTGATGATCAACTTTATAATGTGATTGTTACCGCTCACGCGTTTGTGATA
ATTTTTTTCTTGGTGATGCCTATGATAATTGGGGGATTTGGTAATTGATTAGTTCCTCTG
ATGTTAGGAGCTCCTGACATGGCGTTTCCTCGATTAAATAATATAAGTTTTTGGTTACTT
CCTCCTTCATTAACTTTGCTGCTTGCTTCTTCTGCAGTTGAAAGGGGTGTGGGTACAGGT
TGGACAGTATATCCTCCTTTATCTGGTAATTTAGCTCACGCAGGGGGTTCTGTAGATTTA
GCAATTTTTTCTTTACATTTAGCTGGTGTTTCTTCTATTTTAGGTGCTGTAAACTTTATT
ACTACAATTATTAATATGCGATGACAAGGAATGCAATTCGAGCGATTGCCTCTTTTTGTT
TGGTCGGTAAAGATTACTGCTATTCTCCTTTTACTTTCTTTGCCTGTTCTTGCTGGTGCA
ATTACTATGTTGTTAACTGATCGAAATTTTAATAC
>NAH280
TCTGGTTTGGTTGGGACTGCCCTAAGTCTTCTGATTCGGGCTGAGCTTGGACAGCCAGGG
GCTCTTTTAGGTGATGATCAACTTTATAATGTGATTGTTACCGCTCACGCGTTTGTGATA
ATTTTTTTCTTGGTTATGCCTATGATAATTGGGGGATTTGGTAATTGATTAGTTCCTCTG
ATGTTAGGAGCTCCTGACATGGCGTTTCCTCGATTAAATAATATAAGTTTTTGGTTACTT
CCTCCTTCATTAACTTTGCTGCTTGCTTCTTCTGCAGTTGAAAGGGGTGTGGGTACAGGT
TGGACAGTATATCCTCCTTTATCTGGTAATTTAGCTCACGCAGGGGGTTCTGTAGATTTA
GCAATTTTCTCTTTACATTTAGCTGGTGTTTCTTCTATTTTAGGTGCTGTAAACTTTATT
ACTACAATTATTAATATGCGATGACAAGGAATGCAATTCGAGCGATTGCCTCTTTTTGTT
TGGTCGGTAAAGATTACTGCTATTCTCCTTTTACTTTCTTTGCCTGTTCTTGCTGGTGCA
ATTACTATGTTGTTAACTGATCGAAATTTTAATAC
>NAH281
TCTGGTTTGGTCGGGACTGCCCTAAGTCTTCTGATTCGGGCTGAGCTTGGACAGCCAGGG
GCTCTTTTAGGTGATGATCAACTTTATAATGTGATTGTTACCGCTCACGCGTTTGTGATA
ATTTTTTTCTTGGTGATGCCTATGATAATTGGGGGATTTGGTAATTGATTAGTTCCTCTG
ATGTTAGGAGCTCCTGACATGGCGTTTCCTCGATTAAATAATATAAGTTTTTGGTTACTT
CCTCCTTCATTAACTTTGCTGCTTGCTTCTTCTGCAGTTGAAAGGGGTGTGGGTACAGGT
TGGACAGTATATCCTCCTTTATCTGGTAATTTAGCTCACGCAGGGGGTTCTGTAGATTTA
GCAATTTTCTCTTTACATTTAGCCGGTGTTTCTTCTATTTTAGGTGCTGTAAACTTTATT
ACTACAATTATTAATATGCGATGACAAGGAATGCAATTCGAGCGATTGCCTCTTTTTGTT
TGGTCGGTAAAGATTACTGCTATTCTCCTTTTACTTTCTTTGCCTGTTCTTGCTGGTGCA
ATTACTATGTTGTTAACTGATCGAAATTTTAATAC
>NAH282
TCTGGTTTGGTCGGGACTGCCCTAAGTCTTCTGATTCGGGCTGAGCTTGGACAGCCAGGG
GCTCTTTTAGGTGATGATCAACTTTATAATGTGATTGTTACCGCTCACGCGTTTGTGATA
ATTTTTTTCTTGGTGATGCCTATGATAATTGGGGGATTTGGTAATTGATTAGTTCCTCTG
ATGTTAGGAGCTCCTGACATGGCGTTCCCTCGATTAAATAATATAAGTTTTTGGTTACTT
CCTCCTTCATTAACTTTGCTGCTTGCTTCTTCTGCAGTTGAAAGAGGTGTGGGTACAGGT
TGGACAGTATATCCTCCTTTATCTGGTAATTTAGCTCACGCAGGGGGTTCTGTAGATTTA
GCAATTTTTTCTTTACATTTAGCTGGTGTTTCTTCTATTTTAGGTGCTGTAAACTTTATT
ACTACAATTATTAATATGCGATGACAGGGAATGCAATTCGAGCGATTGCCTCTTTTTGTC
TGGTCGGTAAAGATTACTGCTATTCTCCTTTTACTTTCTTTGCCTGTTCTTGCTGGTGCA
ATTACTATGTTGTTAACTGATCGAAATTTTAATAC
>NAH283
TCTGGTTTGGTCGGGACTGCCCTAAGTCTTCTGATTCGGGCTGAGCTTGGACAGCCAGGG
GCTCTTTTAGGTGATGATCAACTTTATAATGTGATTGTTACCGCTCACGCGTTTGTGATA
ATTTTTTTCTTGGTGATGCCTATGATAATTGGGGGATTTGGTAATTGATTAGTTCCTCTG
ATGTTAGGAGCTCCTGACATGGCGTTTCCTCGATTAAATAATATAAGTTTTTGGTTACTT
CCTCCTTCATTAACTTTGCTGCTTGCTTCTTCTGCAGTTGAAAGGGGTGTGGGTACAGGT
TGGACAGTATATCCCCCTTTATCTGGCAATTTAGCTCACGCAGGGGGTTCTGTAGATTTA
GCAATTTTTTCTTTACATTTAGCTGGTGTTTCTTCTATTTTAGGTGCTGTAAACTTTATT
ACTACAATTATTAATATGCGATGACAAGGAATGCAATTCGAGCGATTGCCTCTTTTTGTT
TGGTCGGTAAAGATTACTGCTATTCTCCTTTTACTTTCTTTGCCTGTTCTTGCTGGTGCA
ATTACTATGTTGTTAACTGATCGAAATTTTAATAC


>NAH284
TCTGGTTTGGTTGGGACTGCCCTAAGTCTTCTGATTCGGGCTGAGCTTGGACAGCCAGGG
GCTCTTTTAGGTGATGATCAACTTTATAATGTGATTGTTACCGCTCACGCGTTTGTGATA
ATTTTTTTCTTGGTGATGCCTATGATAATTGGGGGATTCGGTAATTGATTAGTTCCTCTG
ATGTTAGGAGCTCCTGACATGGCGTTCCCTCGATTAAATAATATAAGTTTTTGGTTACTT
CCTCCTTCATTAACTTTGCTGCTTGCTTCTTCTGCAGTTGAAAGGGGTGTAGGTACAGGT
TGGACAGTATATCCTCCTTTATCTGGTAATTTAGCTCACGCAGGGGGTTCTGTAGATTTA
GCAATTTTCTCTTTACACTTAGCTGGTGTTTCTTCTATTTTAGGTGCTGTAAACTTTATT
ACTACAATTATTAATATGCGATGACAAGGAATGCAATTCGAGCGATTGCCTCTTTTTGTT
TGGTCGGTAAAGATTACTGCTATTCTTCTTTTACTTTCTTTGCCTGTTCTTGCTGGTGCA
ATTACTATGTTGTTAACTGATCGAAATTTTAATAC
>NAH285
TCTGGTTTGGTCGGGACTGCCCTAAGTCTTCTGATTCGGGCTGAGCTTGGACAGCCAGGG
GCTCTTTTAGGTGATGATCAACTTTATAATGTGATTGTTACCGCTCACGCGTTTGTGATA
ATTTTTTTCTTGGTGATGCCTATGATAATTGGGGGATTTGGTAATTGATTAGTTCCTCTG
ATGTTAGGAGCTCCTGACATGGCGTTCCCTCGATTAAATAATATAAGTTTTTGGTTACTT
CCTCCTTCATTAACTTTGCTGCTTGCTTCTTCTGCAGTTGAAAGGGGTGTAGGTACAGGT
TGGACAGTATATCCTCCTTTATCTGGTAATTTAGCTCACGCAGGGGGTTCTGTAGATTTA
GCAATTTTCTCTTTACATTTAGCTGGTGTTTCTTCTATTTTAGGCGCTGTAAACTTTATT
ACTACAATTATTAATATGCGATGACAAGGAATGCAATTCGAGCGATTGCCTCTTTTTGTT
TGGTCGGTAAAGATTACTGCTATTCTTCTTTTACTTTCTTTGCCTGTTCTTGCTGGTGCA
ATTACTATGTTGTTAACTGATCGAAATTTTAATAC

>NAH286
TCTGGTTTGGTCGGGACTGCCCTAAGTCTTCTGATTCGGGCTGAGCTTGGACAGCCAGGG
GCTCTTTTAGGTGATGATCAACTTTATAATGTGATTGTTACCGCTCACGCGTTTGTGATA
ATTTTTTTCTTGGTGATGCCTATGATAATTGGGGGATTTGGTAATTGATTAGTTCCTCTG
ATGTTAGGAGCTCCTGACATGGCGTTCCCTCGATTAAATAATATAAGTTTTTGGTTACTT
CCTCCTTCATTAACTTTGCTGCTTGCCTCTTCTGCAGTTGAAAGGGGTGTGGGTACAGGT
TGGACAGTATATCCTCCTTTATCTGGTAATTTAGCTCATGCAGGGGGTTCTGTAGATTTA
GCAATTTTCTCTTTACATTTAGCTGGTGTTTCTTCTATTTTAGGTGCTGTAAACTTTATT
ACTACAATTATTAATATGCGATGACAAGGAATGCAATTCGAGCGATTGCCTCTTTTTGTT
TGGTCGGTAAAGATTACTGCTATTCTCCTTTTACTTTCTTTGCCTGTTCTTGCTGGTGCA
ATTACTATATTGTTAACTGATCGAAATTTTAATAC


>NAH287
TCTGGTTTGGTCGGGACTGCCCTAAGTCTTCTGATTCGGGCTGAGCTTGGACAGCCAGGG
GCTCTTTTAGGTGATGATCAACTTTATAATGTGATTGTCACCGCTCACGCGTTTGTGATA
ATTTTTTTCTTGGTGATGCCTATGATAATTGGGGGATTTGGTAATTGATTAGTTCCTCTG
ATGTTAGGAGCTCCTGACATGGCGTTCCCTCGATTAAATAATATAAGTTTTTGGTTACTC
CCTCCTTCATTAACTTTGCTGCTTGCTTCCTCTGCAGTTGAAAGGGGTGTGGGTACAGGT
TGGACAGTATATCCTCCTTTATCTGGTAATTTAGCTCATGCAGGGGGTTCTGTAGATTTA
GCAATTTTCTCTTTACATTTAGCTGGTGTTTCTTCTATTTTAGGTGCTGTAAACTTTATT
ACTACAATTATTAATATGCGATGACAAGGAATGCAATTCGAGCGATTACCTCTTTTTGTT
TGGTCGGTAAAGATTACTGCTATTCTCCTTTTACTTTCCTTGCCTGTTCTTGCTGGTGCA
ATTACTATGTTGTTAACTGATCGAAATTTTAATAC
>NAH288
TCTGGTTTGGTCGGGACTGCCCTAAGTCTTCTGATTCGGGCTGAGCTTGGACAGCCAGGG
GCTCTTTTAGGTGATGATCAACTTTATAATGTGATTGTTACCGCTCACGCGTTTGTGATA
ATTTTTTTCTTGGTGATGCCTATGATAATTGGGGGATTTGGTAATTGATTAGTTCCTCTG
ATGTTAGGAGCTCCTGACATGGCGTTTCCTCGATTAAATAACATAAGTTTTTGGTTACTT
CCTCCTTCATTAACTTTGCTGCTTGCTTCTTCTGCAGTTGAAAGGGGTGTGGGTACAGGT
TGGACAGTATATCCTCCTTTATCTGGTAATTTAGCTCACGCAGGGGGTTCTGTAGATTTA
GCAATTTTCTCTTTACATTTAGCTGGTGTTTCTTCTATTTTAGGTGCTGTAAACTTTATT
ACTACAATTATTAATATGCGATGACAAGGAATGCAATTCGAGCGATTGCCTCTTTTTGTT
TGGTCGGTAAAGATTACTGCTATTCTCCTTTTACTTTCTTTGCCTGTTCTTGCTGGTGCA
ATTACTATGTTGTTAACTGATCGAAATTTTAATAC
>NAH289
TCTGGTTTGGTCGGGACTGCCCTAAGTCTTCTGATTCGGGCTGAGCTTGGACAGCCAGGG
GCTCTTTTAGGTGATGATCAACTTTATAATGTGATTGTTACCGCTCACGCGTTTGTGATA
ATTTTTTTCTTGGTGATGCCTATGATAATTGGGGGATTTGGTAATTGATTAGTTCCTCTG
ATGTTAGGAGCTCCTGATATGGCGTTCCCTCGATTAAATAATATAAGTTTTTGGTTACTT
CCTCCTTCATTAACTTTGCTGCTTGCTTCTTCTGCAGTTGAAAGGGGTGTAGGTACAGGT
TGGACAGTATATCCTCCTTTATCTGGTAATTTAGCTCACGCAGGGGGTTCTGTAGATTTA
GCAATTTTCTCTTTACATTTAGCTGGTGTTTCTTCTATTTTAGGTGCTGTAAACTTTATT
ACTACAATTATTAATATGCGATGACAAGGAATGCAATTCGAGCGATTGCCTCTTTTTGTT
TGGTCGGTAAAGATTACTGCTATTCTTCTTTTACTTTCTTTGCCTGTTCTTGCTGGTGCA
ATTACTATGTTGTTAACTGATCGAAATTTTAATAC
>NAH290
TCTGGTTTGGTCGGGACTGCCCTAAGTCTTCTGATTCGGGCTGAGCTTGGACAGCCAGGG
GCTCTTTTAGGTGATGATCAACTTTATAATGTGATTGTTACCGCTCACGCGTTTGTGATA
ATTTTTTTCTTGGTGATGCCTATGATAATTGGGGGATTTGGTAATTGATTAGTTCCTCTG
ATGTTAGGAGCTCCTGACATGGCGTTTCCTCGATTAAATAATATAAGTTTTTGGTTACTT
CCTCCTTCATTAACTTTGCTGCTTGCTTCTTCTGCAGTTGAAAGGGGTGTGGGTACAGGT
TGGACAGTATATCCTCCTTTATCTGGCAATTTAGCTCACGCAGGGGGTTCTGTAGATTTA
GCAATTTTTTCTTTACATTTAGCTGGTGTTTCTTCTATTTTAGGTGCTGTAAACTTTATT
ACTACAATTATTAATATGCGATGACAAGGAATGCAATTCGAGCGATTGCCTCTTTTTGTT
TGGTCGGTAAAGATTACTGCTATTCTCCTTTTACTTTCTTTGCCTGTTCTTGCTGGTGCA
ATTACTATGTTGTTAACTGATCGAAATTTTAATAC

>NAH291
TCTGGTTTGGTCGGGACTGCCCTAAGTCTTCTGATTCGGGCTGAGCTTGGACAGCCAGGG
GCTCTTTTAGGTGATGATCAACTTTATAATGTGATTGTTACCGCTCACGCGTTTGTGATA
ATTTTTTTCTTGGTTATGCCTATGATAATTGGGGGATTTGGTAATTGATTAGTTCCTCTG
ATGTTAGGAGCTCCTGACATGGCGTTTCCCCGATTAAATAATATAAGTTTTTGGTTACTT
CCTCCTTCATTAACTTTGCTGCTTGCTTCTTCTGCAGTTGAAAGGGGTGTGGGTACAGGT
TGGACAGTATATCCTCCTTTATCCGGTAATTTAGCTCACGCAGGGGGTTCTGTAGATTTA
GCAATTTTCTCTTTACATTTAGCTGGTGTTTCTTCTATTTTAGGTGCTGTAAACTTTATT
ACTACAATTATTAATATGCGATGACAAGGAATGCAATTCGAGCGATTGCCTCTTTTTGTT
TGGTCGGTAAAGATTACTGCTATTCTTCTTTTACTTTCTTTGCCTGTTCTTGCTGGTGCA
ATTACTATGTTGTTAACTGATCGAAATTTTAATAC


>NAH292
TCTGGTTTGGTCGGGACTGCCCTAAGTCTTCTGATTCGGGCTGAGCTTGGACAGCCAGGG
GCTCTTTTAGGTGATGATCAACTTTATAATGTGATTGTTACCGCTCACGCGTTTGTGATA
ATTTTTTTCTTGGTGATGCCTATGATAATTGGGGGATTTGGTAATTGATTAGTTCCTCTG
ATGTTAGGAGCTCCTGACATGGCGTTCCCTCGATTAAATAATATAAGTTTTTGGTTACTT
CCTCCTTCATTAACTTTGCTGCTTGCTTCTTCTGCAGTTGAAAGGGGTGTGGGTACAGGT
TGGACAGTATATCCTCCTTTATCTGGTAATTTAGCTCATGCAGGGGGTTCTGTAGATTTA
GCAATTTTCTCTTTACATTTAGCTGGTGTTTCTTCTATTTTAGGTGCTGTAAACTTTATT
ACTACAATTATTAATATGCGATGACAAGGGATGCAATTCGAGCGATTGCCTCTTTTTGTT
TGGTCGGTAAAGATTACTGCTATTCTCCTTTTACTTTCTTTGCCTGTTCTTGCTGGTGCA
ATCACTATGTTGTTAACTGATCGAAATTTTAATAC

>NAH293
TCTGGTTTGGTCGGGACTGCCCTAAGTCTTCTGATTCGGGCTGAGCTTGGACAGCCAGGG
GCTCTTTTAGGTGATGATCAACTTTATAATGTGATTGTTACCGCTCACGCGTTTGTGATA
ATTTTTTTCTTGGTGATGCCTATGATAATTGGGGGATTTGGTAATTGATTAGTTCCTCTG
ATGTTAGGAGCTCCTGACATGGCGTTTCCTCGATTAAATAATATAAGTTTTTGGTTACTT
CCTCCTTCATTAACTTTGCTGCTTGCTTCTTCTGCAGTTGAAAGGGGTGTGGGTACAGGT
TGGACAGTATATCCTCCTTTATCTGGTAATTTAGCTCACGCAGGGGGTTCTGTAGATTTA
GCAATTTTCTCTTTACATTTAGCTGGTGTTTCTTCTATTTTAGGTGCTGTAAACTTTATT
ACTACAATTATTAATATGCGATGACAAGGAATGCAATTCGAGCGATTGCCTCTTTTTGTT
TGGTCGGTAAAGATTACTGCTATTCTCCTTTTACTTTCTTTGCCTGTTCTTGCTGGTGCC
ATTACTATGTTGTTAACTGATCGAAATTTTAATAC

>NAH294
TCTGGTTTGGTCGGGACTGCCCTAAGTCTTCTGATTCGGGCTGAGCTTGGACAGCCAGGG
GCTCTTTTAGGTGATGATCAACTTTATAATGTGATTGTTACCGCTCACGCGTTTGTGATA
ATTTTTTTCTTGGTGATGCCTATGATAATTGGGGGATTCGGTAATTGATTAGTTCCTCTG
ATGTTAGGAGCTCCTGACATGGCGTTCCCTCGATTAAATAATATAAGTTTTTGGTTACTT
CCTCCTTCATTAACTTTGCTGCTTGCTTCTTCTGCAGTTGAAAGGGGTGTGGGTACAGGT
TGGACAGTATATCCTCCTTTATCTGGTAATTTAGCTCATGCAGGGGGTTCTGTAGATTTA
GCAATTTTCTCTTTACATTTAGCTGGTGTTTCTTCTATTTTAGGTGCTGTAAACTTTATT
ACTACAATTATTAATATGCGATGACAAGGGATGCAATTCGAGCGATTGCCTCTTTTTGTT
TGGTCGGTAAAGATTACTGCTATTCTCCTTTTACTTTCTTTGCCTGTTCTTGCTGGTGCA
ATTACTATGTTGTTAACTGATCGAAATTTTAATAC


>NAH295
TCTGGTTTGGTCGGGACTGCTCTAAGTCTTCTAATTCGGGCTGAGCTTGGACAGCCAGGG
GCTCTTTTAGGTGATGATCAACTTTATAATGTGATTGTTACCGCTCACGCGTTTGTGATA
ATTTTTTTCTTGGTGATGCCTATGATAATTGGGGGATTTGGTAATTGATTAGTTCCTCTG
ATGTTAGGAGCTCCTGACATGGCGTTCCCTCGATTAAATAATATAAGTTTTTGGTTACTT
CCTCCTTCATTAACTTTGCTGCTTGCTTCTTCCGCAGTTGAAAGGGGTGTGGGTACAGGT
TGGACAGTATACCCTCCTTTATCTGGTAATTTAGCTCACGCAGGGGGTTCTGTAGATTTA
GCAATTTTCTCTTTACATTTAGCTGGTGTTTCTTCTATTTTAGGTGCTGTAAACTTTATT
ACTACAATTATTAATATGCGATGACAAGGAATGCAATTCGAGCGATTGCCTCTTTTTGTT
TGGTCGGTAAAGATTACTGCTATTCTCCTTTTACTTTCTTTGCCTGTTCTTGCTGGTGCA
ATTACTATGTTGTTAACTGATCGAAATTTTAATAC

>NAH296
TCTGGTTTGGTCGGGACCGCCCTAAGTCTTCTGATTCGGGCTGAGCTTGGACAGCCAGGG
GCTCTTTTAGGTGATGATCAACTTTATAATGTGATTGTTACCGCTCACGCGTTTGTGATA
ATTTTTTTCTTGGTTATGCCTATGATAATTGGGGGATTTGGTAATTGATTAGTTCCTCTG
ATGTTAGGAGCTCCTGACATGGCGTTTCCTCGATTAAATAATATAAGTTTTTGGTTACTT
CCTCCTTCATTAACTTTGCTGCTTGCTTCTTCTGCAGTTGAAAGGGGTGTGGGTACAGGT
TGGACAGTATATCCTCCTTTATCTGGTAATTTAGCTCATGCAGGGGGTTCTGTAGATTTA
GCAATTTTTTCTTTACATTTAGCTGGTGTTTCTTCTATTTTAGGTGCTGTAAACTTTATT
ACTACAATTATTAATATGCGATGACAAGGAATGCAATTCGAGCGATTGCCTCTTTTTGTT
TGGTCGGTAAAGATTACTGCTATTCTCCTTTTACTTTCTTTGCCTGTTCTTGCTGGTGCA
ATTACTATGTTGTTAACTGATCGAAATTTTAATAC


>NAH297
TCTGGTTTGGTCGGGACTGCCCTAAGTCTTCTGATTCGGGCTGAGCTTGGACAGCCAGGG
GCTCTTTTAGGTGATGATCAACTTTATAATGTGATTGTTACCGCTCACGCGTTTGTGATA
ATTTTTTTCTTGGTGATGCCTATGATAATTGGGGGATTTGGTAATTGATTAGTTCCTCTG
ATGTTAGGAGCTCCTGACATGGCGTTCCCTCGATTAAATAATATAAGTTTTTGGTTACTT
CCTCCTTCATTAACTTTGCTGCTCGCTTCTTCTGCAGTTGAAAGGGGTGTGGGTACAGGT
TGGACAGTATATCCTCCTTTATCTGGTAATTTAGCTCATGCAGGGGGTTCTGTAGATTTA
GCAATTTTCTCTTTACATTTAGCTGGTGTTTCTTCTATTTTAGGTGCTGTAAACTTTATT
ACTACAATTATTAATATGCGATGACAAGGGATGCAATTCGAGCGATTGCCTCTTTTTGTT
TGGTCGGTAAAGATTACTGCTATTCTCCTTTTACTTTCTTTGCCTGTTCTTGCTGGTGCA
ATTACTATGTTGTTAACTGATCGAAATTTTAATAC

>NAH298
TCTGGTTTGGTCGGGACTGCCCTAAGTCTTTTGATTCGGGCTGAGCTTGGACAGCCAGGG
GCCCTTTTAGGTGATGATCAACTTTATAATGTGATTGTTACCGCTCACGCGTTTGTGATA
ATTTTTTTCTTGGTGATGCCTATGATAATTGGGGGATTTGGTAATTGATTAGTTCCTCTG
ATGTTAGGAGCTCCTGATATGGCGTTTCCTCGATTAAATAATATAAGTTTTTGGTTACTT
CCTCCTTCATTAACTTTGCTGCTTGCTTCTTCTGCAGTTGAAAGGGGTGTGGGTACAGGT
TGGACAGTATATCCTCCTTTATCTGGTAATTTAGCTCACGCAGGGGGTTCTGTAGATTTA
GCAATTTTTTCTTTACATTTAGCTGGTGTTTCTTCTATTTTAGGTGCTGTAAACTTTATT
ACTACAATTATTAATATGCGATGACAAGGAATGCAATTCGAGCGATTGCCTCTTTTTGTT
TGGTCGGTAAAGATTACTGCTATTCTCCTTTTACTTTCTTTGCCTGTTCTTGCTGGTGCA
ATTACTATGTTGTTAACTGATCGAAATTTTAATAC


>NAH299
TCTGGTTTGGTCGGGACTGCCCTAAGTCTTCTGATTCGGGCTGAGCTTGGACAGCCAGGG
GCTCTTTTAGGTGATGATCAACTTTATAATGTGATTGTTACCGCTCACGCGTTTGTGATA
ATTTTTTTCTTGGTGATGCCTATGATAATTGGGGGATTTGGTAATTGATTAGTTCCTCTG
ATGTTGGGAGCTCCTGACATGGCGTTCCCTCGATTAAATAATATAAGTTTTTGGTTACTT
CCTCCTTCATTAACTTTGCTGCTTGCTTCTTCTGCAGTTGAAAGGGGTGTGGGTACAGGT
TGGACAGTATATCCTCCTTTATCTGGTAATTTAGCTCATGCAGGGGGTTCTGTAGATTTA
GCAATTTTCTCTTTACATTTAGCTGGTGTTTCTTCTATTTTAGGTGCTGTAAACTTTATT
ACTACAATTATTAATATGCGATGACAAGGGATGCAATTTGAGCGATTACCTCTTTTTGTT
TGGTCGGTAAAGATTACTGCTATTCTCCTTTTACTTTCTTTGCCTGTTCTTGCTGGTGCA
ATCACTATGTTGTTAACTGATCGAAATTTTAATAC

>NAH300
TCTGGTTTGGTCGGGACTGCCCTAAGTCTTCTAATTCGGGCTGAGCTTGGACAGCCAGGG
GCTCTTTTAGGTGATGATCAACTTTATAATGTGATTGTTACCGCTCACGCGTTTGTGATA
ATTTTTTTCTTGGTGATGCCTATGATAATTGGGGGATTTGGTAATTGATTAGTTCCTCTG
ATGTTAGGAGCTCCTGACATGGCGTTCCCTCGATTAAATAATATAAGTTTTTGGTTACTT
CCTCCTTCATTAACTTTACTGCTTGCTTCTTCTGCAGTTGAAAGGGGTGTGGGTACAGGT
TGGACAGTATATCCTCCTTTATCTGGTAATTTAGCTCATGCAGGGGGTTCTGTAGATTTA
GCAATTTTCTCTTTACATTTAGCTGGTGTTTCTTCTATTTTAGGTGCTGTAAACTTTATT
ACTACAATTATTAATATGCGATGACAAGGGATGCAATTCGAGCGATTGCCTCTTTTTGTT
TGGTCGGTAAAGATTACTGCTATTCTCCTTTTACTTTCTTTGCCTGTTCTTGCTGGTGCA
ATTACTATGTTGTTAACTGATCGAAATTTTAATAC
>NAH301
TCTGGTTTGGTCGGGACTGCCCTAAGTCTTCTGATTCGGGCTGAGCTTGGACAGCCAGGG
GCTCTTTTAGGTGATGATCAACTTTATAATGTGATTGTTACCGCTCACGCGTTTGTGATA
ATTTTTTTCTTGGTGATGCCTATGATAATTGGGGGATTTGGTAATTGATTAGTTCCTCTG
ATGTTAGGAGCTCCTGACATGGCGTTTCCTCGATTAAATAATATAAGTTTTTGGTTACTT
CCTCCTTCATTAACTTTGCTGCTTGCTTCTTCTGCAGTTGAAAGGGGTGTGGGTACAGGT
TGGACAGTATATCCTCCTTTATCTGGTAATTTAGCTCATGCAGGGGGTTCTGTAGATTTA
GCAATTTTCTCTTTACATTTAGCTGGTGTTTCTTCTATTTTAGGTGCTGTAAACTTTATT
ACTACAATTATTAATATGCGATGACAAGGGATGCAATTCGAGCGATTGCCTCTTTTTGTT
TGGTCGGTAAAGATTACTGCTATTCTCCTTTTACTTTCTTTGCCTGTTCTTGCTGGTGCA
ATTACTATGTTGTTAACTGATCGAAATTTTAATAC

>NAH302
TCTGGTTTGGTCGGGACTGCCCTAAGTCTTCTGATTCGGGCTGAGCTTGGACAGCCAGGG
GCTCTTTTAGGTGATGATCAACTTTATAATGTGATTGTTACCGCTCACGCGTTTGTGATA
ATTTTTTTCTTGGTGATGCCTATGATAATTGGGGGATTTGGTAATTGATTAGTTCCTCTG
ATGTTAGGAGCTCCTGACATGGCGTTTCCTCGATTAAATAATATAAGTTTTTGGTTACTT
CCTCCTTCATTAACTTTGCTGCTTGCCTCTTCTGCAGTTGAAAGGGGTGTGGGTACAGGT
TGGACAGTATATCCTCCTTTATCTGGTAATTTAGCTCATGCAGGGGGTTCTGTAGATTTA
GCAATTTTCTCTTTACATTTAGCTGGTGTTTCTTCTATTTTAGGTGCTGTAAACTTTATT
ACTACAATTATTAATATGCGATGACAAGGAATGCAATTCGAGCGATTGCCTCTTTTTGTT
TGGTCGGTAAAGATTACTGCTATTCTCCTTTTACTTTCTTTGCCTGTTCTTGCTGGTGCA
ATTACCATGTTGTTAACTGATCGAAATTTTAATAC
>NAH303
TCTGGTTTGGTCGGGACTGCCCTAAGTCTTCTGATTCGGGCTGAGCTTGGACAGCCAGGG
GCTCTTTTAGGTGATGATCAACTTTATAATGTGATTGTTACCGCTCACGCGTTTGTGATA
ATTTTTTTCTTGGTGATGCCTATGATAATTGGGGGATTTGGTAATTGATTAGTTCCTCTG
ATGTTAGGAGCTCCTGACATGGCGTTTCCTCGATTAAATAATATAAGTTTTTGGTTACTT
CCTCCTTCGTTAACTTTGCTGCTTGCTTCTTCTGCAGTTGAAAGGGGTGTGGGTACAGGT
TGGACAGTATATCCTCCTTTATCTGGTAATTTAGCTCACGCAGGGGGTTCTGTAGATTTA
GCAATTTTTTCTTTACATTTAGCTGGTGTTTCTTCTATTTTAGGTGCTGTAAACTTTATT
ACTACAATTATTAATATGCGATGACAAGGAATGCAATTCGAGCGATTGCCTCTTTTTGTT
TGGTCGGTAAAGATTACTGCTATTCTCCTTTTACTTTCTTTGCCTGTTCTTGCTGGTGCA
ATTACTATGTTGTTAACTGATCGAAATTTTAATAC


>NAH304
TCTGGTTTGGTCGGGACTGCCCTAAGCCTTCTGATTCGGGCTGAGCTTGGACAGCCAGGG
GCTCTTTTAGGTGATGATCAACTTTATAATGTGATTGTTACCGCTCACGCGTTTGTGATA
ATTTTTTTCTTGGTGATGCCTATGATAATTGGGGGATTTGGTAATTGATTAGTTCCTCTG
ATGTTAGGAGCTCCTGACATGGCGTTTCCTCGATTAAATAATATAAGTTTTTGGTTACTT
CCTCCTTCATTAACTTTGCTGCTTGCTTCTTCTGCAGTTGAAAGGGGTGTGGGTACAGGT
TGGACAGTATATCCTCCTTTATCTGGTAATTTAGCTCACGCAGGGGGTTCTGTAGATTTA
GCAATTTTCTCTTTACATTTAGCTGGTGTTTCTTCTATTTTAGGTGCTGTAAACTTTATT
ACTACAATTATTAATATGCGATGACAAGGAATGCAATTCGAGCGATTGCCTCTTTTTGTT
TGGTCGGTAAAGATTACTGCTATTCTCCTTTTACTTTCTTTGCCTGTTCTTGCTGGTGCA
ATTACTATGTTGTTAACTGATCGAAATTTTAATAC
>NAH305
TCTGGTTTGGTCGGGACTGCCCTAAGTCTTCTGATTCGGGCTGAGCTTGGACAGCCAGGG
GCTCTTTTAGGTGATGATCAACTTTATAATGTGATTGTTACCGCTCACGCGTTTGTGATA
ATTTTTTTCTTGGTGATGCCTATGATAATTGGGGGATTTGGTAATTGATTAGTTCCTCTG
ATGTTAGGAGCTCCTGACATGGCGTTCCCTCGATTAAATAATATAAGTTTTTGGTTACTT
CCTCCTTCATTAACTTTGTTACTTGCTTCTTCTGCAGTTGAAAGGGGTGTGGGTACAGGT
TGGACAGTATATCCTCCTTTATCTGGTAATTTAGCTCATGCAGGGGGTTCTGTAGATTTA
GCAATTTTCTCTTTACATTTAGCTGGTGTTTCTTCTATTTTAGGTGCTGTAAACTTTATT
ACTACAATTATTAATATGCGATGACAAGGGATGCAATTCGAGCGATTGCCTCTTTTTGTT
TGGTCGGTAAAGATTACTGCTATTCTCCTTTTACTTTCTTTGCCTGTTCTTGCTGGTGCA
ATTACTATGTTGTTAACTGATCGAAATTTTAATAC


>NAH306
TCTGGTTTGGTCGGGACTGCCCTAAGTCTTCTGATTCGGGCTGAGCTTGGACAGCCAGGG
GCTCTTTTAGGTGATGATCAACTTTATAATGTGATTGTTACCGCTCACGCGTTTGTGATG
ATTTTTTTCTTGGTGATGCCTATGATAATTGGGGGATTTGGTAATTGATTAGTTCCTCTG
ATGTTGGGAGCTCCTGACATGGCGTTCCCTCGATTAAATAATATAAGTTTTTGGTTACTT
CCTCCTTCATTAACTTTGCTGCTTGCTTCTTCTGCAGTTGAAAGGGGTGTGGGTACAGGT
TGGACAGTATACCCTCCTTTATCTGGTAATTTAGCTCATGCAGGGGGTTCTGTAGATTTA
GCAATTTTCTCTTTACATTTAGCTGGTGTTTCTTCTATTTTAGGTGCTGTAAACTTTATT
ACTACAATTATTAATATGCGATGACAAGGGATGCAATTCGAGCGATTGCCTCTTTTTGTT
TGGTCGGTAAAGATTACTGCTATTCTCCTTTTACTTTCTTTGCCTGTTCTTGCTGGTGCA
ATTACTATGTTGTTAACTGATCGAAATTTTAATAC
>NAH307
TCTGGTTTGGTCGGGACTGCCCTAAGTCTTCTGATTCGGGCTGAGCTTGGACAGCCAGGG
GCTCTTTTAGGTGATGATCAACTTTATAATGTGATTGTTACCGCTCACGCGTTTGTGATA
ATTTTTTTCTTGGTGATGCCTATGATAATTGGGGGATTTGGTAATTGATTAGTTCCTCTG
ATGTTAGGAGCTCCTGACATGGCGTTCCCTCGATTAAATAATATAAGTTTTTGGTTACTT
CCTCCTTCATTAACTTTGCTGCTTGCTTCTTCTGCAGTTGAAAGGGGTGTGGGTACAGGT
TGGACAGTATATCCTCCTTTATCTGGTAATTTAGCTCACGCAGGGGGTTCTGTAGATTTA
GCAATTTTCTCCTTACATTTAGCTGGTGTTTCTTCTATTTTAGGTGCTGTAAACTTTATT
ACTACAATTATTAATATGCGATGACAAGGAATGCAATTCGAGCGATTGCCTCTTTTTGTT
TGGTCGGTAAAGATTACTGCTATTCTCCTTTTACTTTCTTTGCCTGTTCTTGCTGGTGCA
ATTACTATGTTGTTAACTGATCGAAATTTTAATAC


>NAH308
TCTGGTTTGGTCGGGACTGCCCTAAGTCTTCTGATTCGGGCTGAGCTTGGACAGCCAGGG
GCTCTTTTAGGTGATGATCAACTTTATAATGTGATTGTTACCGCTCACGCGTTTGTGATA
ATTTTTTTCTTGGTGATGCCTATGATAATTGGGGGATTTGGTAATTGATTAGTTCCTCTG
ATGTTAGGAGCTCCTGACATGGCGTTCCCTCGATTAAATAATATAAGTTTTTGGTTACTT
CCTCCTTCATTAACTTTGCTGCTTGCTTCTTCTGCAGTTGAAAGGGGTGTGGGTACAGGT
TGGACAGTATATCCTCCTTTATCTGGTAATTTAGCTCATGCAGGGGGTTCTGTAGATTTA
GCAATTTTTTCTTTACATTTAGCTGGTGTTTCTTCCATTTTAGGTGCTGTAAACTTTATT
ACTACAATTATTAATATGCGATGACAAGGAATGCAATTCGAGCGATTGCCTCTTTTTGTT
TGGTCAGTAAAGATTACTGCTATTCTCCTTTTACTTTCTTTGCCTGTTCTTGCTGGTGCA
ATTACTATGTTGTTAACTGATCGAAATTTTAATAC


>NAH309
TCTGGTTTGGTCGGGACTGCCCTAAGTCTTCTGATTCGGGCTGAGCTTGGACAGCCAGGG
GCTCTTTTAGGTGATGATCAACTTTATAATGTGATTGTTACCGCTCACGCGTTTGTGATA
ATTTTTTTCTTGGTGATGCCTATGATAATTGGGGGATTTGGTAATTGATTAGTTCCTCTG
ATGTTAGGAGCTCCTGACATGGCGTTCCCTCGATTAAATAATATAAGTTTTTGGTTACTT
CCTCCTTCATTAACTTTGCTGCTTGCTTCTTCTGCAGTTGAAAGGGGTGTGGGTACAGGT
TGGACAGTATATCCTCCTTTATCTGGTAATTTAGCTCATGCAGGGGGTTCTGTAGATTTA
GCAATTTTCTCTTTACATTTAGCTGGTGTTTCTTCTATTTTAGGTGCTGTAAACTTTATT
ACTACAATTATTAATATGCGATGACAAGGAATGCAATTCGAGCGATTGCCTCTCTTTGTT
TGGTCGGTAAAGATTACTGCTATTCTCCTTTTACTTTCTTTGCCTGTTCTTGCTGGTGCA
ATTACTATGTTGTTAACTGATCGAAATTTTAATAC
>NAH310
TCTGGTTTGGTCGGGACTGCCCTAAGTCTTCTGATTCGGGCTGAGCTTGGACAGCCAGGG
GCTCTTTTAGGTGATGATCAACTTTATAATGTGATTGTTACCGCTCACGCGTTTGTGATA
ATTTTTTTCTTGGTGATGCCTATGATAATTGGGGGATTTGGTAATTGATTAGTTCCTCTG
ATGTTAGGAGCTCCTGACATGGCGTTCCCTCGATTAAATAATATAAGTTTTTGGTTACTT
CCTCCTTCATTAACTTTGCTGCTCGCTTCTTCTGCAGTTGAAAGGGGTGTGGGTACAGGT
TGGACAGTATATCCTCCTTTATCTGGTAATTTAGCTCACGCAGGGGGTTCTGTAGATTTA
GCAATTTTTTCTTTACATTTAGCTGGTGTTTCTTCTATTTTAGGTGCTGTAAACTTTATT
ACTACAATTATTAATATGCGATGACAAGGAATGCAATTCGAGCGATTGCCTCTTTTTGTT
TGGTCGGTAAAGATTACTGCTATTCTCCTTTTACTTTCTTTGCCTGTTCTTGCTGGTGCA
ATCACTATGTTGTTAACTGATCGAAATTTTAATAC
>NAH311
TCTGGTTTGGTCGGGACTGCCCTAAGTCTTCTGATTCGGGCTGAGCTTGGACAGCCAGGG
GCTCTTTTAGGTGATGATCAACTTTATAATGTGATTGTTACCGCTCACGCGTTTGTGATA
ATTTTTTTCTTGGTAATGCCTATGATAATTGGGGGATTTGGTAATTGATTAGTTCCTCTG
ATGTTAGGAGCTCCTGACATGGCGTTCCCTCGATTAAATAATATAAGTTTTTGGTTGCTT
CCTCCTTCATTAACTTTGCTGCTTGCTTCTTCTGCAGTTGAAAGGGGTGTGGGTACAGGT
TGGACAGTATATCCTCCTTTATCTGGTAATTTAGCTCACGCAGGGGGTTCTGTAGATTTA
GCAATTTTCTCTTTACATTTAGCTGGTGTTTCTTCTATTTTAGGTGCTGTAAACTTTATT
ACTACAATTATTAATATGCGATGACAAGGAATGCAATTTGAGCGATTGCCTCTTTTTGTT
TGGTCGGTAAAGATTACTGCTATTCTCCTTTTACTTTCTTTGCCTGTTCTTGCTGGTGCA
ATTACTATGTTGTTAACTGATCGAAATTTTAATAC


>NAH312
TCTGGTTTGGTCGGGACTGCCCTAAGTCTTCTGATTCGGGCTGAGCTTGGACAGCCAGGG
GCTCTTTTAGGTGATGATCAACTTTATAATGTGATTGTTACCGCTCACGCGTTTGTGATA
ATTTTTTTCTTGGTGATGCCTATGATAATTGGGGGATTTGGTAATTGATTAGTTCCTCTG
ATGTTAGGAGCTCCTGACATGGCGTTCCCTCGATTAAATAATATAAGTTTTTGGTTACTT
CCTCCTTCATTAACTTTGCTGCTTGCTTCTTCTGCAGTTGAAAGGGGTGTGGGTACAGGT
TGGACGGTATATCCTCCTTTATCTGGTAATTTAGCTCACGCAGGGGGTTCTGTAGATTTA
GCAATTTTCTCTTTACATTTAGCTGGTGTTTCTTCTATTTTAGGTGCTGTAAACTTTATT
ACTACAATTATTAATATGCGATGACAAGGAATGCAATTCGAGCGATTGCCTCTTTTTGTT
TGGTCGGTAAAGATTACTGCTATTCTCCTTTTACTTTCTTTGCCTGTTCTTGCTGGTGCA
ATTACTATGTTGTTAACTGATCGAAATTTTAATAC

>NAH313
TCCGGTTTGGTCGGGACTGCCCTAAGTCTTCTGATTCGGGCTGAGCTTGGACAGCCAGGG
GCTCTTTTAGGTGATGATCAACTTTATAATGTGATTGTTACCGCTCACGCGTTTGTGATA
ATTTTTTTCTTGGTGATGCCTATGATAATTGGGGGATTTGGTAATTGATTAGTTCCTCTG
ATGTTAGGAGCTCCTGACATGGCGTTCCCTCGATTAAATAATATAAGTTTTTGGTTACTT
CCTCCTTCATTAACTTTGCTGCTTGCTTCTTCTGCAGTTGAAAGGGGTGTGGGTACAGGT
TGGACAGTATATCCTCCTTTATCTGGTAATTTAGCTCACGCAGGGGGTTCTGTAGATTTA
GCAATTTTTTCTTTACATTTAGCTGGTGTTTCTTCTATTTTAGGTGCTGTAAACTTTATT
ACTACAATTATTAATATGCGATGACAAGGAATGCAATTCGAGCGATTGCCTCTTTTTGTT
TGGTCGGTAAAGATTACTGCTATTCTCCTTTTACTTTCTTTGCCTGTTCTTGCTGGTGCA
ATCACTATGTTGTTAACTGATCGAAATTTTAATAC
>NAH314
TCTGGTTTGGTCGGAACTGCCCTAAGTCTTCTGATTCGGGCTGAGCTTGGACAGCCAGGG
GCTCTTTTAGGTGATGATCAACTTTATAATGTGATTGTTACCGCTCACGCGTTTGTGATA
ATTTTTTTCTTGGTGATGCCTATGATAATTGGGGGATTTGGTAATTGATTAGTTCCTCTG
ATGTTAGGAGCTCCTGACATGGCGTTCCCTCGATTAAATAATATAAGTTTTTGGTTACTT
CCTCCTTCATTAACTTTGCTGCTTGCTTCTTCTGCAGTTGAAAGGGGTGTGGGTACAGGT
TGGACAGTATATCCTCCTTTATCTGGTAATTTAGCTCACGCAGGGGGTTCTGTAGATTTA
GCAATTTTTTCTTTACATTTAGCTGGTGTTTCTTCTATTTTAGGTGCTGTAAACTTTATT
ACTACAATTATTAATATGCGATGACAAGGAATGCAATTCGAGCGATTGCCTCTTTTTGTT
TGGTCGGTAAAGATTACTGCTATTCTCCTTTTACTTTCTTTGCCTGTTCTTGCTGGTGCA
ATCACTATGTTGTTAACTGATCGAAATTTTAATAC


>NAH315
TCTGGTTTGGTCGGGACTGCCCTAAGTCTTCTGATTCGGGCTGAGCTTGGACAGCCAGGG
GCTCTTTTAGGTGATGATCAACTTTATAATGTGATTGTTACCGCTCACGCGTTTGTGATA
ATTTTTTTCTTGGTGATGCCTATGATAATTGGGGGATTTGGTAATTGATTAGTTCCTCTG
ATGTTAGGAGCTCCTGATATGGCGTTCCCTCGATTAAATAATATAAGTTTTTGGTTACTT
CCTCCTTCATTAACTTTGCTGCTTGCTTCTTCTGCAGTTGAAAGGGGTGTGGGTACAGGT
TGGACAGTATATCCTCCCTTATCTGGTAATTTAGCTCACGCAGGGGGTTCTGTAGATTTA
GCAATTTTCTCTTTACATCTAGCTGGTGTTTCTTCTATTTTAGGTGCTGTAAACTTTATT
ACTACAATTATTAATATACGATGACAAGGAATGCAATTTGAGCGATTGCCTCTTTTTGTT
TGGTCGGTAAAGATTACTGCTATTCTTCTTTTACTTTCTTTGCCTGTTCTTGCTGGTGCA
ATTACTATGTTGTTAACTGATCGAAATTTTAATAC


>NAH316
TCTGGTTTGGTCGGGACTGCCCTAAGTCTTCTGATTCGGGCTGAGCTTGGACAGCCAGGG
GCTCTTTTAGGTGATGATCAACTTTATAATGTGATTGTTACCGCTCACGCGTTTGTGATA
ATTTTTTTCTTGGTGATGCCTATGATAATTGGGGGATTTGGTAATTGATTAGTTCCTTTG
ATGTTAGGAGCTCCTGACATGGCGTTCCCTCGATTAAATAATATAAGTTTTTGGTTACTT
CCTCCTTCATTAACTTTGCTGCTTGCTTCTTCTGCAGTTGAAAGGGGTGTGGGTACAGGT
TGGACAGTATATCCTCCTTTATCTGGTAATTTAGCTCATGCAGGGGGTTCCGTAGATTTA
GCAATTTTTTCTTTACATTTAGCTGGTGTTTCTTCTATTTTAGGTGCTGTAAACTTTATT
ACTACAATTATTAATATGCGATGACAAGGAATGCAATTCGAGCGATTGCCTCTTTTTGTT
TGGTCGGTAAAGATTACTGCTATTCTCCTTTTACTTTCTTTGCCTGTTCTTGCTGGTGCA
ATTACTATGTTGTTAACTGATCGAAATTTTAATAC


>NAH317
TCTGGTTTGGTCGGGACTGCCCTAAGTCTTCTGATTCGGGCTGAGCTTGGACAGCCAGGG
GCTCTTTTAGGTGATGATCAACTTTATAATGTGATTGTTACCGCTCACGCGTTTGTGATA
ATTTTTTTCTTGGTGATGCCTATAATAATTGGGGGATTTGGTAATTGATTAGTTCCTCTG
ATGTTAGGAGCTCCTGACATGGCGTTTCCTCGATTAAATAATATAAGTTTTTGGTTACTT
CCTCCTTCATTAACTTTGCTGCTTGCTTCTTCTGCAGTTGAAAGGGGTGTGGGTACAGGT
TGGACAGTATATCCTCCTTTATCTGGTAATTTAGCTCACGCAGGGGGTTCTGTAGATTTA
GCAATTTTTTCTTTACATTTAGCTGGTGTTTCTTCTATTTTAGGTGCTGTAAACTTTATT
ACTACAATTATTAATATGCGATGACAAGGAATGCAATTCGAGCGATTGCCTCTTTTTGTT
TGGTCGGTAAAGATTACTGCTATTCTCCTTTTACTTTCTTTGCCTGTTCTTGCTGGTGCA
ATTACTATGTTGTTAACTGATCGAAATTTTAATAC


>NAH341
TCTGGTTTGGTCGGGACTGCCCTAAGTCTTCTGATTCGGGCTGAGCTTGGACAGCCAGGG
GCTCTTTTAGGTGATGATCAACTTTATAATGTGATTGTTACCGCTCACGCGTTTGTGATA
ATTTTTTTCTTGGTAATGCCTATGATAATTGGGGGATTTGGTAATTGATTAGTTCCTCTG
ATGTTAGGAGCTCCTGACATGGCGTTCCCTCGATTAAATAATATAAGTTTTTGGTTACTT
CCTCCTTCATTAACTTTGCTGCTTGCTTCTTCTGCAGTTGAAAGGGGTGTGGGTACAGGT
TGGACAGTATATCCTCCTTTATCTGGTAATTTAGCTCACGCAGGGGGTTCTGTAGATTTA
GCAATTTTCTCTTTACATTTAGCTGGTGTTTCTTCTATTTTAGGTGCTGTAAACTTTATT
ACTACAATTATTAATATGCGATGACAAGGAATGCAATTTGAGCGATTGCCTCTTTTTGTT
TGGTCGGTAAAGATTACTGCTATTCTCCTTTTACTTTCTTTGCCTGTTCTTGCTGGTGCA
ATTACTATGTTGTTAACTGATCGAAATTTTAATAC


>NAH342
TCTGGTTTGGTCGGGACTGCCCTAAGTCTTCTGATTCGGGCTGAGCTTGGACAGCCAGGG
GCTCTTTTAGGTGATGATCAACTTTATAATGTGATTGTTACCGCTCACGCGTTTGTGATA
ATTTTTTTCTTGGTGATGCCTATGATAATTGGGGGATTTGGTAATTGATTAGTTCCTCTG
ATGTTAGGAGCTCCTGACATGGCGTTTCCTCGATTAAATAATATAAGTTTTTGGTTACTT
CCTCCTTCATTAACTTTGCTGCTTGCTTCTTCTGCAGTTGAAAGGGGTGTGGGTACAGGT
TGGACAGTATATCCTCCTTTGTCTGGTAATTTAGCTCACGCAGGGGGTTCTGTAGATTTA
GCAATTTTCTCTTTACATTTAGCTGGTGTTTCTTCTATTTTAGGTGCTGTAAATTTTATT
ACTACAATTATTAATATGCGATGACAAGGAATGCAATTCGAGCGATTGCCTCTTTTTGTT
TGGTCGGTAAAGATTACTGCTATTCTCCTTTTACTTTCTTTGCCTGTTCTTGCTGGTGCA
ATTACTATGTTGTTAACTGATCGAAATTTTAATAC
>NAH324
TCTGGTTTGGTCGGGACTGCCCTAAGTCTTTTGATTCGGGCTGAGCTTGGACAGCCAGGG
GCTCTTTTAGGTGATGATCAACTTTATAATGTGATTGTTACCGCTCACGCATTTGTGATA
ATTTTTTTCTTGGTGATGCCTATGATAATTGGGGGATTTGGTAATTGATTAGTTCCTTTG
ATGTTAGGAGCTCCTGACATGGCGTTTCCTCGACTAAATAATATAAGTTTCTGGTTACTT
CCTCCTTCATTAACTTTGCTGCTTGCTTCTTCTGCAGTTGAAAGGGGTGTGGGTACAGGT
TGGACAGTATATCCTCCTTTATCTGGTAATTTAGCTCATGCAGGGGGCTCTGTAGATTTA
GCAATTTTCTCTTTACATTTAGCTGGTGTTTCTTCTATTTTAGGTGCTGTAAACTTCATT
ACTACAATTATTAATATGCGATGACAAGGGATGCAATTTGAGCGATTGCCTCTCTTTGTC
TGGTCGGTAAAGATTACTGCTATTCTCCTTTTACTTTCTTTGCCTGTCCTTGCTGGTGCA
ATTACCATGTTGTTAACCGATCGAAATTTTAATAC
>NAH389
TCTGGTTTGGTCGGGACCGCCCTAAGTCTTCTGATTCGGGCTGAGCTTGGACAGCCAGGG
GCTCTTTTAGGTGATGATCAACTTTATAATGTGATTGTTACCGCTCACGCGTTTGTGATA
ATTTTTTTCTTGGTGATGCCTATGATAATTGGGGGATTTGGTAATTGATTAGTTCCTCTG
ATGTTAGGAGCTCCTGACATGGCGTTCCCTCGATTAAATAATATAAGTTTTTGGTTACTT
CCTCCTTCATTAACTTTGCTGCTTGCTTCTTCTGCAGTTGAAAGGGGTGTGGGTACAGGT
TGGACAGTATATCCTCCTTTATCTGGTAATTTAGCTCATGCAGGGGGTTCCGTAGATTTA
GCAATTTTCTCTTTACATTTAGCTGGTGTTTCTTCTATTTTAGGTGCTGTAAACTTTATT
ACTACAATTATTAATATGCGATGACAAGGAATGCAATTCGAGCGATTGCCTCTTTTTGTT
TGGTCGGTAAAGATTACTGCTATTCTCCTTTTACTTTCTTTGCCTGTTCTTGCTGGTGCA
ATTACTATGTTGTTAACTGATCGAAATTTTAATAC
>NAH390
TCTGGTTTGGTCGGGACTGCCCTAAGTCTTCTGATTCGGGCTGAGCTTGGACAGCCAGGG
GCTCTTTTAGGTGATGATCAACTTTATAATGTGATTGTTACCGCTCACGCGTTTGTGATA
ATTTTTTTCTTGGTGATGCCTATGATAATTGGGGGATTTGGTAATTGATTAGTTCCTCTG
ATGTTAGGAGCTCCTGACATGGCGTTCCCTCGATTAAATAATATAAGTTTTTGGTTACTT
CCTCCTTCATTAACTCTGCTGCTTGCTTCTTCTGCAGTCGAAAGGGGTGTGGGTACAGGT
TGGACAGTATATCCTCCTTTATCTGGTAATTTAGCTCATGCAGGGGGTTCTGTAGATTTA
GCAATTTTCTCTTTACATTTAGCTGGTGTTTCTTCTATTTTAGGTGCTGTAAACTTTATT
ACTACAATTATTAATATGCGATGACAAGGAATGCAATTCGAGCGATTGCCTCTTTTTGTT
TGGTCGGTAAAGATTACTGCTATTCTCCTTTTACTTTCTTTGCCTGTTCTTGCTGGTGCA
ATTACTATATTGTTAACTGATCGAAATTTTAATAC


>NAH391
TCTGGTTTGGTCGGGACTGCCCTAAGTCTTCTGATTCGGGCTGAGCTTGGACAGCCAGGG
GCTCTTTTAGGTGATGATCAACTTTATAATGTGATTGTTACCGCTCACGCGTTTGTGATA
ATTTTTTTCTTGGTTATGCCTATGATAATTGGGGGATTTGGTAATTGATTAGTTCCTCTG
ATGTTAGGAGCTCCTGACATGGCGTTTCCTCGATTAAATAATATAAGTTTTTGGTTACTT
CCTCCTTCATTAACTTTGCTGCTTGCTTCTTCTGCAGTTGAAAGGGGTGTGGGTACAGGT
TGGACAGTATATCCTCCTTTATCTGGTAATTTAGCTCATGCAGGGGGTTCTGTAGATTTA
GCAATTTTCTCTTTACATTTAGCTGGTGTTTCTTCTATTTTAGGTGCTGTAAACTTTATT
ACTACAATTATTAATATGCGATGACAAGGAATGCAATTCGAGCGATTGCCTCTTTTTGTT
TGGTCGGTAAAGATTACTGCTATTCTCCTTTTACTTTCTTTGCCTGTTCTTGCTGGTGCA
ATTACTATGTTGTTAACTGATCGAAATTTTAATAC

>NAH392
TCTGGTTTGGTCGGGACTGCCCTAAGTCTTCTGATTCGGGCTGAGCTTGGACAGCCAGGG
GCTCTTTTAGGTGATGATCAACTTTATAATGTGATTGTTACCGCTCACGCGTTTGTGATA
ATTTTTTTCTTGGTGATGCCTATGATAATTGGGGGATTTGGTAATTGATTAGTTCCTCTG
ATGTTAGGAGCTCCTGACATGGCGTTCCCTCGATTAAATAATATAAGTTTTTGGTTACTT
CCTCCTTCATTAACTTTGCTGCTTGCTTCTTCTGCAGTTGAAAGGGGTGTGGGTACAGGT
TGGACAGTATATCCTCCTTTATCTGGTAATTTAGCTCATGCAGGGGGTTCCGTAGATTTA
GCAATTTTCTCTTTACATTTAGCTGGTGTTTCTTCTATTTTAGGTGCTGTAAACTTTATT
ACTACAATTATTAATATGCGATGACAAGGAATGCAATTCGAGCGATTGCCTCTTTTTGTT
TGGTCGGTAAAGATTACTGCTATTCTCCTTTTACTTTCTTTGCCTGTTCTTGCTGGTGCA
ATTACTATGTTGTTAACTGATCGAAATTTTAATAC


>NAH393
TCTGGTTTGGTCGGGACTGCCCTAAGTCTTCTGATTCGGGCTGAGCTTGGACAGCCAGGG
GCTCTTTTAGGTGATGATCAACTTTATAATGTGATTGTTACCGCTCACGCGTTTGTGATA
ATTTTTTTCTTGGTGATGCCTATGATAATTGGGGGATTTGGTAATTGATTAGTTCCTCTG
ATGCTAGGAGCTCCTGACATGGCGTTCCCTCGATTAAATAATATAAGTTTTTGGTTACTT
CCTCCTTCATTAACTTTGTTGCTTGCTTCTTCTGCAGTTGAAAGGGGTGTGGGTACAGGT
TGGACAGTATATCCTCCTTTATCTGGTAATTTAGCTCATGCAGGGGGTTCTGTAGATTTA
GCAATTTTCTCTTTACATTTAGCTGGTGTTTCTTCTATTTTAGGTGCTGTAAACTTTATT
ACTACAATTATTAATATGCGATGACAAGGAATGCAATTCGAGCGATTGCCTCTTTTTGTT
TGGTCGGTAAAGATTACTGCTATTCTCCTTTTACTTTCTTTGCCTGTTCTTGCTGGTGCA
ATTACTATGTTGTTAACTGATCGAAATTTTAATAC
