# Supplementary material for: Possible species discrimination of a blotched nerite Nerita albicilla with their distribution pattern and demographic history in the Indo-Pacific
Source: Sci Rep. 2023 Mar 20;13:4545. doi: 10.1038/s41598-023-31004-0 (PMC10027673; doi:10.1038/s41598-023-31004-0)
Supplement: Supplementary file 2 — Supplementary Information 2. [file 41598_2023_31004_MOESM2_ESM.xlsx]

## Sheet: MatrixOutput
	NAH95	NAH05	NAH154	NAH161	NAH170	NAH180	NAH205	NAH206	NAH207	NAH208	NAH209	NAH210	NAH211	NAH212	NAH213	NAH214	NAH215	NAH216	NAH217	NAH218	NAH219	NAH220	NAH221	NAH222	NAH223	NAH224	NAH225	NAH226	NAH227	NAH228	NAH229	NAH230	NAH231	NAH232	NAH233	NAH234	NAH235	NAH236	NAH237	NAH250	NAH251	NAH252	NAH253	NAH254	NAH262	NAH269	NAH270	NAH271	NAH272
NAH95
NAH05	0.0106244
NAH154	0.00884956	0.00525857
NAH161	0.0106572	0.00703457	0.00527241
NAH170	0.00527241	0.0161056	0.0143113	0.016158
NAH180	0.00350263	0.0142655	0.0124777	0.0143113	0.00884956
NAH205	0.00350263	0.00703457	0.00527241	0.00705467	0.00884956	0.00705467
NAH206	0.00525857	0.0160626	0.0142655	0.0161056	0.0106244	0.00882313	0.00882313
NAH207	0.00884956	0.00525857	0.00350263	0.00527241	0.0143113	0.0124777	0.00527241	0.0142655
NAH208	0.0106572	0.00703457	0.00527241	0.00705467	0.016158	0.0143113	0.00705467	0.0161056	0.00527241
NAH209	0.0106572	0.00703457	0.00527241	0.00350263	0.016158	0.0143113	0.00705467	0.0161056	0.00527241	0.00350263
NAH210	0.0106572	0.00349498	0.00527241	0.00705467	0.016158	0.0143113	0.00705467	0.0161056	0.00527241	0.00705467	0.00705467
NAH211	0.0106572	0.00703457	0.00527241	0.00705467	0.0124777	0.0143113	0.00705467	0.0142655	0.00527241	0.00705467	0.00705467	0.00705467
NAH212	0.0106572	0.00703457	0.00527241	0.00705467	0.016158	0.0143113	0.00705467	0.0161056	0.00527241	0.00705467	0.00705467	0.00705467	0.00705467
NAH213	0.0017452	0.0124384	0.0106572	0.0124777	0.00705467	0.00527241	0.00527241	0.00703457	0.0106572	0.0124777	0.0124777	0.0124777	0.0124777	0.0124777
NAH214	0.0124777	0.00882313	0.00705467	0.00884956	0.018018	0.016158	0.00884956	0.0179589	0.00705467	0.00527241	0.00527241	0.00884956	0.00884956	0.00884956	0.0143113
NAH215	0.00884956	0.00525857	0.00350263	0.00527241	0.0143113	0.0124777	0.00527241	0.0142655	0.00350263	0.00527241	0.00527241	0.00527241	0.00527241	0.00527241	0.0106572	0.00705467
NAH216	0.00884956	0.00174368	0.00350263	0.00527241	0.0143113	0.0124777	0.00527241	0.0142655	0.00350263	0.00527241	0.00527241	0.0017452	0.00527241	0.00527241	0.0106572	0.00705467	0.00350263
NAH217	0.0143113	0.00703457	0.00884956	0.0106572	0.0198915	0.018018	0.0106572	0.0198257	0.00884956	0.0106572	0.0106572	0.00705467	0.0106572	0.0106572	0.016158	0.0124777	0.00884956	0.00527241
NAH218	0.00884956	0.00525857	0.00350263	0.00527241	0.0143113	0.0124777	0.00527241	0.0142655	0.00350263	0.00527241	0.00527241	0.00527241	0.00527241	0.00527241	0.0106572	0.00705467	0.00350263	0.00350263	0.00884956
NAH219	0.0106572	0.00349498	0.00527241	0.00705467	0.016158	0.0143113	0.00705467	0.0161056	0.00527241	0.00705467	0.00705467	0.00350263	0.00705467	0.00705467	0.0124777	0.00884956	0.0017452	0.0017452	0.00705467	0.00527241
NAH220	0.0106572	0.00703457	0.00527241	0.00705467	0.016158	0.0143113	0.00705467	0.0161056	0.00527241	0.00705467	0.00705467	0.00705467	0.00705467	0.00705467	0.0124777	0.00884956	0.00527241	0.00527241	0.0106572	0.00527241	0.00705467
NAH221	0.00527241	0.00882313	0.00705467	0.00884956	0.0106572	0.00527241	0.0017452	0.0106244	0.00705467	0.00884956	0.00884956	0.00884956	0.00884956	0.00884956	0.00705467	0.0106572	0.00705467	0.00705467	0.0124777	0.00705467	0.00884956	0.00884956
NAH222	0.00884956	0.00525857	0.00705467	0.00527241	0.0143113	0.0124777	0.00884956	0.0142655	0.00705467	0.00884956	0.00527241	0.00527241	0.00884956	0.00884956	0.0106572	0.0106572	0.00705467	0.00350263	0.00884956	0.00705467	0.00527241	0.00884956	0.0106572
NAH223	0.00350263	0.0106244	0.00884956	0.0106572	0.00884956	0.00705467	0.00350263	0.00882313	0.00884956	0.0106572	0.0106572	0.0106572	0.0106572	0.0106572	0.00527241	0.0124777	0.00884956	0.00884956	0.0143113	0.00884956	0.0106572	0.0106572	0.00527241	0.0124777
NAH224	0.0017452	0.00882313	0.00705467	0.00884956	0.00705467	0.00527241	0.0017452	0.00703457	0.00705467	0.00884956	0.00884956	0.00884956	0.00884956	0.00884956	0.00350263	0.0106572	0.00705467	0.00705467	0.0124777	0.00705467	0.00884956	0.00884956	0.00350263	0.0106572	0.0017452
NAH225	0.0106572	0.00703457	0.00527241	0.00705467	0.016158	0.0143113	0.00705467	0.0161056	0.00527241	0.00350263	0.00350263	0.00705467	0.00705467	0.00705467	0.0124777	0.00527241	0.00527241	0.00527241	0.0106572	0.00527241	0.00705467	0.00705467	0.00884956	0.00884956	0.0106572	0.00884956
NAH226	0.0106572	0.0179589	0.016158	0.018018	0.016158	0.0143113	0.0106572	0.0161056	0.016158	0.018018	0.018018	0.018018	0.018018	0.018018	0.0124777	0.0198915	0.016158	0.016158	0.0217786	0.016158	0.018018	0.018018	0.0124777	0.0198915	0.0106572	0.00884956	0.018018
NAH227	0.00705467	0.00703457	0.00527241	0.00705467	0.0124777	0.0106572	0.00705467	0.0124384	0.00527241	0.00705467	0.00705467	0.00705467	0.00705467	0.00705467	0.00884956	0.00884956	0.00527241	0.00527241	0.0106572	0.00527241	0.00705467	0.00705467	0.00884956	0.00527241	0.0106572	0.00884956	0.00705467	0.018018
NAH228	0.016158	0.0124384	0.0106572	0.00884956	0.0217786	0.0198915	0.0124777	0.0217059	0.0106572	0.0124777	0.00884956	0.0124777	0.0124777	0.0124777	0.018018	0.0143113	0.0106572	0.0106572	0.016158	0.0106572	0.0124777	0.0124777	0.0143113	0.0106572	0.016158	0.0143113	0.0124777	0.0236794	0.0124777
NAH229	0.00527241	0.00882313	0.00705467	0.00884956	0.0106572	0.00884956	0.0017452	0.0106244	0.00705467	0.00884956	0.00884956	0.00884956	0.00884956	0.00884956	0.00705467	0.0106572	0.00705467	0.00705467	0.0124777	0.00705467	0.00884956	0.00884956	0.00350263	0.0106572	0.00527241	0.00350263	0.00884956	0.0124777	0.00884956	0.0143113
NAH230	0.00705467	0.00349498	0.0017452	0.00350263	0.0124777	0.0106572	0.00350263	0.0124384	0.0017452	0.00350263	0.00350263	0.00350263	0.00350263	0.00350263	0.00884956	0.00527241	0.0017452	0.0017452	0.00705467	0.0017452	0.00350263	0.00350263	0.00527241	0.00527241	0.00705467	0.00527241	0.00350263	0.0143113	0.00350263	0.00884956	0.00527241
NAH231	0.00350263	0.0106244	0.00884956	0.0106572	0.00884956	0.00705467	0.00350263	0.00882313	0.00884956	0.0106572	0.0106572	0.0106572	0.0106572	0.0106572	0.00527241	0.0124777	0.00884956	0.00884956	0.0143113	0.00884956	0.0106572	0.0106572	0.00527241	0.0124777	0.00350263	0.0017452	0.0106572	0.0106572	0.0106572	0.016158	0.00527241	0.00705467
NAH232	0.0106572	0.00703457	0.00527241	0.00705467	0.016158	0.0143113	0.00705467	0.0161056	0.00527241	0.00705467	0.00705467	0.00705467	0.00705467	0.00705467	0.0124777	0.00884956	0.00527241	0.00527241	0.0106572	0.00527241	0.00705467	0.00705467	0.00884956	0.00884956	0.0106572	0.00884956	0.00705467	0.018018	0.00705467	0.0124777	0.00884956	0.00350263	0.0106572
NAH233	0.0124777	0.00525857	0.00705467	0.00527241	0.018018	0.016158	0.00884956	0.0179589	0.00705467	0.00884956	0.00527241	0.00527241	0.00884956	0.00884956	0.0143113	0.0106572	0.00705467	0.00350263	0.00884956	0.00705467	0.00527241	0.00884956	0.0106572	0.00350263	0.0124777	0.0106572	0.00884956	0.0198915	0.00884956	0.0106572	0.0106572	0.00527241	0.0124777	0.00884956
NAH234	0.00350263	0.0106244	0.00884956	0.0106572	0.00884956	0.00705467	0.00350263	0.00882313	0.00884956	0.0106572	0.0106572	0.0106572	0.0106572	0.0106572	0.00527241	0.0124777	0.00884956	0.00884956	0.0143113	0.00884956	0.0106572	0.0106572	0.00527241	0.0124777	0.00350263	0.0017452	0.0106572	0.0106572	0.0106572	0.016158	0.00527241	0.00705467	0.00350263	0.0106572	0.0124777
NAH235	0.00350263	0.0106244	0.00884956	0.0106572	0.00884956	0.00705467	0.00350263	0.00882313	0.00884956	0.0106572	0.0106572	0.0106572	0.0106572	0.0106572	0.00527241	0.0124777	0.00884956	0.00884956	0.0143113	0.00884956	0.0106572	0.0106572	0.00527241	0.0124777	0.00350263	0.0017452	0.0106572	0.0106572	0.0106572	0.016158	0.00527241	0.00705467	0.00350263	0.0106572	0.0124777	0.00350263
NAH236	0.00350263	0.0106244	0.00884956	0.0106572	0.00884956	0.00705467	0.00350263	0.00882313	0.00884956	0.00705467	0.00705467	0.0106572	0.0106572	0.0106572	0.00527241	0.00884956	0.00884956	0.00884956	0.0143113	0.00884956	0.0106572	0.0106572	0.00527241	0.0124777	0.00350263	0.0017452	0.00705467	0.0106572	0.0106572	0.016158	0.00527241	0.00705467	0.00350263	0.0106572	0.0124777	0.00350263	0.00350263
NAH237	0.00884956	0.00525857	0.00350263	0.0017452	0.0143113	0.0124777	0.00527241	0.0142655	0.00350263	0.00527241	0.0017452	0.00527241	0.00527241	0.00527241	0.0106572	0.00705467	0.00350263	0.00350263	0.00884956	0.00350263	0.00527241	0.00527241	0.00705467	0.00350263	0.00884956	0.00705467	0.00527241	0.016158	0.00527241	0.00705467	0.00705467	0.0017452	0.00884956	0.00527241	0.00350263	0.00884956	0.00884956	0.00884956
NAH250	0.00884956	0.0161056	0.0143113	0.0124777	0.0143113	0.0124777	0.00884956	0.0142655	0.0143113	0.016158	0.0124777	0.016158	0.016158	0.016158	0.0106572	0.018018	0.0143113	0.0143113	0.0198915	0.0143113	0.016158	0.016158	0.0106572	0.0143113	0.00884956	0.00705467	0.016158	0.0124777	0.016158	0.018018	0.0106572	0.0124777	0.00884956	0.016158	0.0143113	0.00884956	0.00884956	0.00884956	0.0106572
NAH251	0.0124777	0.00882313	0.00705467	0.00884956	0.018018	0.016158	0.00884956	0.0179589	0.00705467	0.00884956	0.00884956	0.00884956	0.00884956	0.00884956	0.0143113	0.0106572	0.00705467	0.00705467	0.0124777	0.00705467	0.00884956	0.0017452	0.0106572	0.0106572	0.0124777	0.0106572	0.00884956	0.0198915	0.00884956	0.0143113	0.0106572	0.00527241	0.0124777	0.00884956	0.0106572	0.0124777	0.0124777	0.0124777	0.00705467	0.018018
NAH252	0.00884956	0.00882313	0.00705467	0.00884956	0.0143113	0.0124777	0.00527241	0.0142655	0.00705467	0.00884956	0.00884956	0.00884956	0.00884956	0.00884956	0.0106572	0.0106572	0.00705467	0.00705467	0.0124777	0.00705467	0.00884956	0.00884956	0.00705467	0.0106572	0.00884956	0.00705467	0.00884956	0.0124777	0.00884956	0.0143113	0.00705467	0.00527241	0.00884956	0.00884956	0.0106572	0.00884956	0.00884956	0.00884956	0.00705467	0.0106572	0.0106572
NAH253	0.00884956	0.00525857	0.00350263	0.00527241	0.0143113	0.0124777	0.00527241	0.0142655	0.00350263	0.00527241	0.00527241	0.00527241	0.00527241	0.00527241	0.0106572	0.00705467	0.00350263	0.00350263	0.00527241	0.00350263	0.00527241	0.00527241	0.00705467	0.00705467	0.00884956	0.00705467	0.00527241	0.016158	0.00527241	0.0106572	0.00705467	0.0017452	0.00884956	0.00527241	0.00705467	0.00884956	0.00884956	0.00884956	0.00350263	0.0143113	0.00705467	0.00705467
NAH254	0.00884956	0.00525857	0.00350263	0.00527241	0.0143113	0.0124777	0.00527241	0.0142655	0.00350263	0.00527241	0.00527241	0.00527241	0.00527241	0.00527241	0.0106572	0.00705467	0.00350263	0.00350263	0.00884956	0.00350263	0.00527241	0.00527241	0.00705467	0.00705467	0.00884956	0.00705467	0.00527241	0.016158	0.00527241	0.0106572	0.00705467	0.0017452	0.00884956	0.00527241	0.00705467	0.00884956	0.00884956	0.00884956	0.00350263	0.0143113	0.00705467	0.00705467	0.00350263
NAH262	0.0124777	0.00882313	0.00705467	0.00884956	0.018018	0.016158	0.00884956	0.0179589	0.00705467	0.00884956	0.00884956	0.00884956	0.00884956	0.00884956	0.0143113	0.0106572	0.00705467	0.00705467	0.0124777	0.00705467	0.00884956	0.00884956	0.0106572	0.0106572	0.0124777	0.0106572	0.00884956	0.0198915	0.00884956	0.0143113	0.0106572	0.00527241	0.0124777	0.00884956	0.0106572	0.0124777	0.0124777	0.0124777	0.00705467	0.018018	0.0106572	0.0106572	0.00705467	0.00705467
NAH269	0.00884956	0.00525857	0.00350263	0.00527241	0.0143113	0.0124777	0.00527241	0.0142655	0.00350263	0.00527241	0.00527241	0.00527241	0.00527241	0.00527241	0.0106572	0.00705467	0.00350263	0.00350263	0.00884956	0.00350263	0.00527241	0.00527241	0.00705467	0.00705467	0.00884956	0.00705467	0.00527241	0.016158	0.00527241	0.0106572	0.00705467	0.0017452	0.00884956	0.00527241	0.00705467	0.00884956	0.00884956	0.00884956	0.00350263	0.0143113	0.00705467	0.00705467	0.00350263	0.00350263	0.00705467
NAH270	0.00884956	0.0124384	0.0106572	0.0124777	0.0143113	0.0124777	0.00527241	0.0142655	0.0106572	0.0124777	0.0124777	0.0124777	0.0124777	0.0124777	0.0106572	0.0143113	0.0106572	0.0106572	0.0124777	0.0106572	0.0124777	0.0124777	0.00705467	0.0143113	0.00884956	0.00705467	0.0124777	0.016158	0.0124777	0.018018	0.00705467	0.00884956	0.00884956	0.0124777	0.0143113	0.00884956	0.00884956	0.00884956	0.0106572	0.0143113	0.0143113	0.0106572	0.0106572	0.0106572	0.0143113	0.0106572
NAH271	0.00884956	0.00525857	0.00350263	0.00527241	0.0143113	0.0124777	0.00527241	0.0142655	0.00350263	0.00527241	0.00527241	0.00527241	0.00527241	0.00527241	0.0106572	0.00705467	0.00350263	0.00350263	0.00527241	0.00350263	0.00527241	0.00527241	0.00705467	0.00705467	0.00884956	0.00705467	0.00527241	0.016158	0.00527241	0.0106572	0.00705467	0.0017452	0.00884956	0.00527241	0.00705467	0.00884956	0.00884956	0.00884956	0.00350263	0.0143113	0.00705467	0.00705467	0.00350263	0.00350263	0.00705467	0.00350263	0.00705467
NAH272	0.00350263	0.0142655	0.0124777	0.0143113	0.00884956	0.00705467	0.00705467	0.00882313	0.0124777	0.0143113	0.0143113	0.0143113	0.0143113	0.0143113	0.00527241	0.016158	0.0124777	0.0124777	0.0143113	0.0124777	0.0143113	0.0143113	0.00884956	0.0124777	0.00705467	0.00527241	0.0143113	0.0143113	0.00705467	0.0198915	0.00884956	0.0106572	0.00705467	0.0143113	0.016158	0.00705467	0.00705467	0.00705467	0.0124777	0.0124777	0.016158	0.0124777	0.0124777	0.0124777	0.016158	0.0124777	0.00884956	0.00884956
NAH273	0.00350263	0.0142655	0.0124777	0.0106572	0.00884956	0.00705467	0.00705467	0.00882313	0.0124777	0.0143113	0.0106572	0.0143113	0.0143113	0.0143113	0.00527241	0.016158	0.0124777	0.0124777	0.018018	0.0124777	0.0143113	0.0143113	0.00884956	0.00884956	0.00705467	0.00527241	0.0143113	0.0143113	0.0106572	0.0124777	0.00884956	0.0106572	0.00705467	0.0143113	0.0124777	0.00705467	0.00705467	0.00705467	0.00884956	0.00884956	0.016158	0.0124777	0.0124777	0.0124777	0.016158	0.0124777	0.0124777	0.0124777	0.00705467
NAH318	0.0106572	0.0124384	0.0124777	0.0143113	0.016158	0.0143113	0.00705467	0.0161056	0.0124777	0.0143113	0.0143113	0.0143113	0.0143113	0.0143113	0.0124777	0.016158	0.0124777	0.0124777	0.018018	0.0124777	0.0143113	0.0143113	0.00884956	0.016158	0.0106572	0.00884956	0.0143113	0.018018	0.0143113	0.0198915	0.00884956	0.0106572	0.0106572	0.0143113	0.016158	0.0106572	0.0106572	0.0106572	0.0124777	0.016158	0.016158	0.0124777	0.0124777	0.00884956	0.016158	0.0124777	0.0124777	0.0124777	0.0143113
NAH319	0.00884956	0.00882313	0.00705467	0.00527241	0.0143113	0.0124777	0.00884956	0.0142655	0.00705467	0.00884956	0.00527241	0.00884956	0.00884956	0.00884956	0.0106572	0.0106572	0.00705467	0.00705467	0.0124777	0.00705467	0.00884956	0.00884956	0.0106572	0.00350263	0.0124777	0.0106572	0.00884956	0.0198915	0.00527241	0.0106572	0.0106572	0.00527241	0.0124777	0.00884956	0.00705467	0.0124777	0.0124777	0.0124777	0.00350263	0.0143113	0.0106572	0.0106572	0.00705467	0.00705467	0.0106572	0.00705467	0.0143113	0.00705467	0.0124777
NAH320	0.00884956	0.00525857	0.00350263	0.00527241	0.0143113	0.0124777	0.00527241	0.0142655	0.00350263	0.0017452	0.0017452	0.00527241	0.00527241	0.00527241	0.0106572	0.00350263	0.00350263	0.00350263	0.00884956	0.00350263	0.00527241	0.00527241	0.00705467	0.00705467	0.00884956	0.00705467	0.0017452	0.016158	0.00527241	0.0106572	0.00705467	0.0017452	0.00884956	0.00527241	0.00705467	0.00884956	0.00884956	0.00527241	0.00350263	0.0143113	0.00705467	0.00705467	0.00350263	0.00350263	0.00705467	0.00350263	0.0106572	0.00350263	0.0124777
NAH321	0.00884956	0.00525857	0.00350263	0.00527241	0.0143113	0.0124777	0.00527241	0.0142655	0.00350263	0.00527241	0.00527241	0.00527241	0.00527241	0.00527241	0.0106572	0.00350263	0.00350263	0.00350263	0.00884956	0.00350263	0.00527241	0.00527241	0.00705467	0.00705467	0.00884956	0.00705467	0.00527241	0.016158	0.00527241	0.0106572	0.00705467	0.0017452	0.00884956	0.00527241	0.00705467	0.00884956	0.00884956	0.00884956	0.00350263	0.0143113	0.00705467	0.00705467	0.00350263	0.00350263	0.00705467	0.00350263	0.0106572	0.00350263	0.0124777
NAH322	0.0106244	0.014229	0.0124384	0.0142655	0.0161056	0.0142655	0.00703457	0.0160626	0.0124384	0.0142655	0.0142655	0.0142655	0.0142655	0.0142655	0.0124384	0.0161056	0.0124384	0.0124384	0.0179589	0.0124384	0.0142655	0.0142655	0.00882313	0.0161056	0.0106244	0.00882313	0.0142655	0.0179589	0.0142655	0.0198257	0.00882313	0.0106244	0.0106244	0.0142655	0.0161056	0.0106244	0.0106244	0.0106244	0.0124384	0.0161056	0.0161056	0.0124384	0.0124384	0.0124384	0.0161056	0.0124384	0.0124384	0.0124384	0.0142655
NAH323	0.0106572	0.00703457	0.00527241	0.00350263	0.016158	0.0143113	0.00705467	0.0161056	0.00527241	0.00705467	0.00350263	0.00705467	0.00705467	0.00350263	0.0124777	0.00884956	0.00527241	0.00527241	0.0106572	0.00527241	0.00705467	0.00705467	0.00884956	0.00527241	0.0106572	0.00884956	0.00705467	0.018018	0.00705467	0.00884956	0.00884956	0.00350263	0.0106572	0.00705467	0.00527241	0.0106572	0.0106572	0.0106572	0.0017452	0.0124777	0.00884956	0.00884956	0.00527241	0.00527241	0.00884956	0.00527241	0.0124777	0.00527241	0.0143113
NAH325	0.0124777	0.00882313	0.00705467	0.00884956	0.018018	0.016158	0.00884956	0.0142655	0.00705467	0.00884956	0.00884956	0.00884956	0.00884956	0.00884956	0.0143113	0.0106572	0.00705467	0.00705467	0.0124777	0.00705467	0.00884956	0.00884956	0.0106572	0.0106572	0.0124777	0.0106572	0.00884956	0.016158	0.00884956	0.0143113	0.0106572	0.00527241	0.0124777	0.00884956	0.0106572	0.00884956	0.0124777	0.0124777	0.00705467	0.0143113	0.0106572	0.00705467	0.00705467	0.00705467	0.0106572	0.00705467	0.0143113	0.00705467	0.016158
NAH326	0.00705467	0.0106244	0.00884956	0.0106572	0.0124777	0.0106572	0.00350263	0.0124384	0.00884956	0.0106572	0.0106572	0.0106572	0.0106572	0.0106572	0.00884956	0.0124777	0.00884956	0.00884956	0.0143113	0.00884956	0.0106572	0.0106572	0.00527241	0.0124777	0.00705467	0.00527241	0.0106572	0.0143113	0.0106572	0.016158	0.00527241	0.00705467	0.00705467	0.0106572	0.0124777	0.00350263	0.00705467	0.00705467	0.00884956	0.0124777	0.0124777	0.00884956	0.00884956	0.00884956	0.0124777	0.00884956	0.00527241	0.00884956	0.0106572
NAH327	0.00527241	0.00882313	0.00705467	0.00884956	0.0106572	0.00884956	0.0017452	0.0106244	0.00705467	0.00527241	0.00527241	0.00884956	0.00884956	0.00884956	0.00705467	0.00705467	0.00705467	0.00705467	0.0124777	0.00705467	0.00884956	0.00884956	0.00350263	0.0106572	0.00527241	0.00350263	0.00527241	0.0124777	0.00884956	0.0143113	0.00350263	0.00527241	0.00527241	0.00884956	0.0106572	0.00527241	0.00527241	0.0017452	0.00705467	0.0106572	0.0106572	0.00705467	0.00705467	0.00705467	0.0106572	0.00705467	0.00705467	0.00705467	0.00884956
NAH328	0.00884956	0.00525857	0.00350263	0.00527241	0.0143113	0.0124777	0.00527241	0.0142655	0.00350263	0.00527241	0.00527241	0.00527241	0.00527241	0.00527241	0.0106572	0.00705467	0.00350263	0.00350263	0.00884956	0.00350263	0.00527241	0.00527241	0.00705467	0.00705467	0.00884956	0.00705467	0.00527241	0.016158	0.00527241	0.0106572	0.00705467	0.0017452	0.00884956	0.00527241	0.00705467	0.00884956	0.00884956	0.00884956	0.00350263	0.0143113	0.00705467	0.00705467	0.00350263	0.00350263	0.00705467	0.00350263	0.0106572	0.00350263	0.0124777
NAH329	0.00705467	0.0106244	0.00884956	0.0106572	0.0124777	0.0106572	0.00350263	0.00882313	0.00884956	0.00705467	0.00705467	0.0106572	0.0106572	0.0106572	0.00884956	0.00884956	0.00884956	0.00884956	0.0143113	0.00884956	0.0106572	0.0106572	0.00527241	0.0124777	0.00705467	0.00527241	0.00705467	0.0143113	0.0106572	0.016158	0.00527241	0.00705467	0.00705467	0.0106572	0.0124777	0.00705467	0.00705467	0.00350263	0.00884956	0.0124777	0.0124777	0.00884956	0.00884956	0.00884956	0.0124777	0.00884956	0.00884956	0.00884956	0.0106572
NAH330	0.0124384	0.0124085	0.0106244	0.0124384	0.0179589	0.0161056	0.00882313	0.0179093	0.0106244	0.00882313	0.00882313	0.0124384	0.0124384	0.0124384	0.0142655	0.0106244	0.0106244	0.0106244	0.0161056	0.0106244	0.0124384	0.0124384	0.0106244	0.0142655	0.0124384	0.0106244	0.00882313	0.0198257	0.0124384	0.0179589	0.0106244	0.00882313	0.0124384	0.0124384	0.0142655	0.0124384	0.0124384	0.00882313	0.0106244	0.0179589	0.0142655	0.0106244	0.0106244	0.0106244	0.0142655	0.0106244	0.0142655	0.0106244	0.0161056
NAH331	0.00705467	0.0106244	0.00884956	0.0106572	0.0124777	0.0106572	0.00350263	0.0124384	0.00884956	0.0106572	0.0106572	0.0106572	0.0106572	0.0106572	0.00884956	0.0124777	0.00884956	0.00884956	0.0143113	0.00884956	0.0106572	0.0106572	0.00527241	0.0124777	0.00705467	0.00527241	0.0106572	0.0106572	0.0106572	0.016158	0.00527241	0.00705467	0.00705467	0.0106572	0.0124777	0.00705467	0.00705467	0.00705467	0.00884956	0.00884956	0.0124777	0.00527241	0.00884956	0.00884956	0.0124777	0.00884956	0.00884956	0.00884956	0.0106572
NAH332	0.00350263	0.0106244	0.00884956	0.0106572	0.00884956	0.00705467	0.00350263	0.00882313	0.00884956	0.0106572	0.0106572	0.0106572	0.0106572	0.0106572	0.00527241	0.0124777	0.00884956	0.00884956	0.0143113	0.00884956	0.0106572	0.0106572	0.00527241	0.0124777	0.00350263	0.0017452	0.0106572	0.0106572	0.0106572	0.016158	0.00527241	0.00705467	0.00350263	0.0106572	0.0124777	0.00350263	0.00350263	0.00350263	0.00884956	0.00884956	0.0124777	0.00884956	0.00884956	0.00884956	0.0124777	0.00884956	0.00884956	0.00884956	0.00705467
NAH333	0.0124777	0.00882313	0.00705467	0.00884956	0.018018	0.016158	0.00884956	0.0179589	0.00705467	0.00884956	0.00884956	0.00884956	0.00884956	0.00884956	0.0143113	0.0106572	0.00705467	0.00705467	0.0124777	0.00705467	0.00884956	0.00884956	0.0106572	0.0106572	0.0124777	0.0106572	0.00884956	0.0198915	0.00884956	0.0143113	0.0106572	0.00527241	0.0124777	0.00884956	0.0106572	0.0124777	0.0124777	0.0124777	0.00705467	0.018018	0.0106572	0.0106572	0.00705467	0.00705467	0.0106572	0.00705467	0.0143113	0.00705467	0.016158
NAH334	0.00884956	0.00882313	0.00705467	0.00527241	0.0143113	0.0124777	0.00884956	0.0142655	0.00705467	0.00884956	0.00527241	0.00884956	0.00884956	0.00527241	0.0106572	0.0106572	0.00705467	0.00705467	0.0124777	0.00705467	0.00884956	0.00884956	0.0106572	0.00350263	0.0124777	0.0106572	0.00884956	0.0198915	0.00527241	0.0106572	0.0106572	0.00527241	0.0124777	0.00884956	0.00705467	0.0124777	0.0124777	0.0124777	0.00350263	0.0143113	0.0106572	0.0106572	0.00705467	0.00705467	0.0106572	0.00705467	0.0143113	0.00705467	0.0124777
NAH335	0.00525857	0.00880599	0.00703457	0.00882313	0.0106244	0.00882313	0.00174368	0.0106009	0.00703457	0.00882313	0.00882313	0.00703457	0.00882313	0.00882313	0.00703457	0.0106244	0.00703457	0.00703457	0.0124384	0.00703457	0.00882313	0.00882313	0.00349498	0.0106244	0.00525857	0.00349498	0.00882313	0.0124384	0.00882313	0.0142655	0.00349498	0.00525857	0.00525857	0.00882313	0.0106244	0.00525857	0.00525857	0.00525857	0.00703457	0.0106244	0.0106244	0.00703457	0.00703457	0.00703457	0.0106244	0.00703457	0.00703457	0.00703457	0.00882313
NAH336	0.00350263	0.0142655	0.0124777	0.0106572	0.00884956	0.00350263	0.00705467	0.00882313	0.0124777	0.0143113	0.0106572	0.0143113	0.0143113	0.0143113	0.00527241	0.016158	0.0124777	0.0124777	0.018018	0.0124777	0.0143113	0.0143113	0.00527241	0.00884956	0.00705467	0.00527241	0.0143113	0.0143113	0.0106572	0.016158	0.00884956	0.0106572	0.00705467	0.0143113	0.0124777	0.00705467	0.00705467	0.00705467	0.00884956	0.00884956	0.016158	0.0124777	0.0124777	0.0124777	0.016158	0.0124777	0.0124777	0.0124777	0.00705467
NAH337	0.00884956	0.00525857	0.00350263	0.00527241	0.0143113	0.0124777	0.00527241	0.0106244	0.00350263	0.00527241	0.00527241	0.00527241	0.00527241	0.00527241	0.0106572	0.00705467	0.00350263	0.00350263	0.00884956	0.00350263	0.00527241	0.00527241	0.00705467	0.00705467	0.00884956	0.00705467	0.00527241	0.016158	0.00527241	0.0106572	0.00705467	0.0017452	0.00884956	0.00527241	0.00705467	0.00884956	0.00884956	0.00884956	0.00350263	0.0143113	0.00705467	0.00705467	0.00350263	0.00350263	0.00705467	0.00350263	0.0106572	0.00350263	0.0124777
NAH338	0.00350263	0.0106244	0.00884956	0.0106572	0.00884956	0.00705467	0.00350263	0.00882313	0.00884956	0.0106572	0.0106572	0.0106572	0.0106572	0.0106572	0.00527241	0.0124777	0.00884956	0.00884956	0.0143113	0.00884956	0.0106572	0.0106572	0.00527241	0.0124777	0.00350263	0.0017452	0.0106572	0.0106572	0.0106572	0.016158	0.00527241	0.00705467	0.00350263	0.0106572	0.0124777	0.00350263	0.00350263	0.00350263	0.00884956	0.00884956	0.0124777	0.00884956	0.00884956	0.00884956	0.0124777	0.00884956	0.00884956	0.00884956	0.00705467
NAH339	0.00884956	0.00525857	0.00350263	0.00527241	0.0143113	0.0124777	0.00527241	0.0142655	0.00350263	0.00527241	0.00527241	0.00527241	0.00527241	0.00527241	0.0106572	0.00705467	0.00350263	0.00350263	0.00884956	0.00350263	0.00527241	0.00527241	0.00705467	0.00705467	0.00884956	0.00705467	0.00527241	0.016158	0.00527241	0.0106572	0.00705467	0.0017452	0.00884956	0.00527241	0.00705467	0.00884956	0.00884956	0.00884956	0.00350263	0.0143113	0.00705467	0.00705467	0.00350263	0.00350263	0.00705467	0.00350263	0.0106572	0.00350263	0.0124777
NAH340	0.00884956	0.00525857	0.00350263	0.00527241	0.0143113	0.0124777	0.00527241	0.0142655	0.00350263	0.00527241	0.00527241	0.00527241	0.00527241	0.00527241	0.0106572	0.00350263	0.00350263	0.00350263	0.00884956	0.00350263	0.00527241	0.00527241	0.00705467	0.00705467	0.00884956	0.00705467	0.00527241	0.016158	0.00527241	0.0106572	0.00705467	0.0017452	0.00884956	0.00527241	0.00705467	0.00884956	0.00884956	0.00884956	0.00350263	0.0143113	0.00705467	0.00705467	0.00350263	0.00350263	0.00705467	0.00350263	0.0106572	0.00350263	0.0124777
NAH343	0.0161056	0.0124085	0.0106244	0.0124384	0.0217059	0.0198257	0.0124384	0.0216428	0.0106244	0.00882313	0.00882313	0.0124384	0.0124384	0.0124384	0.0179589	0.0106244	0.0106244	0.0106244	0.0161056	0.0106244	0.0124384	0.0124384	0.0142655	0.0142655	0.0161056	0.0142655	0.00882313	0.0235999	0.0124384	0.0142655	0.0142655	0.00882313	0.0161056	0.0124384	0.0142655	0.0161056	0.0161056	0.0124384	0.0106244	0.0217059	0.0142655	0.0142655	0.0106244	0.0106244	0.0142655	0.0106244	0.0179589	0.0106244	0.0198257
NAH344	0.00884956	0.00525857	0.00350263	0.00527241	0.0143113	0.0124777	0.00527241	0.0142655	0.00350263	0.00527241	0.00527241	0.00527241	0.00527241	0.00527241	0.0106572	0.00705467	0.00350263	0.00350263	0.00884956	0.00350263	0.00527241	0.00527241	0.00705467	0.00705467	0.00884956	0.00705467	0.00527241	0.016158	0.00527241	0.0106572	0.00705467	0.0017452	0.00884956	0.00527241	0.00705467	0.00884956	0.00884956	0.00884956	0.00350263	0.0143113	0.00705467	0.00705467	0.00350263	0.00350263	0.00705467	0.00350263	0.0106572	0.00350263	0.0124777
NAH345	0.00884956	0.00525857	0.00350263	0.00527241	0.0143113	0.0124777	0.00527241	0.0142655	0.00350263	0.00527241	0.00527241	0.00527241	0.00527241	0.00527241	0.0106572	0.00705467	0.00350263	0.00350263	0.00884956	0.00350263	0.00527241	0.00527241	0.00705467	0.00705467	0.00884956	0.00705467	0.00527241	0.016158	0.00527241	0.0106572	0.00705467	0.0017452	0.00884956	0.00527241	0.00705467	0.00884956	0.00884956	0.00884956	0.00350263	0.0143113	0.00705467	0.00705467	0.00350263	0.00350263	0.00705467	0.00350263	0.0106572	0.00350263	0.0124777
NAH346	0.0124777	0.00882313	0.00705467	0.00884956	0.018018	0.016158	0.00884956	0.0179589	0.00705467	0.00527241	0.00527241	0.00884956	0.00884956	0.00884956	0.0143113	0.00705467	0.00705467	0.00705467	0.0124777	0.00705467	0.00884956	0.00884956	0.0106572	0.0106572	0.0124777	0.0106572	0.00527241	0.0198915	0.00884956	0.0143113	0.0106572	0.00527241	0.0124777	0.00884956	0.0106572	0.0124777	0.0124777	0.00884956	0.00705467	0.018018	0.0106572	0.0106572	0.00705467	0.00705467	0.0106572	0.00705467	0.0143113	0.00705467	0.016158
NAH347	0.00705467	0.0106244	0.00884956	0.0106572	0.0124777	0.0106572	0.00350263	0.0124384	0.00884956	0.0106572	0.0106572	0.0106572	0.0106572	0.0106572	0.00884956	0.0124777	0.00884956	0.00884956	0.0143113	0.00884956	0.0106572	0.0106572	0.00527241	0.0124777	0.00705467	0.00527241	0.0106572	0.0143113	0.0106572	0.016158	0.00527241	0.00705467	0.00705467	0.00705467	0.0124777	0.00705467	0.00705467	0.00705467	0.00884956	0.0124777	0.0124777	0.00884956	0.00884956	0.00884956	0.00884956	0.00884956	0.00884956	0.00884956	0.0106572
NAH348	0.0106572	0.00703457	0.00527241	0.00705467	0.016158	0.0143113	0.00705467	0.0124384	0.00527241	0.00350263	0.00350263	0.00705467	0.00705467	0.00705467	0.0124777	0.00527241	0.00527241	0.00527241	0.0106572	0.00527241	0.00705467	0.00705467	0.00884956	0.00884956	0.0106572	0.00884956	0.00350263	0.018018	0.00705467	0.0124777	0.00884956	0.00350263	0.0106572	0.00705467	0.00884956	0.0106572	0.0106572	0.00705467	0.00527241	0.016158	0.00884956	0.00884956	0.00527241	0.00527241	0.00884956	0.00527241	0.0124777	0.00527241	0.0143113
NAH349	0.0106572	0.00349498	0.00527241	0.00705467	0.016158	0.0143113	0.00705467	0.0161056	0.00527241	0.00705467	0.00705467	0.00350263	0.00705467	0.00705467	0.0124777	0.00884956	0.00527241	0.0017452	0.00705467	0.00527241	0.00350263	0.00705467	0.00884956	0.00527241	0.0106572	0.00884956	0.00705467	0.018018	0.00705467	0.0124777	0.00884956	0.00350263	0.0106572	0.00705467	0.00527241	0.0106572	0.0106572	0.0106572	0.00527241	0.016158	0.00884956	0.00884956	0.00527241	0.00527241	0.00884956	0.00527241	0.00884956	0.00527241	0.0143113
NAH350	0.00705467	0.0142655	0.0124777	0.0143113	0.0124777	0.0106572	0.00705467	0.0124384	0.0124777	0.0143113	0.0143113	0.0143113	0.0143113	0.0143113	0.00884956	0.0124777	0.0124777	0.0124777	0.018018	0.0124777	0.0143113	0.0143113	0.00884956	0.016158	0.00705467	0.00527241	0.0143113	0.0143113	0.0143113	0.0198915	0.00884956	0.0106572	0.00350263	0.0143113	0.016158	0.00705467	0.00705467	0.00705467	0.0124777	0.0124777	0.016158	0.0124777	0.0124777	0.0124777	0.016158	0.0124777	0.0124777	0.0124777	0.0106572
NAH351	0.0106572	0.00703457	0.0017452	0.00705467	0.016158	0.0143113	0.00705467	0.0161056	0.00527241	0.00350263	0.00350263	0.00705467	0.00705467	0.00705467	0.0124777	0.00527241	0.00527241	0.00527241	0.0106572	0.00527241	0.00705467	0.00705467	0.00884956	0.00884956	0.0106572	0.00884956	0.00350263	0.018018	0.00705467	0.0124777	0.00884956	0.00350263	0.0106572	0.00705467	0.00884956	0.0106572	0.0106572	0.00705467	0.00527241	0.016158	0.00884956	0.00884956	0.00527241	0.00527241	0.00884956	0.00527241	0.0124777	0.00527241	0.0143113
NAH352	0.0017452	0.0124384	0.0106572	0.0124777	0.00705467	0.00527241	0.00527241	0.00703457	0.0106572	0.00884956	0.0124777	0.0124777	0.0124777	0.0124777	0.00350263	0.0143113	0.0106572	0.0106572	0.016158	0.0106572	0.0124777	0.0124777	0.00705467	0.0106572	0.00527241	0.00350263	0.0124777	0.0124777	0.00884956	0.018018	0.00705467	0.00884956	0.00527241	0.0124777	0.0143113	0.00527241	0.00527241	0.00527241	0.0106572	0.0106572	0.0143113	0.0106572	0.0106572	0.0106572	0.0143113	0.0106572	0.0106572	0.0106572	0.00527241
NAH353	0.00884956	0.00525857	0.00350263	0.00527241	0.0143113	0.0124777	0.00527241	0.0142655	0.00350263	0.00527241	0.00527241	0.00527241	0.00527241	0.00527241	0.0106572	0.00705467	0.00350263	0.00350263	0.00884956	0.00350263	0.00527241	0.00527241	0.00705467	0.00705467	0.00884956	0.00705467	0.00527241	0.016158	0.00527241	0.0106572	0.00705467	0.0017452	0.00884956	0.00527241	0.00705467	0.00884956	0.00884956	0.00884956	0.00350263	0.0143113	0.00705467	0.00705467	0.00350263	0.00350263	0.00705467	0.00350263	0.0106572	0.00350263	0.0124777
NAH354	0.0124777	0.00882313	0.00705467	0.00884956	0.018018	0.016158	0.00884956	0.0179589	0.00705467	0.00884956	0.00884956	0.00884956	0.00884956	0.00884956	0.0143113	0.0106572	0.00705467	0.00705467	0.00884956	0.00705467	0.00884956	0.00884956	0.0106572	0.0106572	0.0124777	0.0106572	0.00884956	0.0198915	0.00884956	0.0143113	0.0106572	0.00527241	0.0124777	0.00884956	0.0106572	0.0124777	0.0124777	0.0124777	0.00705467	0.018018	0.0106572	0.0106572	0.00705467	0.00705467	0.0106572	0.00705467	0.0106572	0.00350263	0.0124777
NAH355	0.0106572	0.00349498	0.00527241	0.00705467	0.016158	0.0143113	0.00705467	0.0161056	0.00527241	0.00705467	0.00705467	0.00350263	0.00705467	0.00705467	0.0124777	0.00884956	0.00527241	0.0017452	0.00705467	0.00527241	0.00350263	0.00705467	0.00884956	0.00527241	0.0106572	0.00884956	0.00705467	0.018018	0.00705467	0.0124777	0.00884956	0.00350263	0.0106572	0.00705467	0.00527241	0.0106572	0.0106572	0.0106572	0.00527241	0.016158	0.00884956	0.00884956	0.00527241	0.00527241	0.00884956	0.00527241	0.0124777	0.00527241	0.0143113
NAH356	0.0106572	0.00703457	0.00527241	0.00705467	0.016158	0.0143113	0.00705467	0.0161056	0.00527241	0.00350263	0.00350263	0.00705467	0.00705467	0.00705467	0.0124777	0.00527241	0.00527241	0.00527241	0.0106572	0.00527241	0.00705467	0.00705467	0.00884956	0.00884956	0.0106572	0.00884956	0.00350263	0.018018	0.00705467	0.0124777	0.00884956	0.00350263	0.0106572	0.00705467	0.00884956	0.0106572	0.0106572	0.00705467	0.00527241	0.016158	0.00884956	0.00884956	0.00527241	0.00527241	0.00884956	0.00527241	0.0124777	0.00527241	0.0143113
NAH357	0.0017452	0.0124384	0.0106572	0.0124777	0.00705467	0.00527241	0.00527241	0.00703457	0.0106572	0.0124777	0.0124777	0.0124777	0.0124777	0.0124777	0.00350263	0.0143113	0.0106572	0.0106572	0.016158	0.0106572	0.0124777	0.0124777	0.00705467	0.0106572	0.00527241	0.00350263	0.0124777	0.0124777	0.00884956	0.018018	0.00705467	0.00884956	0.00527241	0.0124777	0.0143113	0.00527241	0.00527241	0.00527241	0.0106572	0.0106572	0.0143113	0.0106572	0.0106572	0.0106572	0.0143113	0.0106572	0.0106572	0.0106572	0.00527241
NAH358	0.0106572	0.00349498	0.00527241	0.00705467	0.016158	0.0143113	0.00705467	0.0161056	0.00527241	0.00705467	0.00705467	0.00350263	0.00705467	0.00705467	0.0124777	0.00884956	0.00527241	0.0017452	0.00705467	0.00527241	0.00350263	0.00705467	0.00884956	0.00527241	0.0106572	0.00884956	0.00705467	0.018018	0.00705467	0.0124777	0.00884956	0.00350263	0.0106572	0.00705467	0.00527241	0.0106572	0.0106572	0.0106572	0.00527241	0.016158	0.00884956	0.00884956	0.00527241	0.00527241	0.00884956	0.00527241	0.0124777	0.00527241	0.0143113
NAH359	0.00884956	0.00525857	0.00350263	0.00527241	0.0143113	0.0124777	0.00527241	0.0142655	0.00350263	0.00527241	0.00527241	0.00527241	0.00527241	0.00527241	0.0106572	0.00705467	0.00350263	0.00350263	0.00884956	0.00350263	0.00527241	0.00527241	0.00705467	0.00705467	0.00884956	0.00705467	0.00527241	0.016158	0.00527241	0.0106572	0.00705467	0.0017452	0.00884956	0.00527241	0.00705467	0.00884956	0.00884956	0.00884956	0.00350263	0.0143113	0.00705467	0.00705467	0.00350263	0.00350263	0.00705467	0.00350263	0.0106572	0.00350263	0.0124777
NAH360	0.0124777	0.00882313	0.00705467	0.00884956	0.018018	0.016158	0.00884956	0.0179589	0.00705467	0.00527241	0.00527241	0.00884956	0.00884956	0.00884956	0.0143113	0.00705467	0.00705467	0.00705467	0.0124777	0.00350263	0.00884956	0.00884956	0.0106572	0.0106572	0.0124777	0.0106572	0.00527241	0.0198915	0.00884956	0.0143113	0.0106572	0.00527241	0.0124777	0.00884956	0.0106572	0.0124777	0.0124777	0.00884956	0.00705467	0.018018	0.0106572	0.0106572	0.00705467	0.00705467	0.0106572	0.00705467	0.0143113	0.00705467	0.016158
NAH361	0.0106572	0.00349498	0.00527241	0.00705467	0.016158	0.0143113	0.00705467	0.0161056	0.00527241	0.00705467	0.00705467	0.00350263	0.00705467	0.00705467	0.0124777	0.00884956	0.00527241	0.0017452	0.00705467	0.00527241	0.00350263	0.00705467	0.00884956	0.00527241	0.0106572	0.00884956	0.00705467	0.018018	0.00705467	0.0124777	0.00884956	0.00350263	0.0106572	0.00705467	0.00527241	0.0106572	0.0106572	0.0106572	0.00527241	0.016158	0.00884956	0.00884956	0.00527241	0.00527241	0.00884956	0.00527241	0.0124777	0.00527241	0.0143113
NAH362	0.00350263	0.0106244	0.00884956	0.0106572	0.00884956	0.00705467	0.00350263	0.00882313	0.00884956	0.0106572	0.0106572	0.0106572	0.0106572	0.0106572	0.00527241	0.0124777	0.00884956	0.00884956	0.0143113	0.00884956	0.0106572	0.0106572	0.00527241	0.0124777	0.00350263	0.0017452	0.0106572	0.00705467	0.0106572	0.016158	0.00527241	0.00705467	0.00350263	0.0106572	0.0124777	0.00350263	0.00350263	0.00350263	0.00884956	0.00884956	0.0124777	0.00884956	0.00884956	0.00884956	0.0124777	0.00884956	0.00884956	0.00884956	0.00705467
NAH363	0.00350263	0.0106244	0.00884956	0.0106572	0.00884956	0.00350263	0.00350263	0.00882313	0.00884956	0.0106572	0.0106572	0.0106572	0.0106572	0.0106572	0.00527241	0.0124777	0.00884956	0.00884956	0.0143113	0.00884956	0.0106572	0.0106572	0.00527241	0.0124777	0.00350263	0.0017452	0.0106572	0.0106572	0.0106572	0.016158	0.00527241	0.00705467	0.00350263	0.0106572	0.0124777	0.00350263	0.00350263	0.00350263	0.00884956	0.00884956	0.0124777	0.00884956	0.00884956	0.00884956	0.0124777	0.00884956	0.00884956	0.00884956	0.00705467
NAH364	0.00705467	0.00703457	0.00527241	0.00705467	0.0124777	0.0106572	0.00350263	0.0124384	0.00527241	0.00705467	0.00705467	0.00705467	0.00705467	0.00705467	0.00884956	0.00884956	0.00527241	0.00527241	0.0106572	0.00527241	0.00705467	0.00705467	0.00527241	0.00884956	0.00705467	0.00527241	0.00705467	0.0143113	0.00705467	0.0124777	0.00527241	0.00350263	0.00705467	0.00705467	0.00884956	0.00705467	0.00705467	0.00705467	0.00527241	0.0124777	0.00884956	0.00527241	0.00527241	0.00527241	0.00884956	0.00527241	0.00884956	0.00527241	0.0106572
NAH365	0.0106572	0.00349498	0.00527241	0.00705467	0.016158	0.0143113	0.00705467	0.0161056	0.00527241	0.00705467	0.00705467	0.00350263	0.00705467	0.00705467	0.0124777	0.00884956	0.00527241	0.0017452	0.00705467	0.00527241	0.00350263	0.00705467	0.00884956	0.00527241	0.0106572	0.00884956	0.00705467	0.018018	0.00705467	0.0124777	0.00884956	0.00350263	0.0106572	0.00705467	0.00527241	0.0106572	0.0106572	0.0106572	0.00527241	0.016158	0.00884956	0.00884956	0.00527241	0.00527241	0.00884956	0.0017452	0.0124777	0.00527241	0.0143113
NAH366	0.0124777	0.00882313	0.00705467	0.00527241	0.018018	0.016158	0.00884956	0.0179589	0.00705467	0.00884956	0.00884956	0.00884956	0.00884956	0.00884956	0.0143113	0.0106572	0.00705467	0.00705467	0.0124777	0.00705467	0.00884956	0.00884956	0.0106572	0.0106572	0.0124777	0.0106572	0.00884956	0.0198915	0.00884956	0.0143113	0.0106572	0.00527241	0.0124777	0.00884956	0.0106572	0.0124777	0.0124777	0.0124777	0.00705467	0.018018	0.0106572	0.0106572	0.00705467	0.00705467	0.0106572	0.00705467	0.0143113	0.00705467	0.016158
NAH367	0.0106572	0.00703457	0.00527241	0.00705467	0.016158	0.0143113	0.00705467	0.0161056	0.00527241	0.00350263	0.00350263	0.00705467	0.00705467	0.00705467	0.0124777	0.00527241	0.00527241	0.00527241	0.0106572	0.00527241	0.00705467	0.00705467	0.00884956	0.00884956	0.0106572	0.00884956	0.00350263	0.018018	0.00705467	0.0124777	0.00884956	0.00350263	0.0106572	0.00705467	0.00884956	0.0106572	0.0106572	0.00705467	0.00527241	0.016158	0.00884956	0.00884956	0.00527241	0.00527241	0.00884956	0.00527241	0.0124777	0.00527241	0.0143113
NAH368	0.00884956	0.0124384	0.0106572	0.0124777	0.0143113	0.0124777	0.00527241	0.0142655	0.0106572	0.0124777	0.0124777	0.0124777	0.0124777	0.0124777	0.0106572	0.0143113	0.0106572	0.0106572	0.0124777	0.0106572	0.0124777	0.0124777	0.00705467	0.0143113	0.00884956	0.00705467	0.0124777	0.0124777	0.0124777	0.018018	0.00705467	0.00884956	0.00884956	0.0124777	0.0143113	0.00884956	0.00884956	0.00884956	0.0106572	0.0106572	0.0143113	0.00705467	0.0106572	0.0106572	0.0143113	0.0106572	0.00705467	0.00705467	0.00884956
NAH369	0.0106572	0.00703457	0.00527241	0.00705467	0.016158	0.0143113	0.00705467	0.0161056	0.00527241	0.00705467	0.00705467	0.00705467	0.00705467	0.00705467	0.0124777	0.00884956	0.00527241	0.00527241	0.0106572	0.00527241	0.00705467	0.00705467	0.00884956	0.00884956	0.0106572	0.00884956	0.00705467	0.018018	0.00705467	0.0124777	0.00884956	0.00350263	0.0106572	0.00705467	0.00884956	0.0106572	0.0106572	0.0106572	0.00527241	0.016158	0.00884956	0.00884956	0.00527241	0.00527241	0.00884956	0.00527241	0.0124777	0.00527241	0.0143113
NAH370	0.00705467	0.0106244	0.00884956	0.0106572	0.0124777	0.0106572	0.00350263	0.0124384	0.00884956	0.0106572	0.0106572	0.0106572	0.0106572	0.0106572	0.00884956	0.0124777	0.00884956	0.00884956	0.0143113	0.00884956	0.0106572	0.0106572	0.00527241	0.0124777	0.00705467	0.00527241	0.0106572	0.0143113	0.0106572	0.016158	0.00527241	0.00705467	0.00705467	0.0106572	0.0124777	0.00705467	0.00705467	0.00705467	0.00884956	0.0124777	0.0124777	0.00884956	0.00884956	0.00884956	0.0124777	0.00527241	0.00884956	0.00884956	0.0106572
NAH371	0.0106572	0.00703457	0.00527241	0.00705467	0.016158	0.0143113	0.00705467	0.0161056	0.00527241	0.00705467	0.00705467	0.00705467	0.00705467	0.00705467	0.0124777	0.00884956	0.00527241	0.00527241	0.0106572	0.00527241	0.00705467	0.00705467	0.00884956	0.00884956	0.0106572	0.00884956	0.00705467	0.018018	0.00705467	0.0124777	0.00884956	0.00350263	0.0106572	0.00705467	0.00884956	0.0106572	0.0106572	0.0106572	0.00527241	0.016158	0.00884956	0.00884956	0.00527241	0.00527241	0.00884956	0.0017452	0.0124777	0.00527241	0.0143113
NAH372	0.0017452	0.0124384	0.0106572	0.00884956	0.00705467	0.00527241	0.00527241	0.00703457	0.0106572	0.0124777	0.0124777	0.0124777	0.0124777	0.0124777	0.00350263	0.0143113	0.0106572	0.0106572	0.016158	0.0106572	0.0124777	0.0124777	0.00705467	0.0106572	0.00527241	0.00350263	0.0124777	0.0124777	0.00884956	0.018018	0.00705467	0.00884956	0.00527241	0.0124777	0.0143113	0.00527241	0.00527241	0.00527241	0.0106572	0.0106572	0.0143113	0.0106572	0.0106572	0.0106572	0.0143113	0.0106572	0.0106572	0.0106572	0.00527241
NAH373	0.00527241	0.0124384	0.0106572	0.0124777	0.0106572	0.00884956	0.00527241	0.0106244	0.0106572	0.0124777	0.0124777	0.0124777	0.0124777	0.0124777	0.00705467	0.0143113	0.0106572	0.0106572	0.016158	0.0106572	0.0124777	0.0124777	0.00705467	0.0143113	0.00527241	0.00350263	0.0124777	0.0124777	0.0124777	0.018018	0.00705467	0.00884956	0.0017452	0.0124777	0.0143113	0.00527241	0.00527241	0.00527241	0.0106572	0.0106572	0.0143113	0.0106572	0.0106572	0.0106572	0.0143113	0.0106572	0.0106572	0.0106572	0.00884956
NAH374	0.00703457	0.0106009	0.00882313	0.0106244	0.0124384	0.0106244	0.00349498	0.0124085	0.00882313	0.0106244	0.0106244	0.0106244	0.0106244	0.0106244	0.00882313	0.0124384	0.00882313	0.00882313	0.0142655	0.00882313	0.0106244	0.0106244	0.00525857	0.0124384	0.00703457	0.00525857	0.0106244	0.0142655	0.0106244	0.0161056	0.00525857	0.00703457	0.00703457	0.00703457	0.0124384	0.00703457	0.00703457	0.00703457	0.00882313	0.0124384	0.0124384	0.00882313	0.00882313	0.00882313	0.0124384	0.00882313	0.00882313	0.00882313	0.0106244
NAH375	0.0142655	0.0106009	0.00882313	0.0106244	0.0198257	0.0179589	0.0106244	0.0197693	0.00882313	0.00703457	0.00703457	0.0106244	0.0106244	0.0106244	0.0161056	0.00882313	0.00882313	0.00882313	0.0142655	0.00882313	0.0106244	0.0106244	0.0124384	0.0124384	0.0142655	0.0124384	0.00703457	0.0217059	0.0106244	0.0161056	0.0124384	0.00703457	0.0142655	0.0106244	0.0124384	0.0142655	0.0142655	0.0106244	0.00882313	0.0198257	0.0124384	0.0124384	0.00882313	0.00882313	0.0124384	0.00882313	0.0161056	0.00882313	0.0179589
NAH376	0.0106572	0.00349498	0.00527241	0.00705467	0.016158	0.0143113	0.00705467	0.0161056	0.00527241	0.00705467	0.00705467	0.00350263	0.00705467	0.00705467	0.0124777	0.00884956	0.00527241	0.0017452	0.00705467	0.00527241	0.00350263	0.00705467	0.00884956	0.00527241	0.0106572	0.00884956	0.00705467	0.018018	0.00705467	0.0124777	0.00884956	0.00350263	0.0106572	0.00705467	0.00527241	0.0106572	0.0106572	0.0106572	0.00527241	0.016158	0.00884956	0.00884956	0.00527241	0.00527241	0.00884956	0.00527241	0.0124777	0.00527241	0.0143113
NAH377	0.00884956	0.00525857	0.00350263	0.00527241	0.0143113	0.0124777	0.00527241	0.0142655	0.00350263	0.00527241	0.00527241	0.00527241	0.00527241	0.00527241	0.0106572	0.00705467	0.00350263	0.00350263	0.00884956	0.00350263	0.00527241	0.00527241	0.00705467	0.00705467	0.00884956	0.00705467	0.00527241	0.016158	0.00527241	0.0106572	0.00705467	0.0017452	0.00884956	0.00527241	0.00705467	0.00884956	0.00884956	0.00884956	0.00350263	0.0143113	0.00705467	0.00705467	0.00350263	0.00350263	0.00705467	0.00350263	0.0106572	0.00350263	0.0124777
NAH378	0.0106572	0.00703457	0.00527241	0.00705467	0.016158	0.0143113	0.00705467	0.0161056	0.00527241	0.00705467	0.00705467	0.00705467	0.00705467	0.00705467	0.0124777	0.00884956	0.00527241	0.00527241	0.0106572	0.00527241	0.00705467	0.00705467	0.00884956	0.00884956	0.0106572	0.00884956	0.00705467	0.018018	0.00705467	0.0124777	0.00884956	0.00350263	0.0106572	0.00705467	0.00884956	0.0106572	0.0106572	0.0106572	0.00527241	0.016158	0.00884956	0.00884956	0.00527241	0.00527241	0.00527241	0.00527241	0.0124777	0.00527241	0.0143113
NAH379	0.0106572	0.00703457	0.00527241	0.00705467	0.016158	0.0143113	0.00705467	0.0161056	0.00527241	0.00705467	0.00705467	0.00705467	0.00705467	0.00705467	0.0124777	0.00884956	0.00527241	0.00527241	0.0106572	0.00527241	0.00705467	0.00705467	0.00884956	0.00884956	0.0106572	0.00884956	0.00705467	0.018018	0.00705467	0.0124777	0.00884956	0.00350263	0.00705467	0.00705467	0.00884956	0.0106572	0.0106572	0.0106572	0.00527241	0.016158	0.00884956	0.00884956	0.00527241	0.00527241	0.00884956	0.00527241	0.0124777	0.00527241	0.0143113
NAH380	0.0124777	0.00882313	0.00705467	0.00884956	0.018018	0.016158	0.00884956	0.0179589	0.00705467	0.00884956	0.00884956	0.00884956	0.00884956	0.00884956	0.0143113	0.0106572	0.00705467	0.00705467	0.0124777	0.00705467	0.00884956	0.00884956	0.0106572	0.0106572	0.0124777	0.0106572	0.00884956	0.0198915	0.00884956	0.0106572	0.0106572	0.00527241	0.0124777	0.00884956	0.0106572	0.0124777	0.0124777	0.0124777	0.00705467	0.018018	0.0106572	0.0106572	0.00705467	0.00705467	0.0106572	0.00350263	0.0143113	0.00705467	0.016158
NAH381	0.00705467	0.0106244	0.00884956	0.0106572	0.0124777	0.0106572	0.00350263	0.0124384	0.00884956	0.0106572	0.0106572	0.0106572	0.0106572	0.0106572	0.00884956	0.0124777	0.00884956	0.00884956	0.0106572	0.00884956	0.0106572	0.0106572	0.00527241	0.0124777	0.00705467	0.00527241	0.0106572	0.0143113	0.0106572	0.016158	0.00527241	0.00705467	0.00705467	0.0106572	0.0124777	0.00705467	0.00705467	0.00705467	0.00884956	0.0124777	0.0124777	0.00884956	0.00884956	0.00884956	0.0124777	0.00884956	0.0017452	0.00527241	0.00705467
NAH382	0.00527241	0.0124384	0.0106572	0.00884956	0.0106572	0.00884956	0.00527241	0.0106244	0.0106572	0.0124777	0.00884956	0.0124777	0.0124777	0.0124777	0.00705467	0.0143113	0.0106572	0.0106572	0.016158	0.0106572	0.0124777	0.0124777	0.00705467	0.0106572	0.00527241	0.00350263	0.0124777	0.0124777	0.0124777	0.0143113	0.00705467	0.00884956	0.00527241	0.0124777	0.0106572	0.00527241	0.00527241	0.00527241	0.00705467	0.00350263	0.0143113	0.0106572	0.0106572	0.0106572	0.0143113	0.0106572	0.0106572	0.0106572	0.00884956
NAH383	0.0124777	0.00882313	0.00705467	0.00884956	0.018018	0.016158	0.00884956	0.0142655	0.00705467	0.00884956	0.00884956	0.00884956	0.00884956	0.00884956	0.0143113	0.0106572	0.00705467	0.00705467	0.0124777	0.00705467	0.00884956	0.00884956	0.0106572	0.0106572	0.0124777	0.0106572	0.00884956	0.0198915	0.00884956	0.0143113	0.0106572	0.00527241	0.0124777	0.00884956	0.0106572	0.0124777	0.0124777	0.0124777	0.00705467	0.018018	0.0106572	0.0106572	0.00705467	0.00705467	0.0106572	0.00705467	0.0143113	0.00705467	0.016158
NAH384	0.00527241	0.0124384	0.0106572	0.0124777	0.0106572	0.00884956	0.00527241	0.0106244	0.0106572	0.0124777	0.0124777	0.0124777	0.0124777	0.0124777	0.00705467	0.0143113	0.0106572	0.0106572	0.016158	0.0106572	0.0124777	0.0124777	0.00705467	0.0143113	0.00527241	0.00350263	0.0124777	0.0124777	0.0124777	0.018018	0.00705467	0.00884956	0.00527241	0.0124777	0.0143113	0.00527241	0.00527241	0.00527241	0.0106572	0.0106572	0.0143113	0.0106572	0.0106572	0.0106572	0.0143113	0.0106572	0.0106572	0.0106572	0.00884956
NAH385	0.00705467	0.00703457	0.00527241	0.00705467	0.0124777	0.0106572	0.00350263	0.0124384	0.00527241	0.00705467	0.00705467	0.00705467	0.00705467	0.00705467	0.00884956	0.00884956	0.00527241	0.00527241	0.0106572	0.00527241	0.00705467	0.00705467	0.00527241	0.00884956	0.00705467	0.00527241	0.00705467	0.0143113	0.00705467	0.0124777	0.00527241	0.00350263	0.00705467	0.00705467	0.00884956	0.00705467	0.00705467	0.00705467	0.00527241	0.0124777	0.00884956	0.00527241	0.00527241	0.00527241	0.00884956	0.00527241	0.00884956	0.00527241	0.0106572
NAH386	0.0124384	0.00880599	0.00703457	0.00882313	0.0179589	0.0161056	0.00882313	0.0179093	0.00703457	0.00525857	0.00525857	0.00882313	0.00882313	0.00882313	0.0142655	0.00703457	0.00703457	0.00703457	0.0124384	0.00703457	0.00882313	0.00882313	0.0106244	0.0106244	0.0124384	0.0106244	0.00525857	0.0198257	0.00882313	0.0142655	0.0106244	0.00525857	0.0124384	0.00882313	0.0106244	0.0124384	0.0124384	0.00882313	0.00703457	0.0179589	0.0106244	0.0106244	0.00703457	0.00703457	0.0106244	0.00703457	0.0142655	0.00703457	0.0161056
NAH387	0.0017452	0.0124384	0.0106572	0.0124777	0.00705467	0.00527241	0.00527241	0.00703457	0.0106572	0.0124777	0.0124777	0.0124777	0.0124777	0.0124777	0.00350263	0.0143113	0.0106572	0.0106572	0.016158	0.0106572	0.0124777	0.0124777	0.00705467	0.0106572	0.00527241	0.00350263	0.0124777	0.0124777	0.00884956	0.018018	0.00705467	0.00884956	0.00527241	0.0124777	0.0143113	0.00527241	0.0017452	0.00527241	0.0106572	0.0106572	0.0143113	0.0106572	0.0106572	0.0106572	0.0143113	0.0106572	0.0106572	0.0106572	0.00527241
NAH388	0.00884956	0.0161056	0.0143113	0.016158	0.0143113	0.0124777	0.00884956	0.0142655	0.0143113	0.016158	0.016158	0.016158	0.016158	0.016158	0.0106572	0.018018	0.0143113	0.0143113	0.0198915	0.0143113	0.016158	0.016158	0.0106572	0.018018	0.00884956	0.00705467	0.016158	0.0124777	0.016158	0.0217786	0.0106572	0.0124777	0.00527241	0.016158	0.018018	0.00884956	0.00884956	0.00884956	0.0143113	0.0143113	0.018018	0.0143113	0.0143113	0.0143113	0.018018	0.0143113	0.0143113	0.0143113	0.0124777
NAH02	0.0455408	0.0453802	0.0393996	0.0414313	0.047619	0.0497132	0.0414313	0.0474505	0.0434783	0.0455408	0.0414313	0.0455408	0.0414313	0.0455408	0.047619	0.047619	0.0434783	0.0434783	0.0455408	0.0393996	0.0455408	0.0455408	0.0434783	0.0434783	0.0455408	0.0434783	0.0414313	0.0414313	0.0455408	0.047619	0.0393996	0.0414313	0.0414313	0.0455408	0.0434783	0.0455408	0.0455408	0.0455408	0.0393996	0.047619	0.047619	0.0434783	0.0434783	0.0434783	0.047619	0.0393996	0.0434783	0.0393996	0.0455408
NAH01	0.047619	0.0516389	0.0455408	0.047619	0.0497132	0.0518234	0.047619	0.0495367	0.0497132	0.0518234	0.047619	0.0518234	0.047619	0.0518234	0.0497132	0.0539499	0.0455408	0.0497132	0.0518234	0.0455408	0.047619	0.0518234	0.0497132	0.0455408	0.0518234	0.0497132	0.047619	0.0434783	0.047619	0.0539499	0.0455408	0.047619	0.047619	0.0518234	0.0497132	0.0518234	0.0518234	0.0518234	0.0455408	0.0497132	0.0539499	0.0455408	0.0497132	0.0497132	0.0539499	0.0455408	0.0497132	0.0455408	0.047619
NAH03	0.0434783	0.0433254	0.0373832	0.0393996	0.0455408	0.047619	0.0393996	0.0453802	0.0414313	0.0434783	0.0393996	0.0434783	0.0393996	0.0434783	0.0455408	0.0455408	0.0414313	0.0414313	0.0434783	0.0373832	0.0434783	0.0434783	0.0414313	0.0414313	0.0434783	0.0414313	0.0393996	0.0393996	0.0434783	0.0455408	0.0373832	0.0393996	0.0393996	0.0434783	0.0414313	0.0434783	0.0434783	0.0434783	0.0373832	0.0455408	0.0455408	0.0414313	0.0414313	0.0414313	0.0455408	0.0373832	0.0414313	0.0373832	0.0434783
NAH04	0.0518234	0.0516389	0.0455408	0.047619	0.0539499	0.0560928	0.047619	0.0537572	0.0497132	0.047619	0.0434783	0.0518234	0.047619	0.0518234	0.0539499	0.0497132	0.0497132	0.0497132	0.047619	0.0455408	0.0518234	0.0518234	0.0497132	0.0497132	0.0518234	0.0497132	0.0434783	0.047619	0.0518234	0.0539499	0.0455408	0.047619	0.047619	0.0518234	0.0497132	0.0518234	0.0518234	0.047619	0.0455408	0.0539499	0.0539499	0.0497132	0.0497132	0.0497132	0.0539499	0.0455408	0.0497132	0.0455408	0.0518234
NAH06	0.0434783	0.0433254	0.0373832	0.0393996	0.0455408	0.047619	0.0393996	0.0453802	0.0414313	0.0434783	0.0393996	0.0434783	0.0393996	0.0434783	0.0455408	0.0455408	0.0414313	0.0414313	0.0434783	0.0373832	0.0434783	0.0434783	0.0414313	0.0414313	0.0434783	0.0414313	0.0393996	0.0393996	0.0434783	0.0455408	0.0373832	0.0393996	0.0393996	0.0434783	0.0414313	0.0434783	0.0434783	0.0434783	0.0373832	0.0455408	0.0455408	0.0414313	0.0414313	0.0414313	0.0455408	0.0373832	0.0414313	0.0373832	0.0434783
NAH07	0.0497132	0.0495367	0.0434783	0.0455408	0.0518234	0.0539499	0.0455408	0.0516389	0.047619	0.0497132	0.0455408	0.0497132	0.0455408	0.0497132	0.0518234	0.047619	0.047619	0.047619	0.0497132	0.0434783	0.0497132	0.0497132	0.047619	0.047619	0.0497132	0.047619	0.0455408	0.0455408	0.0497132	0.0518234	0.0434783	0.0455408	0.0455408	0.0497132	0.047619	0.0497132	0.0497132	0.0497132	0.0434783	0.0518234	0.0518234	0.047619	0.047619	0.047619	0.0518234	0.0434783	0.047619	0.0434783	0.0497132
NAH08	0.0455408	0.0453802	0.0393996	0.0414313	0.047619	0.0497132	0.0414313	0.0474505	0.0434783	0.0455408	0.0414313	0.0455408	0.0414313	0.0455408	0.047619	0.047619	0.0434783	0.0434783	0.0455408	0.0393996	0.0455408	0.0455408	0.0434783	0.0434783	0.0455408	0.0434783	0.0414313	0.0414313	0.0455408	0.047619	0.0393996	0.0414313	0.0414313	0.0455408	0.0434783	0.0455408	0.0455408	0.0455408	0.0393996	0.047619	0.047619	0.0434783	0.0434783	0.0434783	0.047619	0.0393996	0.0434783	0.0393996	0.0455408
NAH09	0.0414313	0.0412861	0.0353818	0.0373832	0.0434783	0.0455408	0.0373832	0.0474505	0.0393996	0.0414313	0.0373832	0.0414313	0.0373832	0.0414313	0.0434783	0.0434783	0.0393996	0.0393996	0.0414313	0.0353818	0.0414313	0.0414313	0.0393996	0.0393996	0.0414313	0.0393996	0.0373832	0.0373832	0.0414313	0.0434783	0.0353818	0.0373832	0.0373832	0.0414313	0.0393996	0.0414313	0.0414313	0.0414313	0.0353818	0.0434783	0.0434783	0.0393996	0.0393996	0.0393996	0.0434783	0.0353818	0.0393996	0.0353818	0.0414313
NAH10	0.0497132	0.0495367	0.0434783	0.0455408	0.0518234	0.0539499	0.0455408	0.0516389	0.047619	0.0497132	0.0455408	0.0497132	0.0455408	0.0497132	0.0518234	0.0518234	0.0434783	0.047619	0.0497132	0.0434783	0.0455408	0.0497132	0.047619	0.047619	0.0497132	0.047619	0.0455408	0.0414313	0.0497132	0.0518234	0.0434783	0.0455408	0.0455408	0.0497132	0.047619	0.0497132	0.0497132	0.0497132	0.0434783	0.047619	0.0518234	0.0434783	0.047619	0.047619	0.0518234	0.0434783	0.047619	0.0434783	0.0497132
NAH11	0.0414313	0.0412861	0.0353818	0.0373832	0.0434783	0.0455408	0.0373832	0.0433254	0.0393996	0.0414313	0.0373832	0.0414313	0.0373832	0.0414313	0.0434783	0.0434783	0.0393996	0.0393996	0.0414313	0.0353818	0.0414313	0.0414313	0.0393996	0.0393996	0.0414313	0.0393996	0.0373832	0.0373832	0.0414313	0.0434783	0.0353818	0.0373832	0.0373832	0.0414313	0.0393996	0.0414313	0.0414313	0.0414313	0.0353818	0.0434783	0.0434783	0.0393996	0.0393996	0.0393996	0.0434783	0.0353818	0.0393996	0.0353818	0.0414313
NAH12	0.0453802	0.0452296	0.0392621	0.0412861	0.0495367	0.0495367	0.0412861	0.0472921	0.0433254	0.0453802	0.0412861	0.0453802	0.0433254	0.0453802	0.0474505	0.0474505	0.0433254	0.0433254	0.0453802	0.0392621	0.0453802	0.0453802	0.0433254	0.0433254	0.0453802	0.0433254	0.0412861	0.0412861	0.0453802	0.0474505	0.0392621	0.0412861	0.0412861	0.0453802	0.0433254	0.0453802	0.0453802	0.0453802	0.0392621	0.0474505	0.0474505	0.0433254	0.0433254	0.0433254	0.0474505	0.0392621	0.0433254	0.0392621	0.0453802
NAH13	0.0414313	0.0412861	0.0353818	0.0373832	0.0434783	0.0455408	0.0373832	0.0474505	0.0393996	0.0414313	0.0373832	0.0414313	0.0373832	0.0414313	0.0434783	0.0434783	0.0393996	0.0393996	0.0414313	0.0353818	0.0414313	0.0414313	0.0393996	0.0393996	0.0414313	0.0393996	0.0373832	0.0373832	0.0414313	0.0434783	0.0353818	0.0373832	0.0373832	0.0414313	0.0393996	0.0414313	0.0414313	0.0414313	0.0353818	0.0434783	0.0434783	0.0393996	0.0393996	0.0393996	0.0434783	0.0353818	0.0393996	0.0353818	0.0414313
NAH14	0.0393996	0.0392621	0.0333952	0.0353818	0.0414313	0.0434783	0.0353818	0.0453802	0.0373832	0.0393996	0.0353818	0.0393996	0.0353818	0.0393996	0.0414313	0.0414313	0.0373832	0.0373832	0.0393996	0.0333952	0.0393996	0.0393996	0.0373832	0.0373832	0.0393996	0.0373832	0.0353818	0.0353818	0.0393996	0.0414313	0.0333952	0.0353818	0.0353818	0.0393996	0.0373832	0.0393996	0.0393996	0.0393996	0.0333952	0.0414313	0.0414313	0.0373832	0.0373832	0.0373832	0.0414313	0.0333952	0.0373832	0.0333952	0.0393996
NAH15	0.047619	0.0474505	0.0414313	0.0434783	0.0497132	0.0518234	0.0434783	0.0495367	0.0455408	0.047619	0.0434783	0.047619	0.0434783	0.047619	0.0497132	0.0497132	0.0455408	0.0455408	0.047619	0.0414313	0.047619	0.047619	0.0455408	0.0455408	0.047619	0.0455408	0.0434783	0.0434783	0.047619	0.0497132	0.0414313	0.0434783	0.0434783	0.047619	0.0455408	0.047619	0.047619	0.047619	0.0414313	0.0497132	0.0497132	0.0455408	0.0455408	0.0455408	0.0497132	0.0414313	0.0455408	0.0414313	0.047619
NAH16	0.0455408	0.0453802	0.0393996	0.0414313	0.047619	0.0497132	0.0414313	0.0474505	0.0434783	0.0455408	0.0414313	0.0455408	0.0414313	0.0455408	0.047619	0.047619	0.0434783	0.0434783	0.0455408	0.0393996	0.0455408	0.0455408	0.0434783	0.0434783	0.0455408	0.0434783	0.0414313	0.0373832	0.0455408	0.047619	0.0393996	0.0414313	0.0414313	0.0455408	0.0434783	0.0455408	0.0455408	0.0455408	0.0393996	0.0434783	0.047619	0.0393996	0.0434783	0.0434783	0.047619	0.0393996	0.0434783	0.0393996	0.0455408
NAH17	0.0434783	0.0433254	0.0373832	0.0393996	0.0455408	0.047619	0.0393996	0.0453802	0.0414313	0.0434783	0.0393996	0.0434783	0.0393996	0.0434783	0.0455408	0.0455408	0.0414313	0.0414313	0.0434783	0.0373832	0.0434783	0.0434783	0.0414313	0.0414313	0.0434783	0.0414313	0.0393996	0.0434783	0.0434783	0.0455408	0.0373832	0.0393996	0.0393996	0.0434783	0.0414313	0.0434783	0.0434783	0.0434783	0.0373832	0.0455408	0.0455408	0.0414313	0.0414313	0.0414313	0.0455408	0.0373832	0.0414313	0.0373832	0.0434783
NAH18	0.0414313	0.0412861	0.0353818	0.0373832	0.0434783	0.0455408	0.0373832	0.0433254	0.0393996	0.0414313	0.0373832	0.0414313	0.0373832	0.0414313	0.0434783	0.0434783	0.0393996	0.0393996	0.0414313	0.0353818	0.0414313	0.0414313	0.0393996	0.0393996	0.0414313	0.0393996	0.0373832	0.0373832	0.0414313	0.0434783	0.0353818	0.0373832	0.0373832	0.0414313	0.0393996	0.0414313	0.0414313	0.0414313	0.0353818	0.0434783	0.0434783	0.0393996	0.0393996	0.0393996	0.0434783	0.0353818	0.0393996	0.0353818	0.0414313
NAH19	0.0434783	0.0433254	0.0373832	0.0393996	0.0455408	0.047619	0.0393996	0.0453802	0.0414313	0.0434783	0.0393996	0.0434783	0.0393996	0.0434783	0.0455408	0.0455408	0.0414313	0.0414313	0.0434783	0.0373832	0.0434783	0.0434783	0.0414313	0.0414313	0.0434783	0.0414313	0.0393996	0.0393996	0.0434783	0.0455408	0.0373832	0.0393996	0.0393996	0.0434783	0.0414313	0.0434783	0.0434783	0.0434783	0.0373832	0.0455408	0.0455408	0.0414313	0.0414313	0.0414313	0.0455408	0.0373832	0.0414313	0.0373832	0.0434783
NAH20	0.0414313	0.0412861	0.0353818	0.0373832	0.0434783	0.0455408	0.0373832	0.0433254	0.0393996	0.0414313	0.0373832	0.0414313	0.0373832	0.0414313	0.0434783	0.0434783	0.0393996	0.0393996	0.0455408	0.0353818	0.0414313	0.0414313	0.0393996	0.0393996	0.0414313	0.0393996	0.0373832	0.0373832	0.0414313	0.0434783	0.0353818	0.0373832	0.0373832	0.0414313	0.0393996	0.0414313	0.0414313	0.0414313	0.0353818	0.0434783	0.0434783	0.0393996	0.0393996	0.0393996	0.0434783	0.0353818	0.0434783	0.0393996	0.0455408
NAH21	0.0414313	0.0412861	0.0353818	0.0373832	0.0434783	0.0455408	0.0373832	0.0433254	0.0393996	0.0414313	0.0373832	0.0414313	0.0373832	0.0414313	0.0434783	0.0434783	0.0393996	0.0393996	0.0414313	0.0353818	0.0414313	0.0414313	0.0393996	0.0393996	0.0414313	0.0393996	0.0373832	0.0414313	0.0414313	0.0434783	0.0353818	0.0373832	0.0373832	0.0414313	0.0393996	0.0414313	0.0414313	0.0414313	0.0353818	0.0434783	0.0434783	0.0393996	0.0393996	0.0393996	0.0434783	0.0353818	0.0393996	0.0353818	0.0414313
NAH22	0.0414313	0.0412861	0.0353818	0.0373832	0.0434783	0.0455408	0.0373832	0.0433254	0.0393996	0.0414313	0.0373832	0.0414313	0.0373832	0.0414313	0.0434783	0.0434783	0.0393996	0.0393996	0.0414313	0.0353818	0.0414313	0.0414313	0.0393996	0.0393996	0.0414313	0.0393996	0.0373832	0.0373832	0.0414313	0.0434783	0.0353818	0.0373832	0.0373832	0.0414313	0.0393996	0.0414313	0.0414313	0.0414313	0.0353818	0.0434783	0.0434783	0.0393996	0.0393996	0.0393996	0.0434783	0.0353818	0.0393996	0.0353818	0.0414313
NAH23	0.047619	0.0474505	0.0414313	0.0434783	0.0497132	0.0518234	0.0434783	0.0495367	0.0455408	0.047619	0.0434783	0.047619	0.0434783	0.047619	0.0497132	0.0497132	0.0455408	0.0455408	0.047619	0.0414313	0.047619	0.047619	0.0455408	0.0455408	0.047619	0.0455408	0.0434783	0.0434783	0.047619	0.0497132	0.0414313	0.0434783	0.0434783	0.047619	0.0455408	0.047619	0.047619	0.047619	0.0414313	0.0497132	0.0497132	0.0455408	0.0455408	0.0455408	0.0497132	0.0414313	0.0455408	0.0414313	0.047619
NAH24	0.0455408	0.0412861	0.0353818	0.0373832	0.047619	0.0497132	0.0414313	0.0474505	0.0393996	0.0414313	0.0373832	0.0414313	0.0373832	0.0414313	0.047619	0.0434783	0.0393996	0.0393996	0.0414313	0.0353818	0.0414313	0.0414313	0.0434783	0.0393996	0.0455408	0.0434783	0.0373832	0.0414313	0.0414313	0.0434783	0.0393996	0.0373832	0.0414313	0.0414313	0.0393996	0.0455408	0.0455408	0.0455408	0.0353818	0.047619	0.0434783	0.0434783	0.0393996	0.0393996	0.0434783	0.0353818	0.0434783	0.0353818	0.0455408
NAH25	0.0518234	0.0516389	0.0455408	0.047619	0.0539499	0.0560928	0.047619	0.0537572	0.0497132	0.0518234	0.047619	0.0518234	0.047619	0.0518234	0.0539499	0.0539499	0.0497132	0.0497132	0.0518234	0.0455408	0.0518234	0.0518234	0.0497132	0.0497132	0.0518234	0.0497132	0.047619	0.047619	0.0518234	0.0539499	0.0455408	0.047619	0.047619	0.0518234	0.0497132	0.0518234	0.0518234	0.0518234	0.0455408	0.0539499	0.0539499	0.0497132	0.0497132	0.0497132	0.0539499	0.0455408	0.0497132	0.0455408	0.0518234
NAH26	0.047619	0.0474505	0.0414313	0.0434783	0.0497132	0.0518234	0.0434783	0.0495367	0.0455408	0.047619	0.0434783	0.047619	0.0434783	0.047619	0.0497132	0.0497132	0.0455408	0.0455408	0.047619	0.0414313	0.047619	0.047619	0.0455408	0.0455408	0.047619	0.0455408	0.0434783	0.0434783	0.047619	0.0497132	0.0414313	0.0434783	0.0434783	0.047619	0.0455408	0.047619	0.047619	0.047619	0.0414313	0.0497132	0.0497132	0.0455408	0.0455408	0.0455408	0.0497132	0.0414313	0.0455408	0.0414313	0.047619
NAH27	0.0434783	0.0474505	0.0414313	0.0434783	0.0455408	0.047619	0.0434783	0.0453802	0.0455408	0.047619	0.0434783	0.047619	0.0434783	0.047619	0.0455408	0.0497132	0.0455408	0.0455408	0.047619	0.0414313	0.047619	0.047619	0.0455408	0.0455408	0.0434783	0.0414313	0.0434783	0.0393996	0.047619	0.0497132	0.0414313	0.0434783	0.0393996	0.047619	0.0455408	0.0434783	0.0434783	0.0434783	0.0414313	0.0455408	0.0497132	0.0455408	0.0455408	0.0455408	0.0497132	0.0414313	0.0455408	0.0414313	0.0434783
NAH28	0.0455408	0.0453802	0.0393996	0.0414313	0.047619	0.0497132	0.0414313	0.0474505	0.0434783	0.0455408	0.0414313	0.0455408	0.0414313	0.0455408	0.047619	0.047619	0.0434783	0.0434783	0.0455408	0.0393996	0.0455408	0.0455408	0.0434783	0.0434783	0.0455408	0.0434783	0.0414313	0.0414313	0.0455408	0.047619	0.0393996	0.0414313	0.0414313	0.0455408	0.0434783	0.0455408	0.0455408	0.0455408	0.0393996	0.047619	0.047619	0.0434783	0.0434783	0.0434783	0.047619	0.0393996	0.0434783	0.0393996	0.0455408
NAH29	0.0455408	0.0453802	0.0393996	0.0414313	0.047619	0.0497132	0.0414313	0.0474505	0.0434783	0.0455408	0.0414313	0.0455408	0.0414313	0.0455408	0.047619	0.047619	0.0434783	0.0434783	0.0455408	0.0393996	0.0455408	0.0455408	0.0434783	0.0434783	0.0455408	0.0434783	0.0414313	0.0414313	0.0455408	0.047619	0.0393996	0.0414313	0.0414313	0.0455408	0.0434783	0.0455408	0.0455408	0.0455408	0.0393996	0.047619	0.047619	0.0434783	0.0434783	0.0434783	0.047619	0.0393996	0.0434783	0.0393996	0.0455408
NAH30	0.0516389	0.0514645	0.0453802	0.0474505	0.0537572	0.0558919	0.0474505	0.0535747	0.0495367	0.0516389	0.0474505	0.0516389	0.0474505	0.0474505	0.0537572	0.0495367	0.0495367	0.0495367	0.0516389	0.0453802	0.0516389	0.0516389	0.0495367	0.0495367	0.0516389	0.0495367	0.0474505	0.0474505	0.0516389	0.0537572	0.0453802	0.0474505	0.0474505	0.0516389	0.0495367	0.0516389	0.0516389	0.0516389	0.0453802	0.0537572	0.0537572	0.0495367	0.0495367	0.0495367	0.0537572	0.0453802	0.0495367	0.0453802	0.0516389
NAH31	0.0455408	0.0453802	0.0393996	0.0414313	0.0434783	0.0497132	0.0414313	0.0474505	0.0434783	0.0455408	0.0414313	0.0455408	0.0414313	0.0455408	0.047619	0.047619	0.0434783	0.0434783	0.0455408	0.0393996	0.0455408	0.0455408	0.0434783	0.0434783	0.0455408	0.0434783	0.0414313	0.0414313	0.0455408	0.047619	0.0393996	0.0414313	0.0414313	0.0455408	0.0434783	0.0455408	0.0455408	0.0455408	0.0393996	0.047619	0.047619	0.0434783	0.0434783	0.0434783	0.047619	0.0393996	0.0434783	0.0393996	0.0455408
NAH32	0.047619	0.0474505	0.0414313	0.0434783	0.0497132	0.0518234	0.0434783	0.0495367	0.0455408	0.047619	0.0434783	0.047619	0.0434783	0.047619	0.0497132	0.0497132	0.0455408	0.0455408	0.047619	0.0414313	0.047619	0.047619	0.0455408	0.0455408	0.047619	0.0455408	0.0434783	0.0434783	0.047619	0.0455408	0.0414313	0.0434783	0.0434783	0.047619	0.0455408	0.047619	0.047619	0.047619	0.0414313	0.0497132	0.0497132	0.0455408	0.0455408	0.0455408	0.0497132	0.0414313	0.0455408	0.0414313	0.047619
NAH33	0.0514645	0.0513003	0.0452296	0.0472921	0.0535747	0.0557012	0.0472921	0.0534025	0.0493704	0.0514645	0.0472921	0.0514645	0.0472921	0.0514645	0.0535747	0.0535747	0.0493704	0.0493704	0.0514645	0.0452296	0.0514645	0.0514645	0.0493704	0.0493704	0.0514645	0.0493704	0.0472921	0.0472921	0.0514645	0.0535747	0.0452296	0.0472921	0.0472921	0.0514645	0.0493704	0.0514645	0.0514645	0.0514645	0.0452296	0.0535747	0.0535747	0.0493704	0.0493704	0.0493704	0.0535747	0.0452296	0.0493704	0.0452296	0.0514645
NAH34	0.047619	0.0474505	0.0414313	0.0434783	0.0497132	0.0518234	0.0434783	0.0495367	0.0455408	0.047619	0.0434783	0.047619	0.0434783	0.047619	0.0497132	0.0497132	0.0455408	0.0455408	0.047619	0.0414313	0.047619	0.047619	0.0455408	0.0455408	0.047619	0.0455408	0.0434783	0.0434783	0.047619	0.0497132	0.0414313	0.0434783	0.0434783	0.047619	0.0455408	0.047619	0.0434783	0.047619	0.0414313	0.0497132	0.0497132	0.0455408	0.0455408	0.0455408	0.0497132	0.0414313	0.0455408	0.0414313	0.047619
NAH35	0.047619	0.0516389	0.0455408	0.047619	0.0497132	0.0518234	0.047619	0.0495367	0.0497132	0.0518234	0.047619	0.0518234	0.047619	0.0518234	0.0497132	0.0539499	0.0497132	0.0497132	0.0518234	0.0455408	0.0518234	0.0518234	0.0497132	0.0455408	0.0518234	0.0497132	0.047619	0.047619	0.047619	0.0539499	0.0455408	0.047619	0.047619	0.0518234	0.0497132	0.0518234	0.0518234	0.0518234	0.0455408	0.0539499	0.0539499	0.0497132	0.0497132	0.0497132	0.0539499	0.0455408	0.0497132	0.0455408	0.047619
NAH36	0.0514645	0.0474505	0.0452296	0.0472921	0.0535747	0.0557012	0.0472921	0.0534025	0.0493704	0.0514645	0.0472921	0.0514645	0.0472921	0.0514645	0.0535747	0.0535747	0.0493704	0.0493704	0.0514645	0.0452296	0.0514645	0.0514645	0.0493704	0.0493704	0.0514645	0.0493704	0.0472921	0.0431826	0.0514645	0.0535747	0.0452296	0.0472921	0.0472921	0.0514645	0.0493704	0.0514645	0.0514645	0.0514645	0.0452296	0.0493704	0.0535747	0.0452296	0.0493704	0.0493704	0.0535747	0.0452296	0.0493704	0.0452296	0.0514645
NAH37	0.0455408	0.0453802	0.0393996	0.0414313	0.047619	0.0497132	0.0414313	0.0474505	0.0434783	0.0455408	0.0414313	0.0455408	0.0414313	0.0455408	0.047619	0.047619	0.0434783	0.0434783	0.0455408	0.0393996	0.0455408	0.0455408	0.0434783	0.0434783	0.0455408	0.0434783	0.0414313	0.0414313	0.0455408	0.047619	0.0393996	0.0414313	0.0414313	0.0455408	0.0434783	0.0455408	0.0455408	0.0455408	0.0393996	0.047619	0.047619	0.0434783	0.0434783	0.0434783	0.047619	0.0393996	0.0434783	0.0393996	0.0455408
NAH38	0.0518234	0.0516389	0.0455408	0.047619	0.0539499	0.0560928	0.047619	0.0537572	0.0497132	0.047619	0.0434783	0.0518234	0.047619	0.0518234	0.0539499	0.0497132	0.0497132	0.0497132	0.0518234	0.0455408	0.0518234	0.0518234	0.0497132	0.0497132	0.0518234	0.0497132	0.0434783	0.047619	0.0518234	0.0539499	0.0455408	0.047619	0.047619	0.0518234	0.0497132	0.0518234	0.0518234	0.047619	0.0455408	0.0539499	0.0539499	0.0497132	0.0497132	0.0497132	0.0539499	0.0455408	0.0497132	0.0455408	0.0518234
NAH39	0.0434783	0.0433254	0.0373832	0.0393996	0.0455408	0.047619	0.0393996	0.0453802	0.0414313	0.0434783	0.0393996	0.0434783	0.0393996	0.0434783	0.0455408	0.0455408	0.0414313	0.0414313	0.0434783	0.0373832	0.0434783	0.0434783	0.0414313	0.0414313	0.0434783	0.0414313	0.0393996	0.0393996	0.0434783	0.0455408	0.0373832	0.0393996	0.0393996	0.0434783	0.0414313	0.0434783	0.0434783	0.0434783	0.0373832	0.0455408	0.0455408	0.0414313	0.0414313	0.0414313	0.0455408	0.0373832	0.0414313	0.0373832	0.0434783
NAH40	0.0557012	0.0555208	0.0493704	0.0493704	0.0578442	0.0600037	0.0514645	0.0576555	0.0535747	0.0557012	0.0514645	0.0557012	0.0514645	0.0557012	0.0578442	0.0578442	0.0493704	0.0535747	0.0557012	0.0493704	0.0514645	0.0557012	0.0535747	0.0535747	0.0557012	0.0535747	0.0514645	0.0472921	0.0557012	0.0578442	0.0493704	0.0514645	0.0514645	0.0557012	0.0535747	0.0557012	0.0557012	0.0557012	0.0493704	0.0535747	0.0578442	0.0493704	0.0535747	0.0535747	0.0578442	0.0493704	0.0535747	0.0493704	0.0557012
NAH41	0.0557012	0.0555208	0.0493704	0.0514645	0.0578442	0.0600037	0.0514645	0.0576555	0.0535747	0.0557012	0.0514645	0.0557012	0.0514645	0.0557012	0.0578442	0.0578442	0.0535747	0.0535747	0.0557012	0.0493704	0.0557012	0.0557012	0.0535747	0.0535747	0.0557012	0.0535747	0.0514645	0.0472921	0.0557012	0.0578442	0.0493704	0.0514645	0.0514645	0.0557012	0.0535747	0.0557012	0.0557012	0.0557012	0.0493704	0.0535747	0.0578442	0.0493704	0.0535747	0.0535747	0.0578442	0.0493704	0.0535747	0.0493704	0.0557012
NAH42	0.0474505	0.0472921	0.0412861	0.0433254	0.0495367	0.0516389	0.0433254	0.0493704	0.0453802	0.0474505	0.0433254	0.0474505	0.0433254	0.0474505	0.0495367	0.0495367	0.0453802	0.0453802	0.0474505	0.0412861	0.0474505	0.0474505	0.0453802	0.0453802	0.0474505	0.0453802	0.0433254	0.0433254	0.0474505	0.0495367	0.0412861	0.0433254	0.0433254	0.0474505	0.0453802	0.0474505	0.0474505	0.0474505	0.0412861	0.0495367	0.0495367	0.0453802	0.0453802	0.0453802	0.0495367	0.0412861	0.0453802	0.0412861	0.0474505
NAH43	0.0434783	0.0433254	0.0373832	0.0434783	0.0455408	0.047619	0.0393996	0.0453802	0.0414313	0.0434783	0.0434783	0.0434783	0.0393996	0.0434783	0.0455408	0.0455408	0.0414313	0.0414313	0.0434783	0.0373832	0.0434783	0.0434783	0.0414313	0.0455408	0.0434783	0.0414313	0.0393996	0.0393996	0.0434783	0.0455408	0.0373832	0.0393996	0.0393996	0.0434783	0.0455408	0.0434783	0.0434783	0.0434783	0.0414313	0.0497132	0.0455408	0.0414313	0.0414313	0.0414313	0.0455408	0.0373832	0.0414313	0.0373832	0.0434783
NAH44	0.0452296	0.0492142	0.0431826	0.0452296	0.0472921	0.0493704	0.0452296	0.0471438	0.0472921	0.0493704	0.0452296	0.0493704	0.0452296	0.0493704	0.0472921	0.0514645	0.0472921	0.0472921	0.0535747	0.0431826	0.0493704	0.0493704	0.0472921	0.0431826	0.0493704	0.0472921	0.0452296	0.0452296	0.0452296	0.0514645	0.0431826	0.0452296	0.0452296	0.0493704	0.0472921	0.0493704	0.0493704	0.0493704	0.0431826	0.0514645	0.0514645	0.0472921	0.0472921	0.0472921	0.0514645	0.0431826	0.0514645	0.0472921	0.0493704
NAH45	0.0434783	0.0433254	0.0373832	0.0393996	0.0455408	0.047619	0.0393996	0.0453802	0.0414313	0.0434783	0.0393996	0.0434783	0.0393996	0.0434783	0.0455408	0.0455408	0.0414313	0.0414313	0.0434783	0.0373832	0.0434783	0.0434783	0.0414313	0.0414313	0.0434783	0.0414313	0.0393996	0.0393996	0.0434783	0.0455408	0.0373832	0.0393996	0.0393996	0.0434783	0.0414313	0.0434783	0.0434783	0.0434783	0.0373832	0.0455408	0.0455408	0.0414313	0.0414313	0.0414313	0.0455408	0.0373832	0.0414313	0.0373832	0.0434783
NAH46	0.0455408	0.0453802	0.0393996	0.0414313	0.047619	0.0497132	0.0414313	0.0474505	0.0434783	0.0455408	0.0414313	0.0455408	0.0414313	0.0455408	0.047619	0.047619	0.0434783	0.0434783	0.0455408	0.0393996	0.0455408	0.0455408	0.0434783	0.0434783	0.0455408	0.0434783	0.0414313	0.0414313	0.0455408	0.047619	0.0393996	0.0414313	0.0414313	0.0455408	0.0434783	0.0455408	0.0455408	0.0455408	0.0393996	0.047619	0.047619	0.0434783	0.0434783	0.0434783	0.047619	0.0393996	0.0434783	0.0393996	0.0455408
NAH47	0.0518234	0.0516389	0.0455408	0.047619	0.0539499	0.0560928	0.047619	0.0537572	0.0497132	0.0518234	0.047619	0.0518234	0.047619	0.0518234	0.0539499	0.0539499	0.0455408	0.0497132	0.0518234	0.0455408	0.047619	0.0518234	0.0497132	0.0497132	0.0518234	0.0497132	0.047619	0.0434783	0.0518234	0.0539499	0.0455408	0.047619	0.047619	0.0518234	0.0497132	0.0518234	0.0518234	0.0518234	0.0455408	0.0497132	0.0539499	0.0455408	0.0497132	0.0497132	0.0539499	0.0455408	0.0497132	0.0455408	0.0518234
NAH48	0.0495367	0.0493704	0.0433254	0.0453802	0.0516389	0.0537572	0.0453802	0.0514645	0.0474505	0.0495367	0.0453802	0.0495367	0.0453802	0.0495367	0.0516389	0.0516389	0.0433254	0.0474505	0.0495367	0.0433254	0.0453802	0.0495367	0.0474505	0.0474505	0.0495367	0.0474505	0.0453802	0.0453802	0.0495367	0.0516389	0.0433254	0.0453802	0.0453802	0.0495367	0.0474505	0.0495367	0.0495367	0.0495367	0.0433254	0.0516389	0.0516389	0.0474505	0.0474505	0.0474505	0.0516389	0.0433254	0.0474505	0.0433254	0.0495367
NAH49	0.0393996	0.0433254	0.0373832	0.0393996	0.0414313	0.0434783	0.0393996	0.0412861	0.0414313	0.0434783	0.0393996	0.0434783	0.0393996	0.0434783	0.0414313	0.0455408	0.0414313	0.0414313	0.0434783	0.0373832	0.0434783	0.0434783	0.0414313	0.0373832	0.0434783	0.0414313	0.0393996	0.0393996	0.0393996	0.0455408	0.0373832	0.0393996	0.0393996	0.0434783	0.0414313	0.0434783	0.0434783	0.0434783	0.0373832	0.0455408	0.0455408	0.0414313	0.0414313	0.0414313	0.0455408	0.0373832	0.0414313	0.0373832	0.0393996
NAH50	0.047619	0.0474505	0.0414313	0.0434783	0.0497132	0.0518234	0.0434783	0.0495367	0.0455408	0.047619	0.0434783	0.047619	0.0434783	0.047619	0.0497132	0.0497132	0.0455408	0.0455408	0.047619	0.0414313	0.047619	0.047619	0.0455408	0.0455408	0.047619	0.0455408	0.0434783	0.0434783	0.047619	0.0497132	0.0414313	0.0434783	0.0434783	0.047619	0.0455408	0.047619	0.047619	0.047619	0.0414313	0.0497132	0.0497132	0.0455408	0.0455408	0.0455408	0.0497132	0.0414313	0.0455408	0.0414313	0.047619
NAH51	0.0455408	0.0453802	0.0393996	0.0414313	0.047619	0.0497132	0.0414313	0.0474505	0.0434783	0.0455408	0.0414313	0.0455408	0.0414313	0.0455408	0.047619	0.047619	0.0434783	0.0434783	0.0455408	0.0393996	0.0455408	0.0455408	0.0434783	0.0434783	0.0455408	0.0434783	0.0414313	0.0414313	0.0455408	0.0434783	0.0393996	0.0414313	0.0414313	0.0455408	0.0434783	0.0455408	0.0455408	0.0455408	0.0393996	0.047619	0.047619	0.0434783	0.0434783	0.0434783	0.047619	0.0393996	0.0434783	0.0393996	0.0455408
NAH52	0.0455408	0.0453802	0.0393996	0.0414313	0.047619	0.0497132	0.0414313	0.0474505	0.0434783	0.0455408	0.0414313	0.0455408	0.0414313	0.0455408	0.047619	0.047619	0.0434783	0.0434783	0.0455408	0.0393996	0.0455408	0.0455408	0.0434783	0.0434783	0.0455408	0.0434783	0.0414313	0.0414313	0.0455408	0.047619	0.0393996	0.0414313	0.0414313	0.0455408	0.0434783	0.0455408	0.0455408	0.0455408	0.0393996	0.047619	0.047619	0.0434783	0.0434783	0.0434783	0.047619	0.0393996	0.0434783	0.0393996	0.0455408
NAH53	0.047619	0.0474505	0.0414313	0.0434783	0.0497132	0.0518234	0.0434783	0.0495367	0.0455408	0.047619	0.0434783	0.047619	0.0434783	0.047619	0.0497132	0.0497132	0.0455408	0.0455408	0.047619	0.0414313	0.047619	0.047619	0.0455408	0.0455408	0.047619	0.0455408	0.0434783	0.0434783	0.047619	0.0497132	0.0414313	0.0434783	0.0434783	0.047619	0.0455408	0.047619	0.0434783	0.047619	0.0414313	0.0497132	0.0497132	0.0455408	0.0455408	0.0455408	0.0497132	0.0414313	0.0455408	0.0414313	0.047619
NAH54	0.0518234	0.0516389	0.0455408	0.047619	0.0539499	0.0560928	0.047619	0.0537572	0.0497132	0.047619	0.0434783	0.0518234	0.047619	0.0518234	0.0539499	0.0497132	0.0497132	0.0497132	0.047619	0.0455408	0.0518234	0.0518234	0.0497132	0.0497132	0.0518234	0.0497132	0.0434783	0.047619	0.0518234	0.0539499	0.0455408	0.047619	0.047619	0.0518234	0.0497132	0.0518234	0.0518234	0.047619	0.0455408	0.0539499	0.0539499	0.0497132	0.0497132	0.0497132	0.0539499	0.0455408	0.0497132	0.0455408	0.0518234
NAH55	0.0434783	0.0433254	0.0373832	0.0393996	0.0455408	0.047619	0.0393996	0.0453802	0.0414313	0.0434783	0.0393996	0.0434783	0.0393996	0.0434783	0.0455408	0.0455408	0.0414313	0.0414313	0.0434783	0.0373832	0.0434783	0.0434783	0.0414313	0.0414313	0.0434783	0.0414313	0.0393996	0.0393996	0.0434783	0.0455408	0.0373832	0.0393996	0.0393996	0.0434783	0.0414313	0.0434783	0.0434783	0.0434783	0.0373832	0.0455408	0.0455408	0.0414313	0.0414313	0.0414313	0.0455408	0.0373832	0.0414313	0.0373832	0.0434783
NAH56	0.0455408	0.0453802	0.0393996	0.0414313	0.047619	0.0497132	0.0414313	0.0474505	0.0434783	0.0455408	0.0414313	0.0455408	0.0414313	0.0455408	0.047619	0.047619	0.0434783	0.0434783	0.0455408	0.0393996	0.0455408	0.0414313	0.0434783	0.0434783	0.0455408	0.0434783	0.0414313	0.0414313	0.0455408	0.047619	0.0393996	0.0414313	0.0414313	0.0455408	0.0434783	0.0455408	0.0455408	0.0455408	0.0393996	0.047619	0.0434783	0.0434783	0.0434783	0.0434783	0.047619	0.0393996	0.0434783	0.0393996	0.0455408
NAH57	0.0455408	0.0453802	0.0393996	0.0414313	0.047619	0.0497132	0.0414313	0.0474505	0.0434783	0.0455408	0.0414313	0.0455408	0.0414313	0.0455408	0.047619	0.047619	0.0434783	0.0434783	0.0455408	0.0393996	0.0455408	0.0455408	0.0434783	0.0434783	0.0455408	0.0434783	0.0414313	0.0414313	0.0455408	0.047619	0.0393996	0.0414313	0.0414313	0.0455408	0.0434783	0.0455408	0.0455408	0.0455408	0.0393996	0.047619	0.047619	0.0434783	0.0434783	0.0434783	0.047619	0.0393996	0.0434783	0.0393996	0.0455408
NAH58	0.0455408	0.0453802	0.0393996	0.0414313	0.047619	0.0497132	0.0414313	0.0474505	0.0434783	0.0455408	0.0414313	0.0455408	0.0414313	0.0455408	0.047619	0.047619	0.0434783	0.0434783	0.0455408	0.0393996	0.0455408	0.0455408	0.0434783	0.0434783	0.0455408	0.0434783	0.0414313	0.0414313	0.0455408	0.047619	0.0393996	0.0414313	0.0414313	0.0455408	0.0434783	0.0455408	0.0455408	0.0455408	0.0393996	0.047619	0.047619	0.0434783	0.0434783	0.0434783	0.047619	0.0393996	0.0434783	0.0393996	0.0455408
NAH59	0.0539499	0.0537572	0.047619	0.0497132	0.0560928	0.0582524	0.0497132	0.0558919	0.0518234	0.0539499	0.0497132	0.0539499	0.0497132	0.0539499	0.0560928	0.0518234	0.0518234	0.0518234	0.0539499	0.047619	0.0539499	0.0539499	0.0518234	0.0518234	0.0539499	0.0518234	0.0497132	0.0497132	0.0539499	0.0560928	0.047619	0.0497132	0.0497132	0.0539499	0.0518234	0.0539499	0.0539499	0.0539499	0.047619	0.0518234	0.0560928	0.0518234	0.0518234	0.0518234	0.0560928	0.047619	0.0518234	0.047619	0.0539499
NAH60	0.047619	0.0474505	0.0414313	0.0434783	0.0497132	0.0518234	0.0434783	0.0495367	0.0455408	0.047619	0.0434783	0.047619	0.0434783	0.047619	0.0497132	0.0497132	0.0455408	0.0455408	0.047619	0.0414313	0.047619	0.047619	0.0455408	0.0455408	0.047619	0.0455408	0.0434783	0.0434783	0.047619	0.0497132	0.0414313	0.0434783	0.0434783	0.047619	0.0455408	0.047619	0.047619	0.047619	0.0414313	0.0497132	0.0497132	0.0455408	0.0455408	0.0455408	0.0497132	0.0414313	0.0414313	0.0414313	0.047619
NAH61	0.0455408	0.0453802	0.0393996	0.0414313	0.047619	0.0497132	0.0414313	0.0474505	0.0434783	0.0455408	0.0414313	0.0455408	0.0414313	0.0455408	0.047619	0.047619	0.0434783	0.0434783	0.0455408	0.0393996	0.0455408	0.0414313	0.0434783	0.0434783	0.0455408	0.0434783	0.0414313	0.0414313	0.0455408	0.047619	0.0393996	0.0414313	0.0414313	0.0455408	0.0434783	0.0455408	0.0455408	0.0455408	0.0393996	0.047619	0.0434783	0.0434783	0.0434783	0.0434783	0.047619	0.0393996	0.0434783	0.0393996	0.0455408
NAH62	0.047619	0.0474505	0.0414313	0.0434783	0.0497132	0.0518234	0.0434783	0.0495367	0.0455408	0.047619	0.0434783	0.047619	0.0434783	0.047619	0.0497132	0.0497132	0.0455408	0.0455408	0.047619	0.0414313	0.047619	0.047619	0.0455408	0.0455408	0.047619	0.0455408	0.0434783	0.0434783	0.047619	0.0497132	0.0414313	0.0434783	0.0434783	0.047619	0.0455408	0.047619	0.0434783	0.047619	0.0414313	0.0497132	0.0497132	0.0455408	0.0455408	0.0455408	0.0497132	0.0414313	0.0455408	0.0414313	0.047619
NAH63	0.0434783	0.0433254	0.0373832	0.0393996	0.0455408	0.047619	0.0393996	0.0453802	0.0414313	0.0434783	0.0393996	0.0434783	0.0393996	0.0434783	0.0455408	0.0455408	0.0414313	0.0414313	0.0434783	0.0373832	0.0434783	0.0434783	0.0414313	0.0414313	0.0434783	0.0414313	0.0393996	0.0393996	0.0434783	0.0455408	0.0373832	0.0393996	0.0393996	0.0434783	0.0414313	0.0434783	0.0434783	0.0434783	0.0373832	0.0455408	0.0455408	0.0414313	0.0414313	0.0414313	0.0455408	0.0373832	0.0414313	0.0373832	0.0434783
NAH64	0.0434783	0.0433254	0.0373832	0.0393996	0.0455408	0.047619	0.0393996	0.0453802	0.0414313	0.0434783	0.0393996	0.0434783	0.0393996	0.0434783	0.0455408	0.0455408	0.0414313	0.0414313	0.0434783	0.0373832	0.0434783	0.0434783	0.0414313	0.0414313	0.0434783	0.0414313	0.0393996	0.0393996	0.0434783	0.0455408	0.0373832	0.0393996	0.0393996	0.0434783	0.0414313	0.0434783	0.0434783	0.0434783	0.0373832	0.0455408	0.0455408	0.0414313	0.0414313	0.0414313	0.0455408	0.0373832	0.0414313	0.0373832	0.0434783
NAH65	0.0453802	0.0452296	0.0392621	0.0412861	0.0495367	0.0495367	0.0412861	0.0472921	0.0433254	0.0453802	0.0412861	0.0453802	0.0433254	0.0453802	0.0474505	0.0474505	0.0433254	0.0433254	0.0453802	0.0392621	0.0453802	0.0453802	0.0433254	0.0433254	0.0453802	0.0433254	0.0412861	0.0412861	0.0453802	0.0433254	0.0392621	0.0412861	0.0412861	0.0453802	0.0433254	0.0453802	0.0453802	0.0453802	0.0392621	0.0474505	0.0474505	0.0433254	0.0433254	0.0433254	0.0474505	0.0392621	0.0433254	0.0392621	0.0453802
NAH66	0.0580431	0.0539499	0.0516389	0.0537572	0.0602111	0.062396	0.0537572	0.0557012	0.0516389	0.0580431	0.0537572	0.0580431	0.0537572	0.0580431	0.0602111	0.0602111	0.0558919	0.0558919	0.0580431	0.0516389	0.0580431	0.0580431	0.0558919	0.0558919	0.0580431	0.0558919	0.0537572	0.0537572	0.0580431	0.0602111	0.0516389	0.0537572	0.0537572	0.0580431	0.0558919	0.0580431	0.0580431	0.0580431	0.0516389	0.0602111	0.0602111	0.0558919	0.0558919	0.0558919	0.0602111	0.0516389	0.0558919	0.0516389	0.0580431
NAH67	0.0518234	0.0516389	0.0455408	0.047619	0.0539499	0.0560928	0.047619	0.0537572	0.0497132	0.047619	0.0434783	0.0518234	0.047619	0.047619	0.0539499	0.0497132	0.0497132	0.0497132	0.047619	0.0455408	0.0518234	0.0518234	0.0497132	0.0497132	0.0518234	0.0497132	0.0434783	0.047619	0.0518234	0.0539499	0.0455408	0.047619	0.047619	0.0518234	0.0497132	0.0518234	0.0518234	0.047619	0.0455408	0.0539499	0.0539499	0.0497132	0.0497132	0.0497132	0.0539499	0.0455408	0.0497132	0.0455408	0.0518234
NAH68	0.0434783	0.0433254	0.0373832	0.0393996	0.0455408	0.047619	0.0393996	0.0453802	0.0414313	0.0434783	0.0393996	0.0434783	0.0393996	0.0434783	0.0455408	0.0455408	0.0414313	0.0414313	0.0434783	0.0373832	0.0434783	0.0393996	0.0414313	0.0414313	0.0434783	0.0414313	0.0393996	0.0393996	0.0434783	0.0455408	0.0373832	0.0393996	0.0393996	0.0434783	0.0414313	0.0434783	0.0434783	0.0434783	0.0373832	0.0455408	0.0414313	0.0414313	0.0414313	0.0414313	0.0455408	0.0373832	0.0414313	0.0373832	0.0434783
NAH69	0.0453802	0.0452296	0.0392621	0.0412861	0.0474505	0.0495367	0.0412861	0.0472921	0.0433254	0.0412861	0.0372532	0.0453802	0.0412861	0.0453802	0.0474505	0.0433254	0.0433254	0.0433254	0.0453802	0.0392621	0.0453802	0.0412861	0.0433254	0.0433254	0.0453802	0.0433254	0.0372532	0.0372532	0.0453802	0.0474505	0.0392621	0.0412861	0.0412861	0.0453802	0.0433254	0.0453802	0.0453802	0.0412861	0.0392621	0.0433254	0.0433254	0.0392621	0.0433254	0.0433254	0.0474505	0.0392621	0.0433254	0.0392621	0.0453802
NAH70	0.0414313	0.0412861	0.0353818	0.0373832	0.0434783	0.0455408	0.0373832	0.0433254	0.0393996	0.0414313	0.0373832	0.0414313	0.0373832	0.0414313	0.0434783	0.0434783	0.0393996	0.0393996	0.0414313	0.0353818	0.0414313	0.0414313	0.0393996	0.0393996	0.0414313	0.0393996	0.0373832	0.0373832	0.0414313	0.0434783	0.0353818	0.0373832	0.0373832	0.0414313	0.0393996	0.0414313	0.0414313	0.0414313	0.0353818	0.0434783	0.0434783	0.0393996	0.0393996	0.0393996	0.0434783	0.0353818	0.0393996	0.0353818	0.0414313
NAH71	0.047619	0.0474505	0.0414313	0.0434783	0.0497132	0.0518234	0.0434783	0.0495367	0.0455408	0.047619	0.0434783	0.047619	0.0434783	0.047619	0.0497132	0.0497132	0.0455408	0.0455408	0.047619	0.0414313	0.047619	0.047619	0.0455408	0.0455408	0.047619	0.0455408	0.0434783	0.0434783	0.047619	0.0497132	0.0414313	0.0434783	0.0434783	0.047619	0.0455408	0.047619	0.0434783	0.047619	0.0414313	0.0497132	0.0497132	0.0455408	0.0455408	0.0455408	0.0497132	0.0414313	0.0455408	0.0414313	0.047619
NAH72	0.0455408	0.0453802	0.0393996	0.0414313	0.047619	0.0497132	0.0414313	0.0474505	0.0434783	0.0455408	0.0414313	0.0455408	0.0414313	0.0455408	0.047619	0.047619	0.0434783	0.0434783	0.0455408	0.0393996	0.0455408	0.0455408	0.0434783	0.0434783	0.0455408	0.0434783	0.0414313	0.0414313	0.0455408	0.047619	0.0393996	0.0414313	0.0414313	0.0455408	0.0434783	0.0455408	0.0455408	0.0455408	0.0393996	0.047619	0.047619	0.0434783	0.0434783	0.0434783	0.047619	0.0393996	0.0434783	0.0393996	0.0455408
NAH73	0.047619	0.0474505	0.0414313	0.0434783	0.0497132	0.0518234	0.0434783	0.0495367	0.0455408	0.047619	0.0434783	0.047619	0.0434783	0.047619	0.0497132	0.0497132	0.0455408	0.0455408	0.047619	0.0414313	0.047619	0.047619	0.0455408	0.0455408	0.047619	0.0455408	0.0434783	0.0434783	0.047619	0.0455408	0.0414313	0.0434783	0.0434783	0.047619	0.0455408	0.047619	0.047619	0.047619	0.0414313	0.0497132	0.0497132	0.0455408	0.0455408	0.0455408	0.0497132	0.0414313	0.0455408	0.0414313	0.047619
NAH74	0.0433254	0.0431826	0.0372532	0.0392621	0.0474505	0.0474505	0.0392621	0.0452296	0.0412861	0.0433254	0.0392621	0.0433254	0.0412861	0.0433254	0.0453802	0.0453802	0.0412861	0.0412861	0.0433254	0.0372532	0.0433254	0.0433254	0.0412861	0.0412861	0.0433254	0.0412861	0.0392621	0.0392621	0.0433254	0.0453802	0.0372532	0.0392621	0.0392621	0.0433254	0.0412861	0.0433254	0.0433254	0.0433254	0.0372532	0.0453802	0.0453802	0.0412861	0.0412861	0.0412861	0.0453802	0.0372532	0.0412861	0.0372532	0.0433254
NAH75	0.0495367	0.0493704	0.0433254	0.0453802	0.0516389	0.0537572	0.0453802	0.0514645	0.0474505	0.0495367	0.0453802	0.0495367	0.0453802	0.0495367	0.0516389	0.0516389	0.0474505	0.0474505	0.0495367	0.0433254	0.0495367	0.0495367	0.0474505	0.0474505	0.0495367	0.0474505	0.0453802	0.0453802	0.0495367	0.0516389	0.0433254	0.0453802	0.0453802	0.0495367	0.0474505	0.0495367	0.0495367	0.0495367	0.0433254	0.0516389	0.0516389	0.0474505	0.0474505	0.0474505	0.0516389	0.0433254	0.0474505	0.0433254	0.0495367
NAH76	0.0455408	0.0495367	0.0434783	0.0455408	0.047619	0.0497132	0.0414313	0.0474505	0.047619	0.0497132	0.0455408	0.0497132	0.0455408	0.0497132	0.047619	0.0518234	0.047619	0.047619	0.0497132	0.0434783	0.0497132	0.0497132	0.0434783	0.047619	0.0455408	0.0434783	0.0455408	0.0414313	0.0497132	0.0518234	0.0393996	0.0455408	0.0414313	0.0497132	0.047619	0.0455408	0.0455408	0.0455408	0.0434783	0.047619	0.0518234	0.047619	0.047619	0.047619	0.0518234	0.0434783	0.0434783	0.0434783	0.0455408
NAH77	0.047619	0.0474505	0.0414313	0.0434783	0.0497132	0.0518234	0.0434783	0.0495367	0.0455408	0.047619	0.0434783	0.047619	0.0434783	0.047619	0.0497132	0.0497132	0.0455408	0.0455408	0.047619	0.0414313	0.047619	0.047619	0.0455408	0.0455408	0.047619	0.0455408	0.0434783	0.0434783	0.047619	0.0497132	0.0414313	0.0434783	0.0434783	0.047619	0.0455408	0.047619	0.047619	0.047619	0.0414313	0.0497132	0.0497132	0.0455408	0.0455408	0.0455408	0.0497132	0.0414313	0.0455408	0.0414313	0.047619
NAH78	0.0455408	0.0453802	0.0393996	0.0414313	0.047619	0.0497132	0.0414313	0.0474505	0.0434783	0.0455408	0.0414313	0.0455408	0.0414313	0.0455408	0.047619	0.047619	0.0434783	0.0434783	0.0455408	0.0393996	0.0455408	0.0455408	0.0434783	0.0434783	0.0455408	0.0434783	0.0414313	0.0414313	0.0455408	0.047619	0.0393996	0.0414313	0.0414313	0.0455408	0.0434783	0.0455408	0.0455408	0.0455408	0.0393996	0.047619	0.047619	0.0434783	0.0434783	0.0434783	0.047619	0.0393996	0.0434783	0.0393996	0.0455408
NAH79	0.0434783	0.0433254	0.0373832	0.0393996	0.0455408	0.047619	0.0393996	0.0453802	0.0414313	0.0434783	0.0393996	0.0434783	0.0393996	0.0434783	0.0455408	0.0455408	0.0414313	0.0414313	0.0434783	0.0373832	0.0434783	0.0434783	0.0414313	0.0414313	0.0434783	0.0414313	0.0393996	0.0393996	0.0434783	0.0455408	0.0373832	0.0393996	0.0393996	0.0434783	0.0414313	0.0434783	0.0434783	0.0434783	0.0373832	0.0455408	0.0455408	0.0414313	0.0414313	0.0414313	0.0455408	0.0373832	0.0414313	0.0373832	0.0434783
NAH80	0.0455408	0.0453802	0.0393996	0.0414313	0.047619	0.0497132	0.0414313	0.0474505	0.0434783	0.0455408	0.0414313	0.0455408	0.0414313	0.0455408	0.047619	0.047619	0.0434783	0.0434783	0.0455408	0.0393996	0.0455408	0.0455408	0.0434783	0.0434783	0.0455408	0.0434783	0.0414313	0.0414313	0.0455408	0.047619	0.0393996	0.0414313	0.0414313	0.0455408	0.0434783	0.0455408	0.0455408	0.0455408	0.0393996	0.047619	0.047619	0.0434783	0.0434783	0.0434783	0.047619	0.0393996	0.0434783	0.0393996	0.0455408
NAH81	0.0455408	0.0453802	0.0393996	0.0414313	0.047619	0.0497132	0.0414313	0.0474505	0.0434783	0.0455408	0.0414313	0.0455408	0.0414313	0.0455408	0.047619	0.047619	0.0434783	0.0434783	0.0455408	0.0393996	0.0455408	0.0455408	0.0434783	0.0434783	0.0455408	0.0434783	0.0414313	0.0414313	0.0455408	0.047619	0.0393996	0.0414313	0.0414313	0.0455408	0.0434783	0.0455408	0.0455408	0.0455408	0.0393996	0.047619	0.047619	0.0434783	0.0434783	0.0434783	0.047619	0.0393996	0.0434783	0.0393996	0.0455408
NAH82	0.047619	0.0474505	0.0414313	0.0434783	0.0497132	0.0518234	0.0434783	0.0495367	0.0455408	0.047619	0.0434783	0.047619	0.0434783	0.047619	0.0497132	0.0497132	0.0455408	0.0455408	0.047619	0.0414313	0.047619	0.047619	0.0455408	0.0455408	0.047619	0.0455408	0.0434783	0.0434783	0.047619	0.0497132	0.0414313	0.0434783	0.0434783	0.047619	0.0455408	0.047619	0.0434783	0.047619	0.0414313	0.0497132	0.0497132	0.0455408	0.0455408	0.0455408	0.0497132	0.0414313	0.0455408	0.0414313	0.047619
NAH83	0.047619	0.0474505	0.0414313	0.0434783	0.0497132	0.0518234	0.0434783	0.0495367	0.0455408	0.047619	0.0434783	0.047619	0.0434783	0.047619	0.0497132	0.0497132	0.0455408	0.0455408	0.047619	0.0414313	0.047619	0.047619	0.0455408	0.0455408	0.047619	0.0455408	0.0434783	0.0434783	0.047619	0.0497132	0.0414313	0.0434783	0.0434783	0.047619	0.0455408	0.047619	0.047619	0.047619	0.0414313	0.0497132	0.0497132	0.0455408	0.0455408	0.0455408	0.0497132	0.0414313	0.0455408	0.0414313	0.047619
NAH84	0.047619	0.0474505	0.0414313	0.0434783	0.0497132	0.0518234	0.0434783	0.0495367	0.0455408	0.047619	0.0434783	0.047619	0.0434783	0.047619	0.0497132	0.0497132	0.0455408	0.0455408	0.047619	0.0414313	0.047619	0.0434783	0.0455408	0.0455408	0.047619	0.0455408	0.0434783	0.0434783	0.047619	0.0497132	0.0414313	0.0434783	0.0434783	0.047619	0.0455408	0.047619	0.047619	0.047619	0.0414313	0.0497132	0.0455408	0.0455408	0.0455408	0.0455408	0.0497132	0.0414313	0.0455408	0.0414313	0.047619
NAH85	0.047619	0.0474505	0.0414313	0.0434783	0.0497132	0.0518234	0.0434783	0.0495367	0.0455408	0.047619	0.0434783	0.047619	0.0434783	0.047619	0.0497132	0.0497132	0.0455408	0.0455408	0.047619	0.0414313	0.047619	0.047619	0.0455408	0.0455408	0.047619	0.0455408	0.0434783	0.0434783	0.047619	0.0497132	0.0414313	0.0434783	0.0434783	0.047619	0.0455408	0.047619	0.047619	0.047619	0.0414313	0.0497132	0.0497132	0.0455408	0.0455408	0.0455408	0.0497132	0.0414313	0.0455408	0.0414313	0.047619
NAH86	0.0453802	0.0452296	0.0392621	0.0412861	0.0474505	0.0495367	0.0412861	0.0472921	0.0433254	0.0453802	0.0412861	0.0453802	0.0412861	0.0453802	0.0474505	0.0474505	0.0433254	0.0433254	0.0453802	0.0392621	0.0453802	0.0453802	0.0433254	0.0433254	0.0453802	0.0433254	0.0412861	0.0412861	0.0453802	0.0474505	0.0392621	0.0412861	0.0412861	0.0453802	0.0433254	0.0453802	0.0453802	0.0453802	0.0392621	0.0474505	0.0474505	0.0433254	0.0433254	0.0433254	0.0474505	0.0392621	0.0433254	0.0392621	0.0453802
NAH87	0.047619	0.0474505	0.0414313	0.0393996	0.0497132	0.0518234	0.0434783	0.0495367	0.0455408	0.047619	0.0434783	0.047619	0.0434783	0.047619	0.0497132	0.0497132	0.0455408	0.0455408	0.047619	0.0414313	0.047619	0.047619	0.0455408	0.0455408	0.047619	0.0455408	0.0434783	0.0434783	0.047619	0.0497132	0.0414313	0.0434783	0.0434783	0.047619	0.0455408	0.047619	0.047619	0.047619	0.0414313	0.0497132	0.0497132	0.0455408	0.0455408	0.0455408	0.0497132	0.0414313	0.0455408	0.0414313	0.047619
NAH88	0.047619	0.0474505	0.0414313	0.0434783	0.0497132	0.0518234	0.0434783	0.0495367	0.0455408	0.047619	0.0434783	0.047619	0.0434783	0.047619	0.0497132	0.0497132	0.0455408	0.0455408	0.047619	0.0414313	0.047619	0.047619	0.0455408	0.0455408	0.047619	0.0455408	0.0434783	0.0434783	0.047619	0.0497132	0.0414313	0.0434783	0.0434783	0.047619	0.0455408	0.047619	0.047619	0.047619	0.0414313	0.0497132	0.0497132	0.0455408	0.0455408	0.0455408	0.0497132	0.0414313	0.0455408	0.0414313	0.047619
NAH89	0.0434783	0.0433254	0.0373832	0.0393996	0.0455408	0.047619	0.0393996	0.0453802	0.0414313	0.0434783	0.0393996	0.0434783	0.0393996	0.0434783	0.0455408	0.0455408	0.0414313	0.0414313	0.0434783	0.0373832	0.0434783	0.0393996	0.0414313	0.0414313	0.0434783	0.0414313	0.0393996	0.0393996	0.0434783	0.0455408	0.0373832	0.0393996	0.0393996	0.0434783	0.0414313	0.0434783	0.0434783	0.0434783	0.0373832	0.0455408	0.0414313	0.0414313	0.0414313	0.0414313	0.0455408	0.0373832	0.0414313	0.0373832	0.0434783
NAH90	0.0497132	0.0453802	0.0434783	0.0455408	0.0518234	0.0539499	0.0455408	0.0516389	0.047619	0.0497132	0.0455408	0.0455408	0.0455408	0.0497132	0.0518234	0.0518234	0.047619	0.0434783	0.0455408	0.0434783	0.0455408	0.0497132	0.047619	0.0434783	0.0497132	0.047619	0.0455408	0.0455408	0.0497132	0.0518234	0.0434783	0.0455408	0.0455408	0.0497132	0.0434783	0.0497132	0.0497132	0.0497132	0.0434783	0.0518234	0.0518234	0.047619	0.047619	0.047619	0.0518234	0.0434783	0.047619	0.0434783	0.0497132
NAH91	0.0497132	0.0495367	0.0434783	0.0455408	0.0518234	0.0539499	0.0455408	0.0516389	0.047619	0.0455408	0.0414313	0.0497132	0.0455408	0.0497132	0.0518234	0.047619	0.047619	0.047619	0.0455408	0.0434783	0.0497132	0.0497132	0.047619	0.047619	0.0497132	0.047619	0.0414313	0.0455408	0.0497132	0.0518234	0.0434783	0.0455408	0.0455408	0.0497132	0.047619	0.0497132	0.0497132	0.0455408	0.0434783	0.0518234	0.0518234	0.047619	0.047619	0.047619	0.0518234	0.0434783	0.047619	0.0434783	0.0497132
NAH92	0.0455408	0.0453802	0.0393996	0.0414313	0.047619	0.0497132	0.0414313	0.0474505	0.0434783	0.0455408	0.0414313	0.0455408	0.0414313	0.0455408	0.047619	0.047619	0.0434783	0.0434783	0.0455408	0.0393996	0.0455408	0.0455408	0.0434783	0.0434783	0.0455408	0.0434783	0.0414313	0.0414313	0.0455408	0.0434783	0.0393996	0.0414313	0.0414313	0.0455408	0.0434783	0.0455408	0.0455408	0.0455408	0.0393996	0.047619	0.047619	0.0434783	0.0434783	0.0434783	0.047619	0.0393996	0.0434783	0.0393996	0.0455408
NAH93	0.0453802	0.0452296	0.0392621	0.0412861	0.0495367	0.0495367	0.0412861	0.0472921	0.0433254	0.0453802	0.0412861	0.0453802	0.0433254	0.0453802	0.0474505	0.0474505	0.0433254	0.0433254	0.0453802	0.0392621	0.0453802	0.0453802	0.0433254	0.0433254	0.0453802	0.0433254	0.0412861	0.0412861	0.0453802	0.0474505	0.0392621	0.0412861	0.0412861	0.0453802	0.0433254	0.0453802	0.0453802	0.0453802	0.0392621	0.0474505	0.0474505	0.0433254	0.0433254	0.0433254	0.0474505	0.0392621	0.0433254	0.0392621	0.0453802
NAH94	0.0453802	0.0452296	0.0392621	0.0412861	0.0495367	0.0495367	0.0412861	0.0472921	0.0433254	0.0453802	0.0412861	0.0453802	0.0433254	0.0453802	0.0474505	0.0474505	0.0433254	0.0433254	0.0453802	0.0392621	0.0453802	0.0453802	0.0433254	0.0433254	0.0453802	0.0433254	0.0412861	0.0412861	0.0453802	0.0474505	0.0392621	0.0412861	0.0412861	0.0453802	0.0433254	0.0453802	0.0453802	0.0453802	0.0392621	0.0474505	0.0474505	0.0433254	0.0433254	0.0433254	0.0474505	0.0392621	0.0433254	0.0392621	0.0453802
NAH96	0.047619	0.0474505	0.0414313	0.0434783	0.0497132	0.0518234	0.0434783	0.0495367	0.0455408	0.047619	0.0434783	0.047619	0.0434783	0.047619	0.0497132	0.0497132	0.0455408	0.0455408	0.047619	0.0414313	0.047619	0.047619	0.0455408	0.0455408	0.047619	0.0455408	0.0434783	0.0434783	0.047619	0.0497132	0.0414313	0.0434783	0.0434783	0.047619	0.0455408	0.047619	0.047619	0.047619	0.0414313	0.0497132	0.0497132	0.0455408	0.0455408	0.0455408	0.0497132	0.0414313	0.0455408	0.0414313	0.047619
NAH97	0.0434783	0.0474505	0.0414313	0.0434783	0.0455408	0.047619	0.0434783	0.0453802	0.0455408	0.047619	0.0434783	0.047619	0.0434783	0.047619	0.0455408	0.0497132	0.0455408	0.0455408	0.047619	0.0414313	0.047619	0.0434783	0.0455408	0.0414313	0.047619	0.0455408	0.0434783	0.0434783	0.0434783	0.0497132	0.0414313	0.0434783	0.0434783	0.047619	0.0455408	0.047619	0.047619	0.047619	0.0414313	0.0497132	0.0455408	0.0455408	0.0455408	0.0455408	0.0497132	0.0414313	0.0455408	0.0414313	0.0434783
NAH98	0.047619	0.0474505	0.0414313	0.0434783	0.0497132	0.0518234	0.0434783	0.0495367	0.0455408	0.047619	0.0434783	0.047619	0.0434783	0.047619	0.0497132	0.0497132	0.0455408	0.0455408	0.047619	0.0414313	0.047619	0.047619	0.0455408	0.0455408	0.047619	0.0455408	0.0434783	0.0434783	0.047619	0.0497132	0.0414313	0.0434783	0.0434783	0.047619	0.0455408	0.047619	0.047619	0.047619	0.0414313	0.0497132	0.0497132	0.0455408	0.0455408	0.0455408	0.0497132	0.0414313	0.0414313	0.0414313	0.047619
NAH99	0.0433254	0.0431826	0.0372532	0.0392621	0.0474505	0.0474505	0.0392621	0.0452296	0.0412861	0.0433254	0.0392621	0.0433254	0.0412861	0.0433254	0.0453802	0.0453802	0.0412861	0.0412861	0.0433254	0.0372532	0.0433254	0.0433254	0.0412861	0.0412861	0.0433254	0.0412861	0.0392621	0.0392621	0.0433254	0.0453802	0.0372532	0.0392621	0.0392621	0.0433254	0.0412861	0.0433254	0.0433254	0.0433254	0.0372532	0.0453802	0.0453802	0.0412861	0.0412861	0.0412861	0.0453802	0.0372532	0.0412861	0.0372532	0.0433254
NAH100	0.0414313	0.0412861	0.0353818	0.0373832	0.0434783	0.0455408	0.0373832	0.0433254	0.0393996	0.0414313	0.0373832	0.0414313	0.0373832	0.0414313	0.0434783	0.0434783	0.0393996	0.0393996	0.0414313	0.0353818	0.0414313	0.0414313	0.0393996	0.0393996	0.0414313	0.0393996	0.0373832	0.0373832	0.0414313	0.0434783	0.0353818	0.0373832	0.0373832	0.0414313	0.0393996	0.0414313	0.0414313	0.0414313	0.0353818	0.0434783	0.0434783	0.0393996	0.0393996	0.0393996	0.0434783	0.0353818	0.0393996	0.0353818	0.0414313
NAH101	0.0414313	0.0453802	0.0393996	0.0414313	0.0434783	0.0455408	0.0373832	0.0433254	0.0434783	0.0455408	0.0414313	0.0455408	0.0414313	0.0455408	0.0434783	0.047619	0.0434783	0.0434783	0.0455408	0.0393996	0.0455408	0.0455408	0.0393996	0.0434783	0.0414313	0.0393996	0.0414313	0.0373832	0.0455408	0.047619	0.0353818	0.0414313	0.0373832	0.0455408	0.0434783	0.0414313	0.0414313	0.0414313	0.0393996	0.0434783	0.047619	0.0434783	0.0434783	0.0434783	0.047619	0.0393996	0.0393996	0.0393996	0.0414313
NAH102	0.0497132	0.0495367	0.0434783	0.0455408	0.0518234	0.0497132	0.0455408	0.0516389	0.047619	0.0497132	0.0455408	0.0497132	0.0455408	0.0497132	0.0518234	0.0518234	0.047619	0.047619	0.0497132	0.0434783	0.0497132	0.0497132	0.0434783	0.047619	0.0497132	0.047619	0.0455408	0.0455408	0.0497132	0.0518234	0.0434783	0.0455408	0.0455408	0.0497132	0.047619	0.0497132	0.0497132	0.0497132	0.0434783	0.0518234	0.0518234	0.047619	0.047619	0.047619	0.0518234	0.0434783	0.047619	0.0434783	0.0497132
NAH103	0.0455408	0.0453802	0.0393996	0.0414313	0.047619	0.0497132	0.0414313	0.0474505	0.0434783	0.0455408	0.0414313	0.0455408	0.0414313	0.0455408	0.047619	0.047619	0.0434783	0.0434783	0.0455408	0.0393996	0.0455408	0.0455408	0.0434783	0.0434783	0.0455408	0.0434783	0.0414313	0.0414313	0.0455408	0.047619	0.0393996	0.0414313	0.0414313	0.0455408	0.0434783	0.0455408	0.0455408	0.0455408	0.0393996	0.047619	0.047619	0.0434783	0.0434783	0.0434783	0.047619	0.0393996	0.0434783	0.0393996	0.0455408
NAH104	0.047619	0.0474505	0.0414313	0.0434783	0.0497132	0.0518234	0.0434783	0.0474505	0.0455408	0.047619	0.0434783	0.047619	0.0393996	0.047619	0.0497132	0.0497132	0.0455408	0.0455408	0.047619	0.0414313	0.047619	0.047619	0.0455408	0.0455408	0.047619	0.0455408	0.0434783	0.0434783	0.047619	0.0497132	0.0414313	0.0434783	0.0434783	0.047619	0.0455408	0.047619	0.047619	0.047619	0.0414313	0.0455408	0.0497132	0.0455408	0.0455408	0.0455408	0.0497132	0.0414313	0.0455408	0.0414313	0.047619
NAH105	0.047619	0.0474505	0.0414313	0.0434783	0.0497132	0.0518234	0.0434783	0.0495367	0.0455408	0.047619	0.0434783	0.047619	0.0434783	0.047619	0.0497132	0.0497132	0.0455408	0.0455408	0.047619	0.0414313	0.047619	0.047619	0.0455408	0.0455408	0.047619	0.0455408	0.0434783	0.0434783	0.047619	0.0497132	0.0414313	0.0434783	0.0434783	0.047619	0.0455408	0.047619	0.047619	0.047619	0.0414313	0.0497132	0.0497132	0.0455408	0.0455408	0.0455408	0.0497132	0.0414313	0.0455408	0.0414313	0.047619
NAH106	0.047619	0.0474505	0.0414313	0.0434783	0.0497132	0.0518234	0.0434783	0.0495367	0.0455408	0.047619	0.0434783	0.047619	0.0434783	0.047619	0.0497132	0.0497132	0.0455408	0.0455408	0.047619	0.0414313	0.047619	0.047619	0.0455408	0.0455408	0.047619	0.0455408	0.0434783	0.0434783	0.047619	0.0497132	0.0414313	0.0434783	0.0434783	0.047619	0.0455408	0.047619	0.047619	0.047619	0.0414313	0.0497132	0.0497132	0.0455408	0.0455408	0.0455408	0.0497132	0.0414313	0.0455408	0.0414313	0.047619
NAH107	0.047619	0.0474505	0.0414313	0.0434783	0.0497132	0.0518234	0.0434783	0.0495367	0.0455408	0.047619	0.0434783	0.047619	0.0434783	0.047619	0.0497132	0.0497132	0.0455408	0.0455408	0.047619	0.0414313	0.047619	0.047619	0.0455408	0.0455408	0.047619	0.0455408	0.0434783	0.0434783	0.047619	0.0497132	0.0414313	0.0434783	0.0434783	0.047619	0.0455408	0.047619	0.047619	0.047619	0.0414313	0.0497132	0.0497132	0.0414313	0.0455408	0.0455408	0.0497132	0.0414313	0.0455408	0.0414313	0.047619
NAH108	0.0555208	0.0553508	0.0492142	0.0513003	0.0576555	0.0598067	0.0513003	0.0574772	0.0534025	0.0555208	0.0513003	0.0555208	0.0513003	0.0555208	0.0576555	0.0576555	0.0492142	0.0534025	0.0555208	0.0492142	0.0513003	0.0555208	0.0534025	0.0534025	0.0555208	0.0534025	0.0513003	0.0471438	0.0555208	0.0576555	0.0492142	0.0513003	0.0513003	0.0555208	0.0534025	0.0555208	0.0555208	0.0555208	0.0492142	0.0534025	0.0576555	0.0492142	0.0534025	0.0534025	0.0576555	0.0492142	0.0534025	0.0492142	0.0555208
NAH109	0.0474505	0.0472921	0.0412861	0.0433254	0.0495367	0.0516389	0.0433254	0.0452296	0.0453802	0.0474505	0.0433254	0.0474505	0.0433254	0.0474505	0.0495367	0.0495367	0.0453802	0.0453802	0.0474505	0.0412861	0.0474505	0.0474505	0.0453802	0.0453802	0.0474505	0.0453802	0.0433254	0.0433254	0.0474505	0.0495367	0.0412861	0.0433254	0.0433254	0.0474505	0.0453802	0.0474505	0.0474505	0.0474505	0.0412861	0.0495367	0.0495367	0.0453802	0.0453802	0.0453802	0.0495367	0.0412861	0.0453802	0.0412861	0.0474505
NAH110	0.0497132	0.0495367	0.0434783	0.0455408	0.0518234	0.0539499	0.0455408	0.0516389	0.047619	0.0497132	0.0455408	0.0497132	0.0455408	0.0497132	0.0518234	0.0518234	0.047619	0.047619	0.0497132	0.0434783	0.0497132	0.0497132	0.047619	0.047619	0.0497132	0.047619	0.0455408	0.0455408	0.0497132	0.0518234	0.0434783	0.0455408	0.0455408	0.0497132	0.047619	0.0497132	0.0497132	0.0497132	0.0434783	0.0518234	0.0518234	0.047619	0.047619	0.047619	0.0518234	0.0434783	0.047619	0.0434783	0.0497132
NAH111	0.0495367	0.0493704	0.0433254	0.0453802	0.0516389	0.0537572	0.0453802	0.0514645	0.0474505	0.0495367	0.0453802	0.0495367	0.0453802	0.0495367	0.0516389	0.0516389	0.0474505	0.0474505	0.0495367	0.0433254	0.0495367	0.0495367	0.0474505	0.0474505	0.0495367	0.0474505	0.0453802	0.0453802	0.0495367	0.0516389	0.0433254	0.0453802	0.0453802	0.0495367	0.0474505	0.0495367	0.0495367	0.0495367	0.0433254	0.0516389	0.0516389	0.0474505	0.0474505	0.0474505	0.0516389	0.0433254	0.0474505	0.0433254	0.0495367
NAH112	0.0495367	0.0493704	0.0433254	0.0453802	0.0516389	0.0537572	0.0453802	0.0514645	0.0474505	0.0495367	0.0453802	0.0495367	0.0453802	0.0495367	0.0516389	0.0516389	0.0474505	0.0474505	0.0495367	0.0433254	0.0495367	0.0495367	0.0474505	0.0474505	0.0495367	0.0474505	0.0453802	0.0412861	0.0495367	0.0516389	0.0433254	0.0453802	0.0453802	0.0495367	0.0474505	0.0495367	0.0495367	0.0495367	0.0433254	0.0474505	0.0516389	0.0433254	0.0474505	0.0474505	0.0516389	0.0433254	0.0474505	0.0433254	0.0495367
NAH113	0.0455408	0.0453802	0.0393996	0.0414313	0.047619	0.0497132	0.0414313	0.0474505	0.0434783	0.0455408	0.0414313	0.0455408	0.0414313	0.0455408	0.047619	0.047619	0.0434783	0.0434783	0.0455408	0.0393996	0.0455408	0.0455408	0.0434783	0.0434783	0.0455408	0.0434783	0.0414313	0.0414313	0.0455408	0.047619	0.0393996	0.0414313	0.0414313	0.0455408	0.0434783	0.0455408	0.0455408	0.0455408	0.0393996	0.047619	0.047619	0.0434783	0.0434783	0.0434783	0.0434783	0.0393996	0.0434783	0.0393996	0.0455408
NAH114	0.0518234	0.0516389	0.0455408	0.047619	0.0539499	0.0560928	0.047619	0.0537572	0.0497132	0.0518234	0.047619	0.0518234	0.047619	0.0518234	0.0539499	0.0539499	0.0497132	0.0497132	0.0518234	0.0455408	0.0518234	0.0518234	0.0497132	0.0497132	0.0518234	0.0497132	0.047619	0.0434783	0.047619	0.0539499	0.0455408	0.047619	0.047619	0.0518234	0.0497132	0.0518234	0.0518234	0.0518234	0.0455408	0.0497132	0.0539499	0.0455408	0.0497132	0.0497132	0.0539499	0.0455408	0.0497132	0.0455408	0.047619
NAH115	0.047619	0.0474505	0.0414313	0.0434783	0.0497132	0.0518234	0.0434783	0.0495367	0.0455408	0.047619	0.0434783	0.047619	0.0434783	0.047619	0.0497132	0.0497132	0.0455408	0.0455408	0.047619	0.0414313	0.047619	0.047619	0.0455408	0.0455408	0.047619	0.0455408	0.0434783	0.047619	0.047619	0.0455408	0.0414313	0.0434783	0.0434783	0.047619	0.0455408	0.047619	0.047619	0.047619	0.0414313	0.0497132	0.0497132	0.0455408	0.0455408	0.0455408	0.0497132	0.0414313	0.0455408	0.0414313	0.047619
NAH116	0.047619	0.0474505	0.0414313	0.0434783	0.0497132	0.0518234	0.0434783	0.0495367	0.0455408	0.047619	0.0434783	0.047619	0.0434783	0.047619	0.0497132	0.0497132	0.0455408	0.0455408	0.047619	0.0414313	0.047619	0.047619	0.0455408	0.0455408	0.047619	0.0455408	0.0434783	0.0434783	0.047619	0.0497132	0.0414313	0.0434783	0.0434783	0.047619	0.0455408	0.047619	0.047619	0.047619	0.0414313	0.0497132	0.0497132	0.0455408	0.0455408	0.0455408	0.0497132	0.0414313	0.0455408	0.0414313	0.047619
NAH117	0.047619	0.0474505	0.0414313	0.0434783	0.0497132	0.0518234	0.0434783	0.0495367	0.0455408	0.047619	0.0434783	0.047619	0.0434783	0.047619	0.0497132	0.0497132	0.0455408	0.0455408	0.047619	0.0414313	0.047619	0.047619	0.0455408	0.0455408	0.047619	0.0455408	0.0434783	0.0434783	0.047619	0.0497132	0.0414313	0.0434783	0.0434783	0.047619	0.0455408	0.047619	0.047619	0.047619	0.0414313	0.0497132	0.0497132	0.0455408	0.0455408	0.0455408	0.0497132	0.0414313	0.0455408	0.0414313	0.047619
NAH118	0.0455408	0.0453802	0.0393996	0.0414313	0.047619	0.0497132	0.0414313	0.0474505	0.0434783	0.0455408	0.0414313	0.0455408	0.0414313	0.0455408	0.047619	0.047619	0.0434783	0.0434783	0.0455408	0.0393996	0.0455408	0.0455408	0.0434783	0.0434783	0.0455408	0.0434783	0.0414313	0.0414313	0.0455408	0.047619	0.0393996	0.0414313	0.0414313	0.0455408	0.0434783	0.0414313	0.0455408	0.0455408	0.0393996	0.047619	0.047619	0.0434783	0.0434783	0.0434783	0.047619	0.0393996	0.0434783	0.0393996	0.0455408
NAH119	0.047619	0.0474505	0.0414313	0.0434783	0.0497132	0.0518234	0.0434783	0.0495367	0.0455408	0.047619	0.0434783	0.047619	0.0434783	0.047619	0.0497132	0.0497132	0.0455408	0.0455408	0.047619	0.0414313	0.047619	0.047619	0.0455408	0.0455408	0.047619	0.0455408	0.0434783	0.0434783	0.047619	0.0497132	0.0414313	0.0434783	0.0434783	0.047619	0.0455408	0.047619	0.047619	0.047619	0.0414313	0.0497132	0.0497132	0.0455408	0.0455408	0.0455408	0.0497132	0.0414313	0.0455408	0.0414313	0.047619
NAH120	0.0518234	0.0516389	0.0455408	0.047619	0.0539499	0.0560928	0.047619	0.0537572	0.0497132	0.0518234	0.047619	0.0518234	0.047619	0.0518234	0.0539499	0.0539499	0.0455408	0.0497132	0.0518234	0.0455408	0.047619	0.0518234	0.0497132	0.0497132	0.0518234	0.0497132	0.047619	0.0434783	0.0518234	0.0539499	0.0455408	0.047619	0.047619	0.0518234	0.0497132	0.0518234	0.0518234	0.0518234	0.0455408	0.0497132	0.0539499	0.0455408	0.0497132	0.0497132	0.0539499	0.0455408	0.0497132	0.0455408	0.0518234
NAH121	0.0393996	0.0392621	0.0333952	0.0353818	0.0414313	0.0434783	0.0353818	0.0412861	0.0373832	0.0393996	0.0353818	0.0393996	0.0353818	0.0393996	0.0414313	0.0414313	0.0373832	0.0373832	0.0393996	0.0333952	0.0393996	0.0393996	0.0373832	0.0373832	0.0393996	0.0373832	0.0353818	0.0393996	0.0393996	0.0414313	0.0333952	0.0353818	0.0353818	0.0393996	0.0373832	0.0393996	0.0393996	0.0393996	0.0333952	0.0414313	0.0414313	0.0373832	0.0373832	0.0373832	0.0414313	0.0333952	0.0373832	0.0333952	0.0393996
NAH122	0.0455408	0.0453802	0.0393996	0.0414313	0.047619	0.0497132	0.0414313	0.0474505	0.0434783	0.0455408	0.0414313	0.0455408	0.0414313	0.0455408	0.047619	0.047619	0.0434783	0.0434783	0.0455408	0.0393996	0.0455408	0.0455408	0.0434783	0.0434783	0.0455408	0.0434783	0.0414313	0.0414313	0.0455408	0.047619	0.0393996	0.0414313	0.0414313	0.0414313	0.0434783	0.0455408	0.0455408	0.0455408	0.0393996	0.047619	0.047619	0.0434783	0.0434783	0.0434783	0.047619	0.0393996	0.0434783	0.0393996	0.0455408
NAH123	0.047619	0.0516389	0.0455408	0.047619	0.0497132	0.0518234	0.0434783	0.0495367	0.0497132	0.047619	0.0434783	0.0518234	0.047619	0.0518234	0.0497132	0.0455408	0.0497132	0.0497132	0.0518234	0.0455408	0.0518234	0.0518234	0.0455408	0.0497132	0.047619	0.0455408	0.0434783	0.0434783	0.0518234	0.0539499	0.0414313	0.047619	0.0434783	0.0518234	0.0497132	0.047619	0.047619	0.0434783	0.0455408	0.0497132	0.0539499	0.0497132	0.0497132	0.0497132	0.0539499	0.0455408	0.0455408	0.0455408	0.047619
NAH124	0.0434783	0.0433254	0.0373832	0.0393996	0.0455408	0.047619	0.0393996	0.0453802	0.0414313	0.0434783	0.0393996	0.0434783	0.0393996	0.0434783	0.0455408	0.0455408	0.0414313	0.0414313	0.0434783	0.0373832	0.0434783	0.0434783	0.0414313	0.0414313	0.0434783	0.0414313	0.0393996	0.0393996	0.0434783	0.0455408	0.0373832	0.0393996	0.0393996	0.0434783	0.0414313	0.0434783	0.0434783	0.0434783	0.0373832	0.0455408	0.0455408	0.0414313	0.0414313	0.0414313	0.0455408	0.0373832	0.0414313	0.0373832	0.0434783
NAH125	0.0455408	0.0453802	0.0393996	0.0414313	0.047619	0.0497132	0.0414313	0.0474505	0.0434783	0.0455408	0.0414313	0.0455408	0.0414313	0.0455408	0.047619	0.047619	0.0434783	0.0434783	0.0455408	0.0393996	0.0455408	0.0455408	0.0434783	0.0434783	0.0455408	0.0434783	0.0414313	0.0414313	0.0455408	0.047619	0.0393996	0.0414313	0.0414313	0.0455408	0.0434783	0.0455408	0.0455408	0.0455408	0.0393996	0.047619	0.047619	0.0434783	0.0434783	0.0434783	0.047619	0.0393996	0.0434783	0.0393996	0.0455408
NAH126	0.047619	0.0474505	0.0414313	0.0434783	0.0497132	0.0518234	0.0434783	0.0495367	0.0455408	0.047619	0.0434783	0.047619	0.0434783	0.047619	0.0497132	0.0497132	0.0455408	0.0455408	0.047619	0.0414313	0.047619	0.047619	0.0455408	0.0455408	0.047619	0.0455408	0.0434783	0.0434783	0.047619	0.0497132	0.0414313	0.0434783	0.0434783	0.047619	0.0455408	0.047619	0.047619	0.047619	0.0414313	0.0497132	0.0497132	0.0455408	0.0455408	0.0455408	0.0497132	0.0414313	0.0455408	0.0414313	0.047619
NAH127	0.047619	0.0474505	0.0414313	0.0434783	0.0497132	0.0518234	0.0434783	0.0495367	0.0455408	0.047619	0.0434783	0.047619	0.0434783	0.047619	0.0497132	0.0497132	0.0455408	0.0455408	0.047619	0.0414313	0.047619	0.047619	0.0455408	0.0455408	0.047619	0.0455408	0.0434783	0.0434783	0.047619	0.0497132	0.0414313	0.0434783	0.0434783	0.047619	0.0455408	0.047619	0.047619	0.047619	0.0414313	0.0497132	0.0497132	0.0455408	0.0455408	0.0455408	0.0497132	0.0414313	0.0455408	0.0414313	0.047619
NAH128	0.0518234	0.0516389	0.0455408	0.047619	0.0539499	0.0560928	0.047619	0.0537572	0.0497132	0.0518234	0.047619	0.0518234	0.047619	0.0518234	0.0539499	0.0539499	0.0497132	0.0497132	0.0518234	0.0455408	0.0518234	0.047619	0.0497132	0.0497132	0.0518234	0.0497132	0.047619	0.047619	0.0518234	0.0539499	0.0455408	0.047619	0.047619	0.0518234	0.0497132	0.0518234	0.0518234	0.0518234	0.0455408	0.0539499	0.0497132	0.0497132	0.0497132	0.0497132	0.0497132	0.0455408	0.0497132	0.0455408	0.0518234
NAH129	0.0518234	0.0474505	0.0455408	0.047619	0.0539499	0.0560928	0.047619	0.0537572	0.0497132	0.047619	0.0434783	0.047619	0.047619	0.0518234	0.0539499	0.0497132	0.0497132	0.0455408	0.0434783	0.0455408	0.047619	0.0518234	0.0497132	0.0455408	0.0518234	0.0497132	0.0434783	0.047619	0.0518234	0.0539499	0.0455408	0.047619	0.047619	0.0518234	0.0455408	0.0518234	0.0518234	0.047619	0.0455408	0.0539499	0.0539499	0.0497132	0.0497132	0.0497132	0.0539499	0.0455408	0.0497132	0.0455408	0.0518234
NAH130	0.0414313	0.0412861	0.0353818	0.0373832	0.0434783	0.0455408	0.0373832	0.0433254	0.0393996	0.0414313	0.0373832	0.0414313	0.0373832	0.0414313	0.0434783	0.0434783	0.0393996	0.0393996	0.0414313	0.0353818	0.0414313	0.0414313	0.0393996	0.0393996	0.0414313	0.0393996	0.0373832	0.0373832	0.0414313	0.0434783	0.0353818	0.0373832	0.0373832	0.0414313	0.0393996	0.0414313	0.0414313	0.0414313	0.0353818	0.0434783	0.0434783	0.0393996	0.0393996	0.0393996	0.0434783	0.0353818	0.0393996	0.0353818	0.0414313
NAH131	0.0518234	0.0516389	0.0455408	0.047619	0.0539499	0.0560928	0.047619	0.0537572	0.0497132	0.047619	0.0434783	0.0518234	0.047619	0.0518234	0.0539499	0.0497132	0.0497132	0.0497132	0.047619	0.0455408	0.0518234	0.0518234	0.0497132	0.0497132	0.0518234	0.0497132	0.0434783	0.047619	0.0518234	0.0539499	0.0455408	0.047619	0.047619	0.0518234	0.0497132	0.0518234	0.0518234	0.047619	0.0455408	0.0539499	0.0539499	0.0455408	0.0497132	0.0497132	0.0539499	0.0455408	0.0497132	0.0455408	0.0518234
NAH132	0.0433254	0.0431826	0.0372532	0.0392621	0.0474505	0.0474505	0.0392621	0.0452296	0.0412861	0.0433254	0.0392621	0.0433254	0.0412861	0.0433254	0.0453802	0.0453802	0.0412861	0.0412861	0.0433254	0.0372532	0.0433254	0.0433254	0.0412861	0.0412861	0.0433254	0.0412861	0.0392621	0.0392621	0.0433254	0.0453802	0.0372532	0.0392621	0.0392621	0.0433254	0.0412861	0.0433254	0.0433254	0.0433254	0.0372532	0.0453802	0.0453802	0.0412861	0.0412861	0.0412861	0.0453802	0.0372532	0.0412861	0.0372532	0.0433254
NAH133	0.0455408	0.0453802	0.0393996	0.0414313	0.047619	0.0497132	0.0414313	0.0474505	0.0434783	0.0455408	0.0414313	0.0455408	0.0414313	0.0455408	0.047619	0.047619	0.0434783	0.0434783	0.0455408	0.0393996	0.0455408	0.0455408	0.0434783	0.0434783	0.0455408	0.0434783	0.0414313	0.0414313	0.0455408	0.047619	0.0393996	0.0414313	0.0414313	0.0455408	0.0434783	0.0455408	0.0455408	0.0455408	0.0393996	0.047619	0.047619	0.0434783	0.0434783	0.0434783	0.047619	0.0393996	0.0434783	0.0393996	0.0455408
NAH134	0.0518234	0.0516389	0.0455408	0.047619	0.0539499	0.0560928	0.047619	0.0537572	0.0497132	0.0518234	0.047619	0.0518234	0.047619	0.0518234	0.0539499	0.0539499	0.0497132	0.0497132	0.0518234	0.0455408	0.0518234	0.0518234	0.0497132	0.0497132	0.0518234	0.0497132	0.047619	0.047619	0.0518234	0.0497132	0.0455408	0.047619	0.047619	0.0518234	0.0497132	0.0518234	0.047619	0.0518234	0.0455408	0.0539499	0.0539499	0.0497132	0.0497132	0.0497132	0.0539499	0.0455408	0.0497132	0.0455408	0.0518234
NAH135	0.0518234	0.0516389	0.0455408	0.047619	0.0539499	0.0560928	0.047619	0.0537572	0.0497132	0.0518234	0.047619	0.0518234	0.047619	0.0518234	0.0539499	0.0539499	0.0497132	0.0497132	0.0518234	0.0455408	0.0518234	0.0518234	0.0497132	0.0497132	0.0518234	0.0497132	0.047619	0.047619	0.0518234	0.0539499	0.0455408	0.047619	0.047619	0.0518234	0.0455408	0.0518234	0.0518234	0.0518234	0.0455408	0.0539499	0.0539499	0.0497132	0.0497132	0.0455408	0.0539499	0.0455408	0.0497132	0.0455408	0.0518234
NAH136	0.0455408	0.0453802	0.0393996	0.0414313	0.047619	0.0497132	0.0414313	0.0474505	0.0434783	0.0455408	0.0414313	0.0455408	0.0414313	0.0455408	0.047619	0.047619	0.0434783	0.0434783	0.0455408	0.0393996	0.0455408	0.0455408	0.0434783	0.0434783	0.0455408	0.0434783	0.0414313	0.0414313	0.0455408	0.047619	0.0393996	0.0414313	0.0414313	0.0455408	0.0434783	0.0455408	0.0455408	0.0455408	0.0393996	0.047619	0.047619	0.0434783	0.0434783	0.0434783	0.047619	0.0393996	0.0434783	0.0393996	0.0455408
NAH137	0.047619	0.0474505	0.0414313	0.0434783	0.0497132	0.0518234	0.0434783	0.0495367	0.0455408	0.047619	0.0434783	0.047619	0.0434783	0.047619	0.0497132	0.0497132	0.0455408	0.0455408	0.047619	0.0414313	0.047619	0.047619	0.0455408	0.0455408	0.047619	0.0455408	0.0434783	0.0393996	0.047619	0.0497132	0.0414313	0.0434783	0.0434783	0.047619	0.0455408	0.047619	0.047619	0.047619	0.0414313	0.0455408	0.0497132	0.0414313	0.0455408	0.0455408	0.0497132	0.0414313	0.0455408	0.0414313	0.047619
NAH138	0.0434783	0.0474505	0.0414313	0.0434783	0.0455408	0.047619	0.0393996	0.0453802	0.0455408	0.047619	0.0434783	0.047619	0.0434783	0.047619	0.0455408	0.0497132	0.0455408	0.0455408	0.047619	0.0414313	0.047619	0.047619	0.0414313	0.0455408	0.0434783	0.0414313	0.0434783	0.0393996	0.047619	0.0497132	0.0373832	0.0434783	0.0393996	0.047619	0.0455408	0.0434783	0.0434783	0.0434783	0.0414313	0.0455408	0.0497132	0.0455408	0.0455408	0.0455408	0.0497132	0.0414313	0.0414313	0.0414313	0.0434783
NAH139	0.0497132	0.0495367	0.0434783	0.0455408	0.0518234	0.0539499	0.0455408	0.0516389	0.047619	0.0497132	0.0455408	0.0497132	0.0455408	0.0497132	0.0518234	0.0518234	0.047619	0.047619	0.0497132	0.0434783	0.0497132	0.0497132	0.047619	0.047619	0.0497132	0.047619	0.0455408	0.0455408	0.0455408	0.0518234	0.0434783	0.0455408	0.0455408	0.0497132	0.047619	0.0497132	0.0497132	0.0497132	0.0434783	0.0518234	0.0518234	0.047619	0.047619	0.047619	0.0518234	0.0434783	0.047619	0.0434783	0.0455408
NAH140	0.0497132	0.0453802	0.0434783	0.0455408	0.0518234	0.0539499	0.0455408	0.0516389	0.047619	0.0497132	0.0455408	0.0455408	0.0455408	0.0497132	0.0518234	0.0518234	0.047619	0.0434783	0.0455408	0.0434783	0.0455408	0.0497132	0.047619	0.0434783	0.0497132	0.047619	0.0455408	0.0455408	0.0455408	0.0518234	0.0434783	0.0455408	0.0455408	0.0497132	0.0434783	0.0497132	0.0497132	0.0497132	0.0434783	0.0518234	0.0518234	0.047619	0.047619	0.047619	0.0518234	0.0434783	0.047619	0.0434783	0.0455408
NAH141	0.0412861	0.0452296	0.0392621	0.0412861	0.0453802	0.0453802	0.0412861	0.0431826	0.0433254	0.0453802	0.0412861	0.0453802	0.0433254	0.0453802	0.0433254	0.0474505	0.0433254	0.0433254	0.0453802	0.0392621	0.0453802	0.0453802	0.0433254	0.0392621	0.0453802	0.0433254	0.0412861	0.0412861	0.0412861	0.0474505	0.0392621	0.0412861	0.0412861	0.0453802	0.0433254	0.0453802	0.0453802	0.0453802	0.0392621	0.0474505	0.0474505	0.0433254	0.0433254	0.0433254	0.0474505	0.0392621	0.0433254	0.0392621	0.0412861
NAH142	0.0414313	0.0412861	0.0353818	0.0373832	0.0434783	0.0455408	0.0373832	0.0433254	0.0393996	0.0414313	0.0373832	0.0414313	0.0373832	0.0414313	0.0434783	0.0434783	0.0393996	0.0393996	0.0414313	0.0393996	0.0414313	0.0414313	0.0393996	0.0393996	0.0414313	0.0393996	0.0373832	0.0373832	0.0414313	0.0434783	0.0353818	0.0373832	0.0373832	0.0414313	0.0393996	0.0414313	0.0414313	0.0414313	0.0353818	0.0434783	0.0434783	0.0393996	0.0393996	0.0393996	0.0434783	0.0353818	0.0393996	0.0353818	0.0414313
NAH143	0.0393996	0.0433254	0.0373832	0.0393996	0.0414313	0.0434783	0.0393996	0.0412861	0.0414313	0.0434783	0.0393996	0.0434783	0.0393996	0.0434783	0.0414313	0.0455408	0.0414313	0.0414313	0.0434783	0.0373832	0.0434783	0.0434783	0.0414313	0.0373832	0.0434783	0.0414313	0.0393996	0.0393996	0.0393996	0.0455408	0.0373832	0.0393996	0.0393996	0.0434783	0.0414313	0.0434783	0.0434783	0.0434783	0.0373832	0.0455408	0.0455408	0.0414313	0.0414313	0.0414313	0.0455408	0.0373832	0.0414313	0.0373832	0.0393996
NAH144	0.0434783	0.0433254	0.0373832	0.0393996	0.0455408	0.047619	0.0393996	0.0453802	0.0414313	0.0434783	0.0393996	0.0434783	0.0393996	0.0434783	0.0455408	0.0455408	0.0414313	0.0414313	0.0434783	0.0373832	0.0434783	0.0434783	0.0414313	0.0414313	0.0434783	0.0414313	0.0393996	0.0393996	0.0434783	0.0455408	0.0373832	0.0393996	0.0393996	0.0434783	0.0414313	0.0434783	0.0434783	0.0434783	0.0373832	0.0455408	0.0455408	0.0414313	0.0414313	0.0414313	0.0455408	0.0373832	0.0414313	0.0373832	0.0434783
NAH145	0.047619	0.0474505	0.0414313	0.0434783	0.0497132	0.0518234	0.0434783	0.0495367	0.0455408	0.047619	0.0434783	0.047619	0.0434783	0.047619	0.0497132	0.0497132	0.0455408	0.0455408	0.047619	0.0414313	0.047619	0.047619	0.0455408	0.0455408	0.047619	0.0455408	0.0434783	0.0434783	0.047619	0.0497132	0.0414313	0.0434783	0.0434783	0.047619	0.0455408	0.047619	0.047619	0.047619	0.0414313	0.0497132	0.0497132	0.0455408	0.0455408	0.0455408	0.0497132	0.0414313	0.0455408	0.0414313	0.047619
NAH146	0.0434783	0.0433254	0.0373832	0.0393996	0.0455408	0.047619	0.0393996	0.0453802	0.0414313	0.0434783	0.0393996	0.0434783	0.0393996	0.0434783	0.0455408	0.0455408	0.0414313	0.0414313	0.0434783	0.0414313	0.0434783	0.0434783	0.0414313	0.0414313	0.0434783	0.0414313	0.0393996	0.0393996	0.0434783	0.0455408	0.0373832	0.0393996	0.0393996	0.0434783	0.0414313	0.0434783	0.0434783	0.0434783	0.0373832	0.0455408	0.0455408	0.0414313	0.0414313	0.0414313	0.0455408	0.0373832	0.0414313	0.0373832	0.0434783
NAH147	0.0434783	0.0474505	0.0414313	0.0434783	0.0455408	0.047619	0.0393996	0.0453802	0.0455408	0.047619	0.0434783	0.047619	0.0434783	0.047619	0.0455408	0.0497132	0.0455408	0.0455408	0.047619	0.0414313	0.047619	0.047619	0.0414313	0.0455408	0.0434783	0.0414313	0.0434783	0.0393996	0.047619	0.0497132	0.0373832	0.0434783	0.0393996	0.047619	0.0455408	0.0434783	0.0434783	0.0434783	0.0414313	0.0455408	0.0497132	0.0455408	0.0455408	0.0455408	0.0497132	0.0414313	0.0414313	0.0414313	0.0434783
NAH148	0.047619	0.0474505	0.0414313	0.0434783	0.0497132	0.0518234	0.0434783	0.0495367	0.0455408	0.047619	0.0434783	0.047619	0.0434783	0.047619	0.0497132	0.0497132	0.0455408	0.0455408	0.047619	0.0414313	0.047619	0.047619	0.0455408	0.0455408	0.047619	0.0455408	0.0434783	0.0434783	0.047619	0.0497132	0.0414313	0.0434783	0.0434783	0.047619	0.0455408	0.047619	0.047619	0.047619	0.0414313	0.0497132	0.0497132	0.0455408	0.0455408	0.0455408	0.0497132	0.0414313	0.0455408	0.0414313	0.047619
NAH149	0.0414313	0.0412861	0.0353818	0.0373832	0.0434783	0.0455408	0.0373832	0.0474505	0.0393996	0.0414313	0.0373832	0.0414313	0.0373832	0.0414313	0.0434783	0.0434783	0.0393996	0.0393996	0.0414313	0.0353818	0.0414313	0.0414313	0.0393996	0.0393996	0.0414313	0.0393996	0.0373832	0.0373832	0.0414313	0.0434783	0.0353818	0.0373832	0.0373832	0.0414313	0.0393996	0.0414313	0.0414313	0.0414313	0.0353818	0.0434783	0.0434783	0.0393996	0.0393996	0.0393996	0.0434783	0.0353818	0.0393996	0.0353818	0.0414313
NAH150	0.0434783	0.0433254	0.0373832	0.0393996	0.0455408	0.047619	0.0393996	0.0453802	0.0414313	0.0434783	0.0393996	0.0434783	0.0393996	0.0434783	0.0455408	0.0455408	0.0414313	0.0414313	0.0434783	0.0373832	0.0434783	0.0434783	0.0414313	0.0414313	0.0434783	0.0414313	0.0393996	0.0393996	0.0434783	0.0455408	0.0373832	0.0393996	0.0393996	0.0434783	0.0414313	0.0434783	0.0434783	0.0434783	0.0373832	0.0455408	0.0455408	0.0414313	0.0414313	0.0414313	0.0455408	0.0373832	0.0414313	0.0373832	0.0434783
NAH151	0.0497132	0.0495367	0.0434783	0.0455408	0.0518234	0.0539499	0.0455408	0.0516389	0.047619	0.0497132	0.0455408	0.0497132	0.0455408	0.0497132	0.0518234	0.0518234	0.047619	0.047619	0.0497132	0.0434783	0.0497132	0.0497132	0.047619	0.047619	0.0497132	0.047619	0.0455408	0.0455408	0.0497132	0.0518234	0.0434783	0.0455408	0.0455408	0.0497132	0.047619	0.0497132	0.0497132	0.0497132	0.0434783	0.0518234	0.047619	0.047619	0.047619	0.047619	0.0518234	0.0434783	0.047619	0.0434783	0.0497132
NAH152	0.0434783	0.0433254	0.0373832	0.0393996	0.0455408	0.047619	0.0393996	0.0453802	0.0414313	0.0434783	0.0393996	0.0434783	0.0393996	0.0434783	0.0455408	0.0455408	0.0414313	0.0414313	0.0434783	0.0373832	0.0434783	0.0434783	0.0414313	0.0414313	0.0434783	0.0414313	0.0393996	0.0393996	0.0434783	0.0455408	0.0373832	0.0393996	0.0393996	0.0434783	0.0414313	0.0434783	0.0434783	0.0434783	0.0373832	0.0455408	0.0455408	0.0414313	0.0414313	0.0414313	0.0455408	0.0373832	0.0414313	0.0373832	0.0434783
NAH153	0.0434783	0.0474505	0.0414313	0.0434783	0.0455408	0.047619	0.0434783	0.0453802	0.0455408	0.047619	0.0434783	0.047619	0.0434783	0.047619	0.0455408	0.0497132	0.0455408	0.0455408	0.047619	0.0414313	0.047619	0.047619	0.0455408	0.0414313	0.047619	0.0455408	0.0434783	0.0434783	0.0434783	0.0497132	0.0414313	0.0434783	0.0434783	0.047619	0.0455408	0.047619	0.047619	0.047619	0.0414313	0.0497132	0.0497132	0.0455408	0.0455408	0.0455408	0.0497132	0.0414313	0.0455408	0.0414313	0.0434783
NAH155	0.0434783	0.0433254	0.0373832	0.0393996	0.0455408	0.047619	0.0393996	0.0453802	0.0414313	0.0434783	0.0393996	0.0434783	0.0393996	0.0434783	0.0455408	0.0455408	0.0414313	0.0414313	0.0434783	0.0373832	0.0434783	0.0434783	0.0414313	0.0414313	0.0434783	0.0414313	0.0393996	0.0393996	0.0434783	0.0455408	0.0373832	0.0393996	0.0393996	0.0434783	0.0414313	0.0434783	0.0434783	0.0434783	0.0373832	0.0455408	0.0455408	0.0414313	0.0414313	0.0414313	0.0455408	0.0373832	0.0373832	0.0373832	0.0434783
NAH156	0.0455408	0.0453802	0.0393996	0.0414313	0.047619	0.0497132	0.0414313	0.0474505	0.0434783	0.0455408	0.0414313	0.0455408	0.0414313	0.0455408	0.047619	0.047619	0.0434783	0.0434783	0.0455408	0.0393996	0.0455408	0.0455408	0.0434783	0.0434783	0.0455408	0.0434783	0.0414313	0.0414313	0.0455408	0.047619	0.0393996	0.0414313	0.0414313	0.0455408	0.0434783	0.0455408	0.0455408	0.0455408	0.0393996	0.047619	0.047619	0.0434783	0.0434783	0.0434783	0.047619	0.0393996	0.0434783	0.0393996	0.0455408
NAH157	0.0518234	0.0516389	0.0455408	0.047619	0.0539499	0.0560928	0.047619	0.0537572	0.0497132	0.0518234	0.047619	0.0518234	0.047619	0.0518234	0.0539499	0.0539499	0.0455408	0.0497132	0.0518234	0.0455408	0.047619	0.0518234	0.0497132	0.0497132	0.0518234	0.0497132	0.047619	0.0434783	0.0518234	0.0539499	0.0455408	0.047619	0.047619	0.0518234	0.0497132	0.0518234	0.0518234	0.0518234	0.0455408	0.0497132	0.0539499	0.0455408	0.0497132	0.0497132	0.0539499	0.0455408	0.0497132	0.0455408	0.0518234
NAH158	0.047619	0.0433254	0.0414313	0.0434783	0.0497132	0.0518234	0.0434783	0.0495367	0.0455408	0.047619	0.0434783	0.0434783	0.0434783	0.047619	0.0497132	0.0497132	0.0455408	0.0414313	0.0434783	0.0414313	0.0434783	0.047619	0.0455408	0.0414313	0.047619	0.0455408	0.0434783	0.0434783	0.047619	0.0497132	0.0414313	0.0434783	0.0434783	0.047619	0.0414313	0.047619	0.047619	0.047619	0.0414313	0.0497132	0.0497132	0.0455408	0.0455408	0.0455408	0.0497132	0.0414313	0.0455408	0.0414313	0.047619
NAH159	0.0455408	0.0453802	0.0393996	0.0414313	0.047619	0.0497132	0.0414313	0.0453802	0.0434783	0.0455408	0.0414313	0.0455408	0.0373832	0.0455408	0.047619	0.047619	0.0434783	0.0434783	0.0455408	0.0393996	0.0455408	0.0455408	0.0434783	0.0434783	0.0455408	0.0434783	0.0414313	0.0414313	0.0455408	0.047619	0.0393996	0.0414313	0.0414313	0.0455408	0.0434783	0.0455408	0.0455408	0.0455408	0.0393996	0.047619	0.047619	0.0434783	0.0434783	0.0434783	0.047619	0.0393996	0.0434783	0.0393996	0.0455408
NAH160	0.0518234	0.0516389	0.0455408	0.047619	0.0539499	0.0560928	0.047619	0.0537572	0.0497132	0.047619	0.0434783	0.0518234	0.047619	0.0518234	0.0539499	0.0497132	0.0497132	0.0497132	0.047619	0.0455408	0.0518234	0.0518234	0.0497132	0.0497132	0.0518234	0.0497132	0.0434783	0.047619	0.0518234	0.0539499	0.0455408	0.047619	0.047619	0.0518234	0.0497132	0.0518234	0.0518234	0.047619	0.0455408	0.0539499	0.0539499	0.0497132	0.0497132	0.0497132	0.0539499	0.0455408	0.0497132	0.0455408	0.0518234
NAH162	0.047619	0.0474505	0.0414313	0.0434783	0.0455408	0.0518234	0.0434783	0.0495367	0.0455408	0.047619	0.0434783	0.047619	0.0434783	0.047619	0.0497132	0.0497132	0.0455408	0.0455408	0.047619	0.0414313	0.047619	0.047619	0.0455408	0.0455408	0.047619	0.0455408	0.0434783	0.0434783	0.047619	0.0497132	0.0414313	0.0434783	0.0434783	0.047619	0.0455408	0.047619	0.047619	0.047619	0.0414313	0.0497132	0.0497132	0.0455408	0.0455408	0.0455408	0.0497132	0.0414313	0.0455408	0.0414313	0.047619
NAH163	0.0539499	0.0537572	0.047619	0.0497132	0.0560928	0.0582524	0.0497132	0.0558919	0.0518234	0.0497132	0.0455408	0.0539499	0.0497132	0.0539499	0.0560928	0.0518234	0.0518234	0.0518234	0.0497132	0.047619	0.0539499	0.0539499	0.0518234	0.0518234	0.0539499	0.0518234	0.0455408	0.0497132	0.0539499	0.0560928	0.047619	0.0497132	0.0497132	0.0539499	0.0518234	0.0539499	0.0539499	0.0497132	0.047619	0.0560928	0.0560928	0.0518234	0.0518234	0.0518234	0.0560928	0.047619	0.047619	0.047619	0.0539499
NAH164	0.047619	0.0474505	0.0414313	0.0434783	0.0497132	0.0518234	0.0434783	0.0495367	0.0455408	0.047619	0.0434783	0.047619	0.0434783	0.047619	0.0497132	0.0497132	0.0455408	0.0455408	0.047619	0.0414313	0.047619	0.047619	0.0455408	0.0455408	0.047619	0.0455408	0.0434783	0.0393996	0.047619	0.0497132	0.0414313	0.0434783	0.0434783	0.047619	0.0455408	0.047619	0.047619	0.047619	0.0414313	0.0455408	0.0497132	0.0414313	0.0455408	0.0455408	0.0497132	0.0414313	0.0455408	0.0414313	0.047619
NAH165	0.047619	0.0474505	0.0414313	0.0434783	0.0497132	0.0518234	0.0434783	0.0495367	0.0455408	0.047619	0.0434783	0.047619	0.0434783	0.047619	0.0497132	0.0497132	0.0455408	0.0455408	0.047619	0.0414313	0.047619	0.047619	0.0455408	0.0455408	0.047619	0.0455408	0.0434783	0.0434783	0.047619	0.0497132	0.0414313	0.0434783	0.0434783	0.047619	0.0455408	0.047619	0.047619	0.047619	0.0414313	0.0497132	0.0497132	0.0414313	0.0455408	0.0455408	0.0497132	0.0414313	0.0455408	0.0414313	0.047619
NAH166	0.0516389	0.0514645	0.0453802	0.0474505	0.0537572	0.0558919	0.0474505	0.0535747	0.0495367	0.0474505	0.0433254	0.0516389	0.0474505	0.0516389	0.0537572	0.0495367	0.0495367	0.0495367	0.0474505	0.0453802	0.0516389	0.0516389	0.0495367	0.0495367	0.0516389	0.0495367	0.0433254	0.0474505	0.0516389	0.0537572	0.0453802	0.0474505	0.0474505	0.0516389	0.0495367	0.0516389	0.0516389	0.0474505	0.0453802	0.0537572	0.0537572	0.0495367	0.0495367	0.0495367	0.0537572	0.0453802	0.0495367	0.0453802	0.0516389
NAH167	0.0453802	0.0452296	0.0392621	0.0412861	0.0495367	0.0495367	0.0412861	0.0472921	0.0433254	0.0453802	0.0412861	0.0453802	0.0433254	0.0453802	0.0474505	0.0474505	0.0433254	0.0433254	0.0453802	0.0392621	0.0453802	0.0453802	0.0433254	0.0433254	0.0453802	0.0433254	0.0412861	0.0412861	0.0453802	0.0474505	0.0392621	0.0412861	0.0412861	0.0453802	0.0433254	0.0453802	0.0453802	0.0453802	0.0392621	0.0474505	0.0474505	0.0433254	0.0433254	0.0433254	0.0474505	0.0392621	0.0433254	0.0392621	0.0453802
NAH168	0.0455408	0.0453802	0.0393996	0.0414313	0.047619	0.0497132	0.0414313	0.0516389	0.0434783	0.0455408	0.0414313	0.0455408	0.0414313	0.0455408	0.047619	0.047619	0.0434783	0.0434783	0.0455408	0.0393996	0.0455408	0.0455408	0.0434783	0.0434783	0.0455408	0.0434783	0.0414313	0.0414313	0.0455408	0.047619	0.0393996	0.0414313	0.0414313	0.0455408	0.0434783	0.0455408	0.0414313	0.0455408	0.0393996	0.047619	0.047619	0.0434783	0.0434783	0.0434783	0.047619	0.0393996	0.0434783	0.0393996	0.0455408
NAH169	0.0455408	0.0453802	0.0393996	0.0414313	0.047619	0.0497132	0.0414313	0.0474505	0.0434783	0.0455408	0.0414313	0.0455408	0.0414313	0.0455408	0.047619	0.047619	0.0434783	0.0434783	0.0455408	0.0393996	0.0455408	0.0455408	0.0434783	0.0434783	0.0455408	0.0434783	0.0414313	0.0414313	0.0455408	0.047619	0.0393996	0.0414313	0.0414313	0.0455408	0.0434783	0.0455408	0.0455408	0.0455408	0.0393996	0.047619	0.047619	0.0434783	0.0434783	0.0434783	0.047619	0.0393996	0.0434783	0.0393996	0.0455408
NAH171	0.0434783	0.0433254	0.0373832	0.0393996	0.0455408	0.047619	0.0393996	0.0453802	0.0414313	0.0434783	0.0393996	0.0434783	0.0393996	0.0434783	0.0455408	0.0455408	0.0414313	0.0414313	0.0434783	0.0414313	0.0434783	0.0434783	0.0414313	0.0414313	0.0434783	0.0414313	0.0393996	0.0393996	0.0434783	0.0455408	0.0373832	0.0393996	0.0393996	0.0434783	0.0414313	0.0434783	0.0434783	0.0434783	0.0373832	0.0455408	0.0455408	0.0414313	0.0414313	0.0414313	0.0455408	0.0373832	0.0414313	0.0373832	0.0434783
NAH172	0.0474505	0.0472921	0.0412861	0.0433254	0.0516389	0.0516389	0.0433254	0.0493704	0.0453802	0.0474505	0.0433254	0.0474505	0.0453802	0.0474505	0.0495367	0.0495367	0.0453802	0.0453802	0.0474505	0.0412861	0.0474505	0.0474505	0.0453802	0.0453802	0.0474505	0.0453802	0.0433254	0.0433254	0.0474505	0.0495367	0.0412861	0.0433254	0.0433254	0.0474505	0.0453802	0.0474505	0.0474505	0.0474505	0.0412861	0.0495367	0.0495367	0.0453802	0.0453802	0.0453802	0.0495367	0.0412861	0.0453802	0.0412861	0.0474505
NAH173	0.0434783	0.0433254	0.0373832	0.0434783	0.0455408	0.047619	0.0393996	0.0453802	0.0414313	0.0434783	0.0434783	0.0434783	0.0393996	0.0434783	0.0455408	0.0455408	0.0414313	0.0414313	0.0434783	0.0373832	0.0434783	0.0434783	0.0414313	0.0455408	0.0434783	0.0414313	0.0393996	0.0393996	0.0434783	0.0497132	0.0373832	0.0393996	0.0393996	0.0434783	0.0455408	0.0434783	0.0434783	0.0434783	0.0414313	0.0497132	0.0455408	0.0414313	0.0414313	0.0414313	0.0455408	0.0373832	0.0414313	0.0373832	0.0434783
NAH174	0.0455408	0.0453802	0.0393996	0.0414313	0.047619	0.0497132	0.0414313	0.0474505	0.0434783	0.0455408	0.0414313	0.0455408	0.0414313	0.0455408	0.047619	0.047619	0.0434783	0.0434783	0.0455408	0.0393996	0.0455408	0.0455408	0.0434783	0.0434783	0.0455408	0.0434783	0.0414313	0.0373832	0.0455408	0.047619	0.0393996	0.0414313	0.0414313	0.0455408	0.0434783	0.0455408	0.0455408	0.0455408	0.0393996	0.0434783	0.047619	0.0393996	0.0434783	0.0434783	0.047619	0.0393996	0.0434783	0.0393996	0.0455408
NAH175	0.0518234	0.0516389	0.0455408	0.047619	0.0539499	0.0560928	0.047619	0.0537572	0.0497132	0.0518234	0.047619	0.0518234	0.047619	0.0518234	0.0539499	0.0539499	0.0497132	0.0497132	0.0518234	0.0455408	0.0518234	0.0518234	0.0497132	0.0497132	0.0518234	0.0497132	0.047619	0.047619	0.0518234	0.0539499	0.0455408	0.047619	0.047619	0.0518234	0.0497132	0.0518234	0.0518234	0.0518234	0.0455408	0.0539499	0.0539499	0.0497132	0.0497132	0.0497132	0.0539499	0.0455408	0.0497132	0.0455408	0.0518234
NAH176	0.0455408	0.0453802	0.0393996	0.0414313	0.047619	0.0497132	0.0414313	0.0474505	0.0434783	0.0455408	0.0414313	0.0455408	0.0414313	0.0455408	0.047619	0.047619	0.0434783	0.0434783	0.0455408	0.0393996	0.0455408	0.0455408	0.0434783	0.0434783	0.0455408	0.0434783	0.0414313	0.0414313	0.0455408	0.047619	0.0393996	0.0414313	0.0414313	0.0455408	0.0434783	0.0455408	0.0455408	0.0455408	0.0393996	0.047619	0.047619	0.0434783	0.0434783	0.0434783	0.047619	0.0393996	0.0434783	0.0393996	0.0455408
NAH177	0.047619	0.0474505	0.0414313	0.0434783	0.0497132	0.0518234	0.0434783	0.0495367	0.0455408	0.047619	0.0434783	0.047619	0.0434783	0.047619	0.0497132	0.0497132	0.0455408	0.0455408	0.047619	0.0414313	0.047619	0.047619	0.0455408	0.0455408	0.047619	0.0455408	0.0434783	0.0434783	0.047619	0.0497132	0.0414313	0.0434783	0.0434783	0.047619	0.0455408	0.047619	0.047619	0.047619	0.0414313	0.0497132	0.0497132	0.0455408	0.0455408	0.0455408	0.0497132	0.0414313	0.0455408	0.0414313	0.047619
NAH178	0.047619	0.0474505	0.0414313	0.0434783	0.0497132	0.0518234	0.0434783	0.0495367	0.0455408	0.047619	0.0434783	0.047619	0.0434783	0.047619	0.0497132	0.0497132	0.0455408	0.0455408	0.047619	0.0414313	0.047619	0.047619	0.0455408	0.0455408	0.047619	0.0455408	0.0434783	0.0434783	0.047619	0.0497132	0.0414313	0.0434783	0.0434783	0.047619	0.0455408	0.047619	0.047619	0.047619	0.0414313	0.0497132	0.0497132	0.0455408	0.0455408	0.0455408	0.0497132	0.0414313	0.0455408	0.0414313	0.047619
NAH179	0.0455408	0.0453802	0.0393996	0.0414313	0.047619	0.0497132	0.0414313	0.0474505	0.0434783	0.0455408	0.0414313	0.0455408	0.0414313	0.0455408	0.047619	0.047619	0.0434783	0.0434783	0.0414313	0.0393996	0.0455408	0.0455408	0.0434783	0.0434783	0.0455408	0.0434783	0.0414313	0.0414313	0.0455408	0.047619	0.0393996	0.0414313	0.0414313	0.0455408	0.0434783	0.0455408	0.0455408	0.0455408	0.0393996	0.047619	0.047619	0.0434783	0.0393996	0.0434783	0.047619	0.0393996	0.0434783	0.0393996	0.0455408
NAH181	0.0539499	0.0537572	0.047619	0.0497132	0.0560928	0.0582524	0.0497132	0.0558919	0.0518234	0.0497132	0.0455408	0.0539499	0.0497132	0.0539499	0.0560928	0.0518234	0.0518234	0.0518234	0.0497132	0.047619	0.0539499	0.0539499	0.0518234	0.0518234	0.0539499	0.0518234	0.0455408	0.0497132	0.0539499	0.0560928	0.047619	0.0497132	0.0497132	0.0539499	0.0518234	0.0539499	0.0539499	0.0497132	0.047619	0.0560928	0.0560928	0.0518234	0.0518234	0.0518234	0.0560928	0.047619	0.0518234	0.047619	0.0539499
NAH182	0.047619	0.0474505	0.0414313	0.0434783	0.0497132	0.0518234	0.0434783	0.0495367	0.0455408	0.047619	0.0434783	0.047619	0.0434783	0.047619	0.0497132	0.0497132	0.0455408	0.0455408	0.047619	0.0414313	0.047619	0.047619	0.0455408	0.0455408	0.047619	0.0455408	0.0434783	0.0434783	0.047619	0.0497132	0.0414313	0.0434783	0.0434783	0.047619	0.0455408	0.047619	0.047619	0.047619	0.0414313	0.0497132	0.0497132	0.0455408	0.0455408	0.0455408	0.0497132	0.0414313	0.0455408	0.0414313	0.047619
NAH183	0.0455408	0.0453802	0.0393996	0.0414313	0.047619	0.0497132	0.0414313	0.0474505	0.0434783	0.0455408	0.0414313	0.0455408	0.0414313	0.0455408	0.047619	0.047619	0.0434783	0.0434783	0.0455408	0.0393996	0.0455408	0.0455408	0.0434783	0.0434783	0.0455408	0.0434783	0.0414313	0.0414313	0.0455408	0.047619	0.0393996	0.0414313	0.0414313	0.0455408	0.0434783	0.0455408	0.0455408	0.0455408	0.0393996	0.047619	0.047619	0.0434783	0.0434783	0.0434783	0.047619	0.0393996	0.0434783	0.0393996	0.0455408
NAH184	0.0434783	0.0433254	0.0373832	0.0393996	0.0455408	0.047619	0.0393996	0.0453802	0.0414313	0.0434783	0.0393996	0.0434783	0.0393996	0.0434783	0.0455408	0.0455408	0.0414313	0.0414313	0.0434783	0.0373832	0.0434783	0.0434783	0.0414313	0.0414313	0.0434783	0.0414313	0.0393996	0.0393996	0.0434783	0.0455408	0.0373832	0.0393996	0.0393996	0.0434783	0.0414313	0.0434783	0.0434783	0.0434783	0.0373832	0.0455408	0.0455408	0.0414313	0.0414313	0.0414313	0.0455408	0.0373832	0.0414313	0.0373832	0.0434783
NAH185	0.0455408	0.0453802	0.0434783	0.0414313	0.047619	0.0497132	0.0414313	0.0453802	0.0434783	0.0455408	0.0414313	0.0455408	0.0373832	0.0455408	0.047619	0.047619	0.0434783	0.0434783	0.0497132	0.0393996	0.0455408	0.0455408	0.0434783	0.0434783	0.0455408	0.0434783	0.0414313	0.0414313	0.0455408	0.047619	0.0393996	0.0414313	0.0414313	0.0455408	0.0434783	0.0455408	0.0455408	0.0455408	0.0393996	0.047619	0.047619	0.0434783	0.0434783	0.0434783	0.047619	0.0393996	0.047619	0.0434783	0.0497132
NAH186	0.047619	0.0516389	0.0455408	0.047619	0.0497132	0.0518234	0.047619	0.0495367	0.0497132	0.047619	0.0434783	0.0518234	0.047619	0.0518234	0.0497132	0.0497132	0.0497132	0.0497132	0.047619	0.0455408	0.0518234	0.0518234	0.0497132	0.0497132	0.047619	0.0455408	0.0434783	0.0434783	0.0518234	0.0539499	0.0455408	0.047619	0.0434783	0.0518234	0.0497132	0.047619	0.0434783	0.0434783	0.0455408	0.0497132	0.0539499	0.0497132	0.0497132	0.0497132	0.0539499	0.0455408	0.0497132	0.0455408	0.047619
NAH187	0.047619	0.0474505	0.0414313	0.0434783	0.0497132	0.0518234	0.0434783	0.0495367	0.0455408	0.047619	0.0434783	0.047619	0.0434783	0.047619	0.0497132	0.0497132	0.0455408	0.0455408	0.047619	0.0414313	0.047619	0.047619	0.0455408	0.0455408	0.047619	0.0455408	0.0434783	0.0434783	0.047619	0.0497132	0.0414313	0.0434783	0.0434783	0.047619	0.0455408	0.047619	0.047619	0.047619	0.0414313	0.0497132	0.0497132	0.0455408	0.0455408	0.0455408	0.0497132	0.0414313	0.0455408	0.0414313	0.047619
NAH188	0.0434783	0.0433254	0.0373832	0.0393996	0.0497132	0.047619	0.0393996	0.0412861	0.0414313	0.0393996	0.0353818	0.0434783	0.0434783	0.0434783	0.0455408	0.0414313	0.0414313	0.0414313	0.0434783	0.0373832	0.0434783	0.0434783	0.0414313	0.0414313	0.0434783	0.0414313	0.0353818	0.0393996	0.0434783	0.0455408	0.0373832	0.0393996	0.0393996	0.0434783	0.0414313	0.0434783	0.0434783	0.0393996	0.0373832	0.0455408	0.0455408	0.0414313	0.0414313	0.0414313	0.0455408	0.0373832	0.0414313	0.0373832	0.0434783
NAH189	0.047619	0.0474505	0.0414313	0.0434783	0.0497132	0.0518234	0.0434783	0.0495367	0.0455408	0.047619	0.0434783	0.047619	0.0434783	0.047619	0.0497132	0.0497132	0.0455408	0.0455408	0.047619	0.0414313	0.047619	0.047619	0.0455408	0.0455408	0.047619	0.0455408	0.0434783	0.0434783	0.047619	0.0497132	0.0414313	0.0434783	0.0434783	0.047619	0.0455408	0.047619	0.047619	0.047619	0.0414313	0.0497132	0.0497132	0.0455408	0.0455408	0.0455408	0.0497132	0.0414313	0.0455408	0.0414313	0.047619
NAH190	0.0414313	0.0412861	0.0353818	0.0373832	0.0434783	0.0455408	0.0373832	0.0433254	0.0393996	0.0414313	0.0373832	0.0414313	0.0373832	0.0414313	0.0434783	0.0434783	0.0393996	0.0393996	0.0414313	0.0353818	0.0414313	0.0414313	0.0393996	0.0393996	0.0414313	0.0393996	0.0414313	0.0373832	0.0414313	0.0434783	0.0353818	0.0373832	0.0373832	0.0414313	0.0393996	0.0414313	0.0414313	0.0414313	0.0353818	0.0434783	0.0434783	0.0393996	0.0393996	0.0393996	0.0434783	0.0353818	0.0393996	0.0353818	0.0414313
NAH191	0.0518234	0.0516389	0.0455408	0.047619	0.0539499	0.0560928	0.047619	0.0537572	0.0497132	0.0518234	0.047619	0.0518234	0.047619	0.0518234	0.0539499	0.0539499	0.0455408	0.0497132	0.0518234	0.0455408	0.047619	0.0518234	0.0497132	0.0497132	0.0518234	0.0497132	0.047619	0.0434783	0.0518234	0.0539499	0.0455408	0.047619	0.047619	0.0518234	0.0497132	0.0518234	0.0518234	0.0518234	0.0455408	0.0497132	0.0539499	0.0455408	0.0497132	0.0497132	0.0539499	0.0455408	0.0497132	0.0455408	0.0518234
NAH192	0.0414313	0.0412861	0.0353818	0.0373832	0.0434783	0.0455408	0.0373832	0.0433254	0.0393996	0.0373832	0.0333952	0.0414313	0.0373832	0.0414313	0.0434783	0.0393996	0.0393996	0.0393996	0.0414313	0.0353818	0.0414313	0.0414313	0.0393996	0.0393996	0.0414313	0.0393996	0.0333952	0.0373832	0.0414313	0.0434783	0.0353818	0.0373832	0.0373832	0.0414313	0.0393996	0.0414313	0.0414313	0.0373832	0.0353818	0.0434783	0.0434783	0.0393996	0.0393996	0.0393996	0.0434783	0.0353818	0.0393996	0.0353818	0.0414313
NAH193	0.047619	0.0474505	0.0414313	0.0434783	0.0497132	0.0518234	0.0434783	0.0495367	0.0455408	0.047619	0.0434783	0.047619	0.0434783	0.047619	0.0497132	0.0497132	0.0455408	0.0455408	0.047619	0.0414313	0.047619	0.047619	0.0455408	0.0455408	0.047619	0.0455408	0.0434783	0.0434783	0.047619	0.0497132	0.0414313	0.0434783	0.0434783	0.047619	0.0455408	0.047619	0.047619	0.047619	0.0414313	0.0497132	0.0497132	0.0455408	0.0455408	0.0455408	0.0497132	0.0414313	0.0455408	0.0414313	0.047619
NAH194	0.0518234	0.0474505	0.0455408	0.047619	0.0539499	0.0560928	0.047619	0.0537572	0.0497132	0.0518234	0.047619	0.047619	0.047619	0.0518234	0.0539499	0.0539499	0.0497132	0.0455408	0.047619	0.0455408	0.047619	0.0518234	0.0497132	0.0455408	0.0518234	0.0497132	0.047619	0.047619	0.0518234	0.0539499	0.0455408	0.047619	0.047619	0.0518234	0.0455408	0.0518234	0.0518234	0.0518234	0.0455408	0.0539499	0.0539499	0.0497132	0.0497132	0.0497132	0.0539499	0.0455408	0.0497132	0.0455408	0.0518234
NAH195	0.0455408	0.0453802	0.0393996	0.0414313	0.047619	0.0497132	0.0414313	0.0474505	0.0434783	0.0455408	0.0414313	0.0455408	0.0414313	0.0455408	0.047619	0.047619	0.0434783	0.0434783	0.0455408	0.0393996	0.0455408	0.0455408	0.0434783	0.0434783	0.0455408	0.0434783	0.0414313	0.0414313	0.0455408	0.047619	0.0393996	0.0414313	0.0414313	0.0455408	0.0434783	0.0455408	0.0455408	0.0455408	0.0393996	0.047619	0.047619	0.0434783	0.0434783	0.0434783	0.047619	0.0393996	0.0434783	0.0393996	0.0455408
NAH196	0.0455408	0.0453802	0.0393996	0.0414313	0.047619	0.0497132	0.0414313	0.0474505	0.0434783	0.0455408	0.0414313	0.0455408	0.0414313	0.0455408	0.047619	0.047619	0.0434783	0.0434783	0.0455408	0.0393996	0.0455408	0.0455408	0.0434783	0.0434783	0.0455408	0.0434783	0.0414313	0.0414313	0.0455408	0.047619	0.0393996	0.0414313	0.0414313	0.0455408	0.0434783	0.0455408	0.0455408	0.0455408	0.0393996	0.047619	0.047619	0.0434783	0.0434783	0.0434783	0.047619	0.0393996	0.0434783	0.0393996	0.0455408
NAH197	0.0539499	0.0537572	0.047619	0.0497132	0.0560928	0.0582524	0.0497132	0.0558919	0.0518234	0.0497132	0.0455408	0.0539499	0.0497132	0.0539499	0.0560928	0.0518234	0.0518234	0.0518234	0.0497132	0.047619	0.0539499	0.0539499	0.0518234	0.0518234	0.0539499	0.0518234	0.0455408	0.0497132	0.0539499	0.0560928	0.047619	0.0497132	0.0497132	0.0539499	0.0518234	0.0539499	0.0539499	0.0497132	0.047619	0.0560928	0.0560928	0.0518234	0.0518234	0.0518234	0.0560928	0.047619	0.0518234	0.047619	0.0539499
NAH198	0.047619	0.0474505	0.0414313	0.0434783	0.0497132	0.0518234	0.0434783	0.0495367	0.0455408	0.047619	0.0434783	0.047619	0.0434783	0.047619	0.0497132	0.0497132	0.0455408	0.0455408	0.047619	0.0414313	0.047619	0.047619	0.0455408	0.0455408	0.047619	0.0455408	0.0434783	0.0434783	0.047619	0.0497132	0.0414313	0.0434783	0.0434783	0.047619	0.0455408	0.047619	0.047619	0.047619	0.0414313	0.0497132	0.0497132	0.0455408	0.0455408	0.0455408	0.0497132	0.0414313	0.0455408	0.0414313	0.047619
NAH199	0.0434783	0.0433254	0.0373832	0.0393996	0.0455408	0.047619	0.0393996	0.0453802	0.0414313	0.0434783	0.0393996	0.0434783	0.0393996	0.0434783	0.0455408	0.0455408	0.0414313	0.0414313	0.0434783	0.0373832	0.0434783	0.0434783	0.0414313	0.0414313	0.0434783	0.0414313	0.0393996	0.0393996	0.0434783	0.0455408	0.0373832	0.0393996	0.0393996	0.0434783	0.0414313	0.0434783	0.0434783	0.0434783	0.0373832	0.0455408	0.0455408	0.0414313	0.0414313	0.0414313	0.0455408	0.0373832	0.0414313	0.0373832	0.0434783
NAH200	0.0539499	0.0537572	0.047619	0.0497132	0.0560928	0.0539499	0.0497132	0.0558919	0.0518234	0.0497132	0.0455408	0.0539499	0.0497132	0.0539499	0.0560928	0.0518234	0.0518234	0.0518234	0.0497132	0.047619	0.0539499	0.0539499	0.047619	0.0518234	0.0539499	0.0518234	0.0455408	0.0497132	0.0539499	0.0560928	0.047619	0.0497132	0.0497132	0.0539499	0.0518234	0.0539499	0.0539499	0.0497132	0.047619	0.0560928	0.0560928	0.0518234	0.0518234	0.0518234	0.0560928	0.047619	0.0518234	0.047619	0.0539499
NAH201	0.047619	0.0474505	0.0414313	0.0434783	0.0497132	0.0518234	0.0434783	0.0495367	0.0455408	0.047619	0.0434783	0.047619	0.0434783	0.0434783	0.0497132	0.0497132	0.0455408	0.0455408	0.047619	0.0414313	0.047619	0.047619	0.0455408	0.0455408	0.047619	0.0455408	0.0434783	0.0434783	0.047619	0.0497132	0.0414313	0.0434783	0.0434783	0.047619	0.0455408	0.047619	0.047619	0.047619	0.0414313	0.0497132	0.0497132	0.0455408	0.0455408	0.0455408	0.0497132	0.0414313	0.0455408	0.0414313	0.047619
NAH202	0.0434783	0.0433254	0.0373832	0.0393996	0.0455408	0.047619	0.0393996	0.0453802	0.0414313	0.0434783	0.0393996	0.0434783	0.0393996	0.0434783	0.0455408	0.0455408	0.0414313	0.0414313	0.0434783	0.0373832	0.0434783	0.0434783	0.0414313	0.0414313	0.0434783	0.0414313	0.0393996	0.0393996	0.0434783	0.0455408	0.0373832	0.0393996	0.0393996	0.0434783	0.0414313	0.0434783	0.0434783	0.0434783	0.0373832	0.0455408	0.0455408	0.0414313	0.0414313	0.0414313	0.0455408	0.0373832	0.0414313	0.0373832	0.0434783
NAH203	0.0455408	0.0453802	0.0393996	0.0414313	0.047619	0.0497132	0.0414313	0.0474505	0.0434783	0.0455408	0.0414313	0.0455408	0.0414313	0.0455408	0.047619	0.047619	0.0434783	0.0434783	0.0455408	0.0393996	0.0455408	0.0455408	0.0434783	0.0434783	0.0455408	0.0434783	0.0414313	0.0414313	0.0455408	0.047619	0.0393996	0.0414313	0.0414313	0.0455408	0.0434783	0.0455408	0.0455408	0.0455408	0.0393996	0.047619	0.047619	0.0434783	0.0434783	0.0434783	0.047619	0.0393996	0.0434783	0.0393996	0.0455408
NAH204	0.0455408	0.0453802	0.0393996	0.0414313	0.047619	0.0497132	0.0414313	0.0474505	0.0434783	0.0455408	0.0414313	0.0455408	0.0414313	0.0455408	0.047619	0.047619	0.0434783	0.0434783	0.0455408	0.0393996	0.0455408	0.0455408	0.0434783	0.0434783	0.0455408	0.0434783	0.0414313	0.0414313	0.0455408	0.047619	0.0393996	0.0414313	0.0414313	0.0455408	0.0434783	0.0455408	0.0455408	0.0455408	0.0393996	0.047619	0.047619	0.0434783	0.0434783	0.0434783	0.047619	0.0393996	0.0434783	0.0393996	0.0455408
NAH238	0.0433254	0.0431826	0.0372532	0.0392621	0.0474505	0.0474505	0.0392621	0.0452296	0.0412861	0.0433254	0.0392621	0.0433254	0.0412861	0.0433254	0.0453802	0.0453802	0.0412861	0.0412861	0.0433254	0.0372532	0.0433254	0.0433254	0.0412861	0.0412861	0.0433254	0.0412861	0.0392621	0.0392621	0.0433254	0.0453802	0.0372532	0.0392621	0.0392621	0.0433254	0.0412861	0.0433254	0.0392621	0.0433254	0.0372532	0.0453802	0.0453802	0.0412861	0.0412861	0.0412861	0.0453802	0.0372532	0.0412861	0.0372532	0.0433254
NAH239	0.0455408	0.0453802	0.0393996	0.0414313	0.047619	0.0497132	0.0414313	0.0474505	0.0434783	0.0455408	0.0414313	0.0455408	0.0414313	0.0455408	0.047619	0.047619	0.0434783	0.0434783	0.0455408	0.0393996	0.0455408	0.0455408	0.0434783	0.0434783	0.0455408	0.0434783	0.0414313	0.0414313	0.0455408	0.047619	0.0393996	0.0414313	0.0414313	0.0455408	0.0434783	0.0455408	0.0455408	0.0455408	0.0393996	0.047619	0.047619	0.0434783	0.0434783	0.0434783	0.047619	0.0393996	0.0434783	0.0393996	0.0455408
NAH240	0.0495367	0.0493704	0.0433254	0.0453802	0.0537572	0.0537572	0.0453802	0.0514645	0.0474505	0.0495367	0.0453802	0.0495367	0.0474505	0.0495367	0.0516389	0.0516389	0.0474505	0.0474505	0.0495367	0.0433254	0.0495367	0.0495367	0.0474505	0.0474505	0.0495367	0.0474505	0.0453802	0.0453802	0.0495367	0.0516389	0.0433254	0.0453802	0.0453802	0.0495367	0.0474505	0.0495367	0.0495367	0.0495367	0.0433254	0.0516389	0.0516389	0.0474505	0.0474505	0.0474505	0.0516389	0.0433254	0.0474505	0.0433254	0.0495367
NAH241	0.047619	0.0474505	0.0414313	0.0434783	0.0497132	0.0518234	0.0434783	0.0495367	0.0455408	0.047619	0.0434783	0.047619	0.0434783	0.047619	0.0497132	0.0497132	0.0455408	0.0455408	0.047619	0.0414313	0.047619	0.047619	0.0455408	0.0455408	0.047619	0.0455408	0.0434783	0.0434783	0.047619	0.0497132	0.0414313	0.0434783	0.0434783	0.047619	0.0455408	0.047619	0.047619	0.047619	0.0414313	0.0497132	0.0497132	0.0455408	0.0455408	0.0455408	0.0497132	0.0414313	0.0455408	0.0414313	0.047619
NAH242	0.0434783	0.0433254	0.0373832	0.0393996	0.0455408	0.047619	0.0393996	0.0453802	0.0414313	0.0434783	0.0393996	0.0434783	0.0393996	0.0434783	0.0455408	0.0455408	0.0414313	0.0414313	0.0434783	0.0373832	0.0434783	0.0434783	0.0414313	0.0414313	0.0434783	0.0414313	0.0393996	0.0393996	0.0434783	0.0455408	0.0373832	0.0393996	0.0393996	0.0434783	0.0414313	0.0434783	0.0434783	0.0434783	0.0373832	0.0455408	0.0455408	0.0414313	0.0414313	0.0414313	0.0455408	0.0373832	0.0414313	0.0373832	0.0434783
NAH243	0.0474505	0.0472921	0.0412861	0.0433254	0.0516389	0.0516389	0.0433254	0.0493704	0.0453802	0.0474505	0.0433254	0.0474505	0.0453802	0.0474505	0.0495367	0.0495367	0.0453802	0.0453802	0.0474505	0.0412861	0.0474505	0.0433254	0.0453802	0.0453802	0.0474505	0.0453802	0.0433254	0.0433254	0.0474505	0.0495367	0.0412861	0.0433254	0.0433254	0.0474505	0.0453802	0.0474505	0.0474505	0.0474505	0.0412861	0.0495367	0.0453802	0.0453802	0.0453802	0.0453802	0.0495367	0.0412861	0.0412861	0.0412861	0.0474505
NAH244	0.0434783	0.0433254	0.0373832	0.0393996	0.0455408	0.047619	0.0393996	0.0453802	0.0414313	0.0434783	0.0393996	0.0434783	0.0393996	0.0434783	0.0455408	0.0455408	0.0414313	0.0414313	0.0434783	0.0414313	0.0434783	0.0434783	0.0414313	0.0414313	0.0434783	0.0414313	0.0393996	0.0393996	0.0434783	0.0455408	0.0373832	0.0393996	0.0393996	0.0434783	0.0414313	0.0434783	0.0434783	0.0434783	0.0373832	0.0455408	0.0455408	0.0414313	0.0414313	0.0414313	0.0455408	0.0373832	0.0414313	0.0373832	0.0434783
NAH245	0.0414313	0.0412861	0.0353818	0.0373832	0.0434783	0.0455408	0.0373832	0.0433254	0.0393996	0.0414313	0.0373832	0.0414313	0.0373832	0.0414313	0.0434783	0.0434783	0.0393996	0.0393996	0.0414313	0.0393996	0.0414313	0.0414313	0.0393996	0.0393996	0.0414313	0.0393996	0.0373832	0.0373832	0.0414313	0.0434783	0.0353818	0.0373832	0.0373832	0.0414313	0.0393996	0.0414313	0.0414313	0.0414313	0.0353818	0.0434783	0.0434783	0.0393996	0.0393996	0.0393996	0.0434783	0.0353818	0.0393996	0.0353818	0.0414313
NAH246	0.047619	0.0474505	0.0414313	0.0434783	0.0497132	0.0518234	0.0434783	0.0495367	0.0455408	0.047619	0.0434783	0.047619	0.0434783	0.047619	0.0497132	0.0455408	0.0455408	0.0455408	0.047619	0.0414313	0.047619	0.047619	0.0455408	0.0455408	0.047619	0.0455408	0.0434783	0.0434783	0.047619	0.0497132	0.0414313	0.0434783	0.0434783	0.047619	0.0455408	0.047619	0.047619	0.047619	0.0414313	0.0497132	0.0497132	0.0455408	0.0455408	0.0455408	0.0497132	0.0414313	0.0455408	0.0414313	0.047619
NAH247	0.047619	0.0474505	0.0414313	0.0393996	0.0497132	0.0518234	0.0434783	0.0453802	0.0455408	0.047619	0.0434783	0.047619	0.0434783	0.047619	0.0497132	0.0497132	0.0455408	0.0455408	0.047619	0.0414313	0.047619	0.047619	0.0455408	0.0455408	0.047619	0.0455408	0.0434783	0.0434783	0.047619	0.0497132	0.0414313	0.0434783	0.0434783	0.047619	0.0455408	0.047619	0.047619	0.047619	0.0414313	0.0497132	0.0497132	0.0455408	0.0455408	0.0455408	0.0497132	0.0414313	0.0455408	0.0414313	0.047619
NAH248	0.047619	0.0474505	0.0414313	0.0434783	0.0497132	0.0518234	0.0434783	0.0495367	0.0455408	0.047619	0.0434783	0.047619	0.0434783	0.047619	0.0497132	0.0497132	0.0455408	0.0455408	0.047619	0.0414313	0.047619	0.047619	0.0455408	0.0455408	0.047619	0.0455408	0.0434783	0.0434783	0.047619	0.0497132	0.0414313	0.0434783	0.0434783	0.047619	0.0455408	0.047619	0.047619	0.047619	0.0414313	0.0497132	0.0497132	0.0455408	0.0455408	0.0455408	0.0455408	0.0414313	0.0455408	0.0414313	0.047619
NAH249	0.0453802	0.0452296	0.0392621	0.0412861	0.0474505	0.0495367	0.0412861	0.0472921	0.0433254	0.0453802	0.0412861	0.0453802	0.0412861	0.0453802	0.0474505	0.0474505	0.0433254	0.0433254	0.0453802	0.0392621	0.0453802	0.0453802	0.0433254	0.0433254	0.0453802	0.0433254	0.0412861	0.0412861	0.0453802	0.0474505	0.0392621	0.0412861	0.0412861	0.0453802	0.0433254	0.0453802	0.0453802	0.0453802	0.0392621	0.0474505	0.0474505	0.0433254	0.0433254	0.0433254	0.0474505	0.0392621	0.0433254	0.0392621	0.0453802
NAH255	0.047619	0.0474505	0.0414313	0.0434783	0.0497132	0.0518234	0.0434783	0.0495367	0.0455408	0.047619	0.0434783	0.047619	0.0434783	0.047619	0.0497132	0.0497132	0.0455408	0.0455408	0.047619	0.0414313	0.047619	0.047619	0.0455408	0.0455408	0.047619	0.0455408	0.0434783	0.0434783	0.047619	0.0497132	0.0414313	0.0434783	0.0434783	0.047619	0.0455408	0.047619	0.0434783	0.047619	0.0414313	0.0497132	0.0497132	0.0455408	0.0455408	0.0455408	0.0497132	0.0414313	0.0455408	0.0414313	0.047619
NAH256	0.0497132	0.0495367	0.0434783	0.0455408	0.0518234	0.0539499	0.0455408	0.0516389	0.047619	0.0497132	0.0455408	0.0497132	0.0455408	0.0497132	0.0518234	0.0518234	0.047619	0.047619	0.0497132	0.0434783	0.0497132	0.0497132	0.047619	0.047619	0.0497132	0.047619	0.0455408	0.0455408	0.0497132	0.0518234	0.0434783	0.0455408	0.0455408	0.0497132	0.047619	0.0497132	0.0455408	0.0497132	0.0434783	0.0518234	0.0518234	0.047619	0.047619	0.047619	0.0518234	0.0434783	0.047619	0.0434783	0.0497132
NAH257	0.0455408	0.0453802	0.0393996	0.0414313	0.047619	0.0497132	0.0414313	0.0474505	0.0434783	0.0455408	0.0414313	0.0455408	0.0414313	0.0455408	0.047619	0.047619	0.0434783	0.0434783	0.0455408	0.0393996	0.0455408	0.0455408	0.0434783	0.0434783	0.0455408	0.0434783	0.0414313	0.0414313	0.0455408	0.047619	0.0393996	0.0414313	0.0414313	0.0455408	0.0434783	0.0455408	0.0455408	0.0455408	0.0393996	0.047619	0.047619	0.0434783	0.0434783	0.0393996	0.047619	0.0393996	0.0434783	0.0393996	0.0455408
NAH258	0.0497132	0.0495367	0.0434783	0.0455408	0.0518234	0.0539499	0.0455408	0.0516389	0.047619	0.0497132	0.0455408	0.0497132	0.0455408	0.0497132	0.0518234	0.0518234	0.047619	0.047619	0.0497132	0.0434783	0.0497132	0.0497132	0.047619	0.047619	0.0497132	0.047619	0.0455408	0.0455408	0.0455408	0.0518234	0.0434783	0.0455408	0.0455408	0.0497132	0.047619	0.0497132	0.0497132	0.0497132	0.0434783	0.0518234	0.0518234	0.047619	0.047619	0.047619	0.0518234	0.0434783	0.047619	0.0434783	0.0455408
NAH259	0.047619	0.0474505	0.0414313	0.0434783	0.0497132	0.0518234	0.0434783	0.0495367	0.0455408	0.047619	0.0434783	0.047619	0.0434783	0.047619	0.0497132	0.0497132	0.0455408	0.0455408	0.047619	0.0414313	0.047619	0.047619	0.0455408	0.0455408	0.047619	0.0455408	0.0434783	0.0434783	0.047619	0.0497132	0.0414313	0.0434783	0.0434783	0.047619	0.0455408	0.047619	0.047619	0.047619	0.0414313	0.0497132	0.0497132	0.0455408	0.0455408	0.0455408	0.0497132	0.0414313	0.0455408	0.0414313	0.047619
NAH260	0.0414313	0.0412861	0.0353818	0.0373832	0.0434783	0.0455408	0.0373832	0.0433254	0.0393996	0.0373832	0.0333952	0.0414313	0.0373832	0.0414313	0.0434783	0.0393996	0.0393996	0.0393996	0.0414313	0.0353818	0.0414313	0.0414313	0.0393996	0.0393996	0.0414313	0.0393996	0.0333952	0.0373832	0.0414313	0.0434783	0.0353818	0.0373832	0.0373832	0.0414313	0.0393996	0.0414313	0.0414313	0.0373832	0.0353818	0.0434783	0.0434783	0.0393996	0.0393996	0.0393996	0.0434783	0.0353818	0.0393996	0.0353818	0.0414313
NAH261	0.0497132	0.0495367	0.0434783	0.0455408	0.0518234	0.0539499	0.0455408	0.0516389	0.047619	0.0497132	0.0455408	0.0497132	0.0455408	0.0497132	0.0518234	0.0518234	0.047619	0.047619	0.0497132	0.0434783	0.0497132	0.0497132	0.047619	0.047619	0.0497132	0.047619	0.0455408	0.0455408	0.0497132	0.0518234	0.0434783	0.0455408	0.0455408	0.0497132	0.047619	0.0497132	0.0497132	0.0497132	0.0434783	0.0518234	0.0518234	0.047619	0.047619	0.047619	0.0518234	0.0434783	0.047619	0.0434783	0.0497132
NAH263	0.0558919	0.0557012	0.0495367	0.0516389	0.0580431	0.0602111	0.0516389	0.0578442	0.0537572	0.0516389	0.0474505	0.0558919	0.0516389	0.0558919	0.0580431	0.0537572	0.0537572	0.0537572	0.0516389	0.0495367	0.0558919	0.0558919	0.0537572	0.0537572	0.0558919	0.0537572	0.0474505	0.0516389	0.0558919	0.0580431	0.0495367	0.0516389	0.0516389	0.0558919	0.0537572	0.0558919	0.0558919	0.0516389	0.0495367	0.0580431	0.0580431	0.0537572	0.0537572	0.0537572	0.0580431	0.0495367	0.0537572	0.0495367	0.0558919
NAH264	0.0414313	0.0412861	0.0353818	0.0373832	0.0434783	0.0455408	0.0373832	0.0433254	0.0393996	0.0414313	0.0373832	0.0414313	0.0373832	0.0414313	0.0434783	0.0434783	0.0393996	0.0393996	0.0414313	0.0393996	0.0414313	0.0414313	0.0393996	0.0393996	0.0414313	0.0393996	0.0373832	0.0373832	0.0414313	0.0434783	0.0353818	0.0373832	0.0373832	0.0414313	0.0393996	0.0414313	0.0414313	0.0414313	0.0353818	0.0434783	0.0434783	0.0393996	0.0393996	0.0393996	0.0434783	0.0353818	0.0393996	0.0353818	0.0414313
NAH265	0.0497132	0.0537572	0.047619	0.0497132	0.0518234	0.0539499	0.0497132	0.0516389	0.0518234	0.0539499	0.0497132	0.0539499	0.0497132	0.0539499	0.0518234	0.0560928	0.047619	0.0518234	0.0539499	0.047619	0.0497132	0.0539499	0.0518234	0.047619	0.0539499	0.0518234	0.0497132	0.0455408	0.0497132	0.0560928	0.047619	0.0497132	0.0497132	0.0539499	0.0518234	0.0539499	0.0539499	0.0539499	0.047619	0.0518234	0.0560928	0.047619	0.0518234	0.0518234	0.0560928	0.047619	0.0518234	0.047619	0.0497132
NAH266	0.0453802	0.0452296	0.0392621	0.0412861	0.0495367	0.0495367	0.0412861	0.0472921	0.0433254	0.0453802	0.0412861	0.0453802	0.0433254	0.0453802	0.0474505	0.0433254	0.0433254	0.0433254	0.0453802	0.0392621	0.0453802	0.0453802	0.0433254	0.0433254	0.0453802	0.0433254	0.0453802	0.0412861	0.0453802	0.0474505	0.0392621	0.0412861	0.0412861	0.0453802	0.0433254	0.0453802	0.0453802	0.0453802	0.0392621	0.0474505	0.0474505	0.0433254	0.0433254	0.0433254	0.0474505	0.0392621	0.0433254	0.0392621	0.0453802
NAH267	0.0453802	0.0452296	0.0392621	0.0412861	0.0474505	0.0495367	0.0412861	0.0431826	0.0433254	0.0453802	0.0412861	0.0453802	0.0412861	0.0453802	0.0474505	0.0474505	0.0433254	0.0433254	0.0453802	0.0392621	0.0453802	0.0453802	0.0433254	0.0433254	0.0453802	0.0433254	0.0412861	0.0412861	0.0453802	0.0474505	0.0392621	0.0412861	0.0412861	0.0453802	0.0433254	0.0453802	0.0453802	0.0453802	0.0392621	0.0474505	0.0474505	0.0433254	0.0433254	0.0433254	0.0474505	0.0392621	0.0433254	0.0392621	0.0453802
NAH268	0.047619	0.0474505	0.0414313	0.0434783	0.0497132	0.0518234	0.0434783	0.0495367	0.0455408	0.047619	0.0434783	0.047619	0.0434783	0.047619	0.0497132	0.0497132	0.0455408	0.0455408	0.047619	0.0414313	0.047619	0.047619	0.0455408	0.0455408	0.047619	0.0455408	0.0434783	0.0434783	0.0434783	0.0497132	0.0414313	0.0434783	0.0434783	0.047619	0.0455408	0.047619	0.047619	0.047619	0.0414313	0.0497132	0.0497132	0.0455408	0.0455408	0.0455408	0.0497132	0.0414313	0.0455408	0.0414313	0.0434783
NAH274	0.0393996	0.0392621	0.0333952	0.0353818	0.0414313	0.0434783	0.0353818	0.0412861	0.0373832	0.0393996	0.0353818	0.0393996	0.0353818	0.0393996	0.0414313	0.0414313	0.0373832	0.0373832	0.0434783	0.0333952	0.0393996	0.0393996	0.0373832	0.0373832	0.0393996	0.0373832	0.0353818	0.0353818	0.0393996	0.0414313	0.0333952	0.0353818	0.0353818	0.0393996	0.0373832	0.0393996	0.0393996	0.0393996	0.0333952	0.0414313	0.0414313	0.0373832	0.0373832	0.0373832	0.0414313	0.0333952	0.0414313	0.0373832	0.0434783
NAH275	0.0497132	0.0495367	0.0434783	0.0455408	0.0518234	0.0539499	0.0455408	0.0474505	0.047619	0.0497132	0.0455408	0.0497132	0.0455408	0.0497132	0.0518234	0.0518234	0.047619	0.047619	0.0497132	0.0434783	0.0497132	0.0497132	0.047619	0.047619	0.0497132	0.047619	0.0455408	0.0455408	0.0497132	0.047619	0.0434783	0.0455408	0.0455408	0.0497132	0.047619	0.0497132	0.0497132	0.0497132	0.0434783	0.047619	0.0518234	0.0434783	0.047619	0.047619	0.0518234	0.0434783	0.047619	0.0434783	0.0497132
NAH276	0.0434783	0.0433254	0.0373832	0.0393996	0.0455408	0.047619	0.0393996	0.0453802	0.0414313	0.0434783	0.0393996	0.0434783	0.0393996	0.0434783	0.0455408	0.0455408	0.0414313	0.0414313	0.0434783	0.0373832	0.0434783	0.0434783	0.0414313	0.0414313	0.0434783	0.0414313	0.0393996	0.0393996	0.0434783	0.0455408	0.0373832	0.0393996	0.0393996	0.0434783	0.0414313	0.0434783	0.0434783	0.0434783	0.0373832	0.0455408	0.0455408	0.0414313	0.0414313	0.0414313	0.0455408	0.0373832	0.0414313	0.0373832	0.0434783
NAH277	0.047619	0.0474505	0.0414313	0.0434783	0.0497132	0.0518234	0.0434783	0.0495367	0.0455408	0.047619	0.0434783	0.047619	0.0434783	0.047619	0.0497132	0.0497132	0.0455408	0.0455408	0.047619	0.0414313	0.047619	0.047619	0.0455408	0.0455408	0.047619	0.0455408	0.0434783	0.0434783	0.047619	0.0497132	0.0414313	0.0434783	0.0434783	0.047619	0.0455408	0.047619	0.0434783	0.047619	0.0414313	0.0497132	0.0497132	0.0455408	0.0455408	0.0455408	0.0497132	0.0414313	0.0455408	0.0414313	0.047619
NAH278	0.0455408	0.0495367	0.0434783	0.0455408	0.0434783	0.0497132	0.0455408	0.0474505	0.047619	0.0497132	0.0455408	0.0497132	0.0455408	0.0497132	0.047619	0.0518234	0.047619	0.047619	0.0497132	0.0434783	0.0497132	0.0497132	0.047619	0.047619	0.0455408	0.0434783	0.0455408	0.0414313	0.0497132	0.0518234	0.0434783	0.0455408	0.0414313	0.0497132	0.047619	0.0455408	0.0455408	0.0455408	0.0434783	0.047619	0.0518234	0.047619	0.047619	0.047619	0.0518234	0.0434783	0.047619	0.0434783	0.0455408
NAH279	0.0434783	0.0433254	0.0373832	0.0393996	0.0455408	0.047619	0.0393996	0.0453802	0.0414313	0.0434783	0.0393996	0.0434783	0.0393996	0.0434783	0.0455408	0.0455408	0.0414313	0.0414313	0.0434783	0.0373832	0.0434783	0.0434783	0.0414313	0.0414313	0.0434783	0.0414313	0.0393996	0.0393996	0.0434783	0.0455408	0.0373832	0.0393996	0.0393996	0.0434783	0.0414313	0.0434783	0.0434783	0.0434783	0.0373832	0.0455408	0.0455408	0.0414313	0.0414313	0.0414313	0.0455408	0.0373832	0.0414313	0.0373832	0.0434783
NAH280	0.0453802	0.0452296	0.0392621	0.0412861	0.0495367	0.0495367	0.0412861	0.0472921	0.0433254	0.0453802	0.0412861	0.0453802	0.0433254	0.0453802	0.0474505	0.0474505	0.0433254	0.0433254	0.0453802	0.0392621	0.0453802	0.0453802	0.0433254	0.0433254	0.0453802	0.0433254	0.0412861	0.0412861	0.0453802	0.0474505	0.0392621	0.0412861	0.0412861	0.0453802	0.0433254	0.0453802	0.0453802	0.0453802	0.0392621	0.0474505	0.0474505	0.0433254	0.0433254	0.0433254	0.0474505	0.0392621	0.0433254	0.0392621	0.0453802
NAH281	0.0455408	0.0453802	0.0393996	0.0414313	0.047619	0.0497132	0.0414313	0.0474505	0.0434783	0.0455408	0.0414313	0.0455408	0.0414313	0.0455408	0.047619	0.047619	0.0434783	0.0434783	0.0455408	0.0393996	0.0455408	0.0455408	0.0434783	0.0434783	0.0455408	0.0434783	0.0414313	0.0414313	0.0455408	0.047619	0.0393996	0.0414313	0.0414313	0.0455408	0.0434783	0.0455408	0.0455408	0.0455408	0.0393996	0.047619	0.047619	0.0434783	0.0434783	0.0434783	0.047619	0.0393996	0.0434783	0.0393996	0.0455408
NAH282	0.0455408	0.0453802	0.0393996	0.0414313	0.047619	0.0497132	0.0414313	0.0474505	0.0434783	0.0455408	0.0414313	0.0455408	0.0414313	0.0455408	0.047619	0.047619	0.0434783	0.0434783	0.0455408	0.0393996	0.0455408	0.0455408	0.0434783	0.0434783	0.0455408	0.0434783	0.0455408	0.0414313	0.0455408	0.047619	0.0393996	0.0414313	0.0414313	0.0455408	0.0434783	0.0455408	0.0455408	0.0455408	0.0393996	0.047619	0.047619	0.0434783	0.0434783	0.0434783	0.0434783	0.0393996	0.0434783	0.0393996	0.0455408
NAH283	0.0455408	0.0453802	0.0393996	0.0414313	0.047619	0.0497132	0.0414313	0.0474505	0.0434783	0.0455408	0.0414313	0.0455408	0.0414313	0.0455408	0.047619	0.047619	0.0434783	0.0434783	0.0455408	0.0393996	0.0455408	0.0455408	0.0434783	0.0434783	0.0455408	0.0434783	0.0414313	0.0414313	0.0455408	0.047619	0.0393996	0.0414313	0.0414313	0.0455408	0.0434783	0.0455408	0.0414313	0.0455408	0.0393996	0.047619	0.047619	0.0434783	0.0434783	0.0434783	0.047619	0.0393996	0.0434783	0.0393996	0.0455408
NAH284	0.0560928	0.0558919	0.0497132	0.0518234	0.0582524	0.0604288	0.0518234	0.0580431	0.0539499	0.0560928	0.0518234	0.0560928	0.0518234	0.0560928	0.0582524	0.0582524	0.0497132	0.0539499	0.0560928	0.0497132	0.0518234	0.0560928	0.0539499	0.0539499	0.0560928	0.0539499	0.0518234	0.047619	0.0560928	0.0582524	0.0497132	0.0518234	0.0518234	0.0560928	0.0539499	0.0560928	0.0560928	0.0560928	0.0497132	0.0539499	0.0582524	0.0497132	0.0539499	0.0539499	0.0582524	0.0497132	0.0539499	0.0497132	0.0560928
NAH285	0.0518234	0.0516389	0.0455408	0.047619	0.0539499	0.0560928	0.047619	0.0537572	0.0497132	0.0518234	0.047619	0.0518234	0.047619	0.0518234	0.0539499	0.0539499	0.0455408	0.0497132	0.0518234	0.0455408	0.047619	0.0518234	0.0497132	0.0497132	0.0518234	0.0497132	0.047619	0.0434783	0.0518234	0.0539499	0.0455408	0.047619	0.047619	0.0518234	0.0497132	0.0518234	0.0518234	0.0518234	0.0455408	0.0497132	0.0539499	0.0455408	0.0497132	0.0497132	0.0539499	0.0455408	0.0497132	0.0455408	0.0518234
NAH286	0.047619	0.0474505	0.0414313	0.0434783	0.0497132	0.0518234	0.0434783	0.0495367	0.0455408	0.047619	0.0434783	0.047619	0.0434783	0.047619	0.0497132	0.0497132	0.0455408	0.0455408	0.047619	0.0414313	0.047619	0.047619	0.0455408	0.0455408	0.047619	0.0455408	0.0434783	0.0434783	0.047619	0.0455408	0.0414313	0.0434783	0.0434783	0.047619	0.0455408	0.047619	0.047619	0.047619	0.0414313	0.0497132	0.0497132	0.0455408	0.0455408	0.0455408	0.0497132	0.0414313	0.0455408	0.0414313	0.047619
NAH287	0.0497132	0.0495367	0.0434783	0.0455408	0.0518234	0.0539499	0.0455408	0.0516389	0.0434783	0.0497132	0.0455408	0.0455408	0.0455408	0.0497132	0.0518234	0.0518234	0.047619	0.047619	0.0497132	0.0434783	0.0497132	0.0497132	0.047619	0.047619	0.0497132	0.047619	0.0455408	0.0455408	0.0497132	0.0518234	0.0434783	0.0455408	0.0455408	0.0455408	0.047619	0.0497132	0.0497132	0.0497132	0.0434783	0.0518234	0.0518234	0.047619	0.047619	0.047619	0.0518234	0.0434783	0.047619	0.0434783	0.0497132
NAH288	0.0455408	0.0453802	0.0393996	0.0414313	0.047619	0.0497132	0.0414313	0.0474505	0.0434783	0.0455408	0.0414313	0.0455408	0.0414313	0.0414313	0.047619	0.047619	0.0434783	0.0434783	0.0455408	0.0393996	0.0455408	0.0455408	0.0434783	0.0434783	0.0455408	0.0434783	0.0414313	0.0414313	0.0455408	0.047619	0.0393996	0.0414313	0.0414313	0.0455408	0.0434783	0.0455408	0.0455408	0.0455408	0.0393996	0.047619	0.047619	0.0434783	0.0434783	0.0434783	0.047619	0.0393996	0.0434783	0.0393996	0.0455408
NAH289	0.0518234	0.0516389	0.0455408	0.047619	0.0539499	0.0560928	0.047619	0.0537572	0.0497132	0.047619	0.0434783	0.0518234	0.047619	0.0518234	0.0539499	0.0497132	0.0455408	0.0497132	0.0518234	0.0455408	0.047619	0.0518234	0.0497132	0.0497132	0.0518234	0.0497132	0.0434783	0.0434783	0.0518234	0.0539499	0.0455408	0.047619	0.047619	0.0518234	0.0497132	0.0518234	0.0518234	0.047619	0.0455408	0.0497132	0.0539499	0.0455408	0.0497132	0.0497132	0.0539499	0.0455408	0.0497132	0.0455408	0.0518234
NAH290	0.0434783	0.0433254	0.0373832	0.0393996	0.0455408	0.047619	0.0393996	0.0453802	0.0414313	0.0434783	0.0393996	0.0434783	0.0393996	0.0434783	0.0455408	0.0455408	0.0414313	0.0414313	0.0434783	0.0373832	0.0434783	0.0434783	0.0414313	0.0414313	0.0434783	0.0414313	0.0393996	0.0393996	0.0434783	0.0455408	0.0373832	0.0393996	0.0393996	0.0434783	0.0414313	0.0434783	0.0434783	0.0434783	0.0373832	0.0455408	0.0455408	0.0414313	0.0414313	0.0414313	0.0455408	0.0373832	0.0414313	0.0373832	0.0434783
NAH291	0.0495367	0.0493704	0.0433254	0.0453802	0.0537572	0.0537572	0.0453802	0.0514645	0.0474505	0.0495367	0.0453802	0.0495367	0.0474505	0.0495367	0.0516389	0.0516389	0.0474505	0.0474505	0.0495367	0.0433254	0.0495367	0.0495367	0.0474505	0.0474505	0.0495367	0.0474505	0.0453802	0.0412861	0.0495367	0.0516389	0.0433254	0.0453802	0.0453802	0.0495367	0.0474505	0.0495367	0.0495367	0.0495367	0.0433254	0.0474505	0.0516389	0.0433254	0.0474505	0.0474505	0.0516389	0.0433254	0.0474505	0.0433254	0.0495367
NAH292	0.047619	0.0474505	0.0414313	0.0434783	0.0497132	0.0518234	0.0434783	0.0495367	0.0455408	0.047619	0.0434783	0.047619	0.0434783	0.047619	0.0497132	0.0497132	0.0455408	0.0455408	0.047619	0.0414313	0.047619	0.047619	0.0455408	0.0455408	0.047619	0.0455408	0.0434783	0.0434783	0.047619	0.0497132	0.0414313	0.0434783	0.0434783	0.047619	0.0455408	0.047619	0.047619	0.047619	0.0414313	0.0497132	0.0497132	0.0455408	0.0455408	0.0455408	0.0497132	0.0414313	0.0455408	0.0414313	0.047619
NAH293	0.0453802	0.0452296	0.0392621	0.0412861	0.0474505	0.0495367	0.0412861	0.0472921	0.0433254	0.0433254	0.0412861	0.0453802	0.0412861	0.0453802	0.0474505	0.0474505	0.0433254	0.0433254	0.0453802	0.0392621	0.0453802	0.0453802	0.0433254	0.0433254	0.0453802	0.0433254	0.0412861	0.0412861	0.0453802	0.0474505	0.0392621	0.0412861	0.0412861	0.0453802	0.0433254	0.0453802	0.0453802	0.0453802	0.0392621	0.0474505	0.0474505	0.0433254	0.0433254	0.0433254	0.0474505	0.0392621	0.0433254	0.0392621	0.0453802
NAH294	0.047619	0.0474505	0.0414313	0.0434783	0.0497132	0.0518234	0.0434783	0.0495367	0.0455408	0.047619	0.0434783	0.047619	0.0434783	0.047619	0.0497132	0.0497132	0.0455408	0.0455408	0.047619	0.0414313	0.047619	0.047619	0.0455408	0.0455408	0.047619	0.0455408	0.0434783	0.0434783	0.047619	0.0497132	0.0414313	0.0434783	0.0434783	0.047619	0.0455408	0.047619	0.047619	0.047619	0.0414313	0.0497132	0.0497132	0.0455408	0.0455408	0.0455408	0.0497132	0.0414313	0.0455408	0.0414313	0.047619
NAH295	0.0539499	0.0537572	0.047619	0.0497132	0.0560928	0.0582524	0.0497132	0.0558919	0.0518234	0.0539499	0.0497132	0.0539499	0.0497132	0.0539499	0.0560928	0.0560928	0.0518234	0.0518234	0.0539499	0.047619	0.0539499	0.0539499	0.0518234	0.0518234	0.0539499	0.0518234	0.0497132	0.0497132	0.0497132	0.0560928	0.047619	0.0497132	0.0497132	0.0539499	0.0518234	0.0539499	0.0539499	0.0539499	0.047619	0.0560928	0.0560928	0.0518234	0.0518234	0.0518234	0.0560928	0.047619	0.0518234	0.047619	0.0497132
NAH296	0.0412861	0.0411509	0.0352592	0.0372532	0.0453802	0.0412861	0.0372532	0.0431826	0.0392621	0.0412861	0.0372532	0.0412861	0.0392621	0.0412861	0.0433254	0.0433254	0.0392621	0.0392621	0.0412861	0.0352592	0.0412861	0.0412861	0.0352592	0.0392621	0.0412861	0.0392621	0.0372532	0.0372532	0.0412861	0.0433254	0.0352592	0.0372532	0.0372532	0.0412861	0.0392621	0.0412861	0.0412861	0.0412861	0.0352592	0.0433254	0.0433254	0.0392621	0.0392621	0.0392621	0.0433254	0.0352592	0.0392621	0.0352592	0.0412861
NAH297	0.047619	0.0474505	0.0414313	0.0434783	0.0497132	0.0518234	0.0434783	0.0495367	0.0455408	0.047619	0.0434783	0.047619	0.0434783	0.047619	0.0497132	0.0497132	0.0455408	0.0455408	0.047619	0.0414313	0.047619	0.047619	0.0455408	0.0455408	0.047619	0.0455408	0.0434783	0.0434783	0.047619	0.0497132	0.0414313	0.0434783	0.0434783	0.047619	0.0455408	0.047619	0.047619	0.047619	0.0414313	0.0497132	0.0497132	0.0455408	0.0455408	0.0455408	0.0497132	0.0414313	0.0455408	0.0414313	0.047619
NAH298	0.0434783	0.0433254	0.0373832	0.0393996	0.0455408	0.047619	0.0393996	0.0453802	0.0414313	0.0393996	0.0353818	0.0434783	0.0393996	0.0434783	0.0455408	0.0414313	0.0414313	0.0414313	0.0434783	0.0373832	0.0434783	0.0434783	0.0414313	0.0414313	0.0434783	0.0414313	0.0353818	0.0393996	0.0434783	0.0455408	0.0373832	0.0393996	0.0393996	0.0434783	0.0414313	0.0434783	0.0434783	0.0393996	0.0373832	0.0455408	0.0455408	0.0414313	0.0414313	0.0414313	0.0455408	0.0373832	0.0414313	0.0373832	0.0434783
NAH299	0.0455408	0.0453802	0.0393996	0.0414313	0.047619	0.0497132	0.0414313	0.0474505	0.0434783	0.0455408	0.0414313	0.0455408	0.0414313	0.0455408	0.047619	0.047619	0.0434783	0.0434783	0.0455408	0.0393996	0.0455408	0.0455408	0.0434783	0.0434783	0.0455408	0.0434783	0.0414313	0.0414313	0.0455408	0.047619	0.0393996	0.0414313	0.0414313	0.0455408	0.0434783	0.0455408	0.0455408	0.0455408	0.0393996	0.047619	0.047619	0.0434783	0.0434783	0.0434783	0.047619	0.0393996	0.0434783	0.0393996	0.0455408
NAH300	0.0497132	0.0495367	0.0434783	0.0455408	0.0518234	0.0539499	0.0455408	0.0516389	0.047619	0.0497132	0.0455408	0.0497132	0.0455408	0.0497132	0.0518234	0.0518234	0.047619	0.047619	0.0497132	0.0434783	0.0497132	0.0497132	0.047619	0.047619	0.0497132	0.047619	0.0455408	0.0455408	0.0497132	0.0518234	0.0434783	0.0455408	0.0455408	0.0497132	0.047619	0.0497132	0.0497132	0.0497132	0.0434783	0.0518234	0.0518234	0.047619	0.047619	0.047619	0.0518234	0.0434783	0.047619	0.0434783	0.0497132
NAH301	0.0434783	0.0433254	0.0373832	0.0393996	0.0455408	0.047619	0.0393996	0.0453802	0.0414313	0.0434783	0.0393996	0.0434783	0.0393996	0.0434783	0.0455408	0.0455408	0.0414313	0.0414313	0.0434783	0.0373832	0.0434783	0.0434783	0.0414313	0.0414313	0.0434783	0.0414313	0.0393996	0.0393996	0.0434783	0.0455408	0.0373832	0.0393996	0.0393996	0.0434783	0.0414313	0.0434783	0.0434783	0.0434783	0.0373832	0.0455408	0.0455408	0.0414313	0.0414313	0.0414313	0.0455408	0.0373832	0.0414313	0.0373832	0.0434783
NAH302	0.0455408	0.0453802	0.0393996	0.0414313	0.047619	0.0497132	0.0414313	0.0474505	0.0434783	0.0455408	0.0414313	0.0455408	0.0414313	0.0455408	0.047619	0.047619	0.0434783	0.0434783	0.0455408	0.0393996	0.0455408	0.0455408	0.0434783	0.0434783	0.0455408	0.0434783	0.0414313	0.0414313	0.0455408	0.047619	0.0393996	0.0414313	0.0414313	0.0455408	0.0434783	0.0455408	0.0455408	0.0455408	0.0393996	0.047619	0.047619	0.0434783	0.0434783	0.0434783	0.047619	0.0393996	0.0434783	0.0393996	0.0455408
NAH303	0.0393996	0.0392621	0.0373832	0.0353818	0.0414313	0.0434783	0.0353818	0.0412861	0.0373832	0.0393996	0.0353818	0.0393996	0.0353818	0.0393996	0.0414313	0.0414313	0.0373832	0.0373832	0.0393996	0.0333952	0.0393996	0.0393996	0.0373832	0.0373832	0.0393996	0.0373832	0.0353818	0.0353818	0.0393996	0.0414313	0.0333952	0.0353818	0.0353818	0.0393996	0.0373832	0.0393996	0.0393996	0.0393996	0.0333952	0.0414313	0.0414313	0.0373832	0.0373832	0.0373832	0.0414313	0.0333952	0.0373832	0.0333952	0.0393996
NAH304	0.0455408	0.0453802	0.0393996	0.0414313	0.047619	0.0497132	0.0414313	0.0474505	0.0434783	0.0455408	0.0414313	0.0455408	0.0414313	0.0455408	0.0434783	0.047619	0.0434783	0.0434783	0.0455408	0.0393996	0.0455408	0.0455408	0.0434783	0.0434783	0.0455408	0.0434783	0.0414313	0.0414313	0.0455408	0.047619	0.0393996	0.0414313	0.0414313	0.0455408	0.0434783	0.0455408	0.0455408	0.0455408	0.0393996	0.047619	0.047619	0.0434783	0.0434783	0.0434783	0.047619	0.0393996	0.0434783	0.0393996	0.0455408
NAH305	0.0455408	0.0453802	0.0393996	0.0414313	0.047619	0.0497132	0.0414313	0.0474505	0.0434783	0.0455408	0.0414313	0.0455408	0.0414313	0.0455408	0.047619	0.047619	0.0434783	0.0434783	0.0455408	0.0393996	0.0455408	0.0455408	0.0434783	0.0434783	0.0455408	0.0434783	0.0414313	0.0414313	0.0455408	0.047619	0.0393996	0.0414313	0.0414313	0.0455408	0.0434783	0.0455408	0.0455408	0.0455408	0.0393996	0.047619	0.047619	0.0434783	0.0434783	0.0434783	0.047619	0.0393996	0.0434783	0.0393996	0.0455408
NAH306	0.0518234	0.0516389	0.0455408	0.047619	0.0539499	0.0560928	0.047619	0.0537572	0.0497132	0.0518234	0.047619	0.0518234	0.047619	0.0518234	0.0539499	0.0539499	0.0497132	0.0497132	0.0518234	0.0455408	0.0518234	0.0518234	0.0497132	0.0497132	0.0518234	0.0497132	0.047619	0.047619	0.047619	0.0539499	0.0455408	0.047619	0.047619	0.0518234	0.0497132	0.0518234	0.0518234	0.0518234	0.0455408	0.0539499	0.0539499	0.0497132	0.0497132	0.0497132	0.0539499	0.0455408	0.0497132	0.0455408	0.047619
NAH307	0.047619	0.0474505	0.0414313	0.0434783	0.0497132	0.0518234	0.0434783	0.0495367	0.0455408	0.047619	0.0434783	0.047619	0.0434783	0.047619	0.0497132	0.0497132	0.0455408	0.0455408	0.047619	0.0414313	0.047619	0.047619	0.0455408	0.0455408	0.047619	0.0455408	0.0434783	0.0434783	0.047619	0.0497132	0.0414313	0.0434783	0.0434783	0.047619	0.0455408	0.047619	0.047619	0.047619	0.0414313	0.0497132	0.0497132	0.0455408	0.0455408	0.0455408	0.0497132	0.0414313	0.0455408	0.0414313	0.047619
NAH308	0.0455408	0.0453802	0.0393996	0.0414313	0.047619	0.0497132	0.0414313	0.0474505	0.0434783	0.0455408	0.0414313	0.0455408	0.0414313	0.0455408	0.047619	0.0434783	0.0434783	0.0434783	0.0455408	0.0393996	0.0455408	0.0455408	0.0434783	0.0434783	0.0455408	0.0434783	0.0414313	0.0414313	0.0455408	0.047619	0.0393996	0.0414313	0.0414313	0.0455408	0.0434783	0.0455408	0.0455408	0.0455408	0.0393996	0.047619	0.047619	0.0434783	0.0434783	0.0434783	0.047619	0.0393996	0.0434783	0.0393996	0.0455408
NAH309	0.0455408	0.0453802	0.0393996	0.0414313	0.047619	0.0497132	0.0414313	0.0474505	0.0434783	0.0455408	0.0414313	0.0455408	0.0414313	0.0455408	0.047619	0.047619	0.0434783	0.0434783	0.0455408	0.0393996	0.0455408	0.0455408	0.0434783	0.0434783	0.0455408	0.0434783	0.0414313	0.0414313	0.0455408	0.047619	0.0393996	0.0414313	0.0414313	0.0455408	0.0434783	0.0455408	0.0455408	0.0455408	0.0393996	0.047619	0.047619	0.0434783	0.0434783	0.0434783	0.047619	0.0393996	0.0434783	0.0393996	0.0455408
NAH310	0.047619	0.0474505	0.0414313	0.0434783	0.0497132	0.0518234	0.0434783	0.0495367	0.0455408	0.047619	0.0434783	0.047619	0.0434783	0.047619	0.0497132	0.0497132	0.0455408	0.0455408	0.047619	0.0414313	0.047619	0.047619	0.0455408	0.0455408	0.047619	0.0455408	0.0434783	0.0434783	0.047619	0.0497132	0.0414313	0.0434783	0.0434783	0.047619	0.0455408	0.047619	0.047619	0.047619	0.0414313	0.0497132	0.0497132	0.0455408	0.0455408	0.0455408	0.0497132	0.0414313	0.0455408	0.0414313	0.047619
NAH311	0.0434783	0.0433254	0.0373832	0.0393996	0.0497132	0.047619	0.0393996	0.0453802	0.0414313	0.0434783	0.0393996	0.0434783	0.0434783	0.0434783	0.0455408	0.0455408	0.0414313	0.0414313	0.0434783	0.0373832	0.0434783	0.0434783	0.0414313	0.0414313	0.0434783	0.0414313	0.0393996	0.0393996	0.0434783	0.0455408	0.0373832	0.0393996	0.0393996	0.0434783	0.0414313	0.0434783	0.0434783	0.0434783	0.0373832	0.0455408	0.0455408	0.0414313	0.0414313	0.0414313	0.0455408	0.0373832	0.0414313	0.0373832	0.0434783
NAH312	0.047619	0.0474505	0.0414313	0.0434783	0.0497132	0.0518234	0.0434783	0.0495367	0.0455408	0.047619	0.0434783	0.047619	0.0434783	0.047619	0.0497132	0.0497132	0.0455408	0.0455408	0.047619	0.0414313	0.047619	0.047619	0.0455408	0.0455408	0.047619	0.0455408	0.0434783	0.0434783	0.047619	0.0497132	0.0414313	0.0434783	0.0434783	0.047619	0.0455408	0.047619	0.047619	0.047619	0.0414313	0.0497132	0.0497132	0.0455408	0.0455408	0.0455408	0.0497132	0.0414313	0.0455408	0.0414313	0.047619
NAH313	0.047619	0.0474505	0.0414313	0.0434783	0.0497132	0.0518234	0.0434783	0.0495367	0.0455408	0.047619	0.0434783	0.047619	0.0434783	0.047619	0.0497132	0.0497132	0.0455408	0.0455408	0.047619	0.0414313	0.047619	0.047619	0.0455408	0.0455408	0.047619	0.0455408	0.0434783	0.0434783	0.047619	0.0497132	0.0414313	0.0434783	0.0434783	0.047619	0.0455408	0.047619	0.047619	0.047619	0.0414313	0.0497132	0.0497132	0.0455408	0.0455408	0.0455408	0.0497132	0.0414313	0.0455408	0.0414313	0.047619
NAH314	0.047619	0.0474505	0.0414313	0.0434783	0.0497132	0.0518234	0.0434783	0.0495367	0.0455408	0.047619	0.0434783	0.047619	0.0434783	0.047619	0.0497132	0.0497132	0.0455408	0.0455408	0.047619	0.0414313	0.047619	0.047619	0.0455408	0.0455408	0.047619	0.0455408	0.0434783	0.0434783	0.047619	0.0497132	0.0414313	0.0434783	0.0434783	0.047619	0.0455408	0.047619	0.047619	0.047619	0.0414313	0.0497132	0.0497132	0.0455408	0.0455408	0.0455408	0.0497132	0.0414313	0.0455408	0.0414313	0.047619
NAH315	0.0539499	0.0537572	0.047619	0.0497132	0.0560928	0.0582524	0.0497132	0.0558919	0.0518234	0.0497132	0.0455408	0.0539499	0.0497132	0.0539499	0.0560928	0.0518234	0.0518234	0.0518234	0.0497132	0.047619	0.0539499	0.0539499	0.0518234	0.0518234	0.0539499	0.0518234	0.0455408	0.0455408	0.0539499	0.0560928	0.047619	0.0497132	0.0497132	0.0539499	0.0518234	0.0539499	0.0539499	0.0497132	0.047619	0.0518234	0.0560928	0.047619	0.0518234	0.0518234	0.0560928	0.047619	0.047619	0.047619	0.0539499
NAH316	0.0414313	0.0453802	0.0393996	0.0414313	0.0434783	0.0455408	0.0414313	0.0433254	0.0434783	0.0455408	0.0414313	0.0455408	0.0414313	0.0455408	0.0434783	0.047619	0.0434783	0.0434783	0.0455408	0.0393996	0.0455408	0.0455408	0.0434783	0.0393996	0.0455408	0.0434783	0.0414313	0.0414313	0.0414313	0.047619	0.0393996	0.0414313	0.0414313	0.0455408	0.0434783	0.0455408	0.0455408	0.0455408	0.0393996	0.047619	0.047619	0.0434783	0.0434783	0.0434783	0.047619	0.0393996	0.0434783	0.0393996	0.0414313
NAH317	0.0434783	0.0433254	0.0373832	0.0393996	0.0455408	0.047619	0.0393996	0.0453802	0.0414313	0.0434783	0.0393996	0.0434783	0.0393996	0.0434783	0.0455408	0.0455408	0.0414313	0.0414313	0.0434783	0.0373832	0.0434783	0.0434783	0.0414313	0.0414313	0.0434783	0.0414313	0.0393996	0.0393996	0.0434783	0.0455408	0.0373832	0.0393996	0.0393996	0.0434783	0.0414313	0.0434783	0.0434783	0.0434783	0.0373832	0.0455408	0.0455408	0.0414313	0.0414313	0.0414313	0.0455408	0.0373832	0.0414313	0.0373832	0.0434783
NAH341	0.0414313	0.0412861	0.0353818	0.0373832	0.047619	0.0455408	0.0373832	0.0433254	0.0393996	0.0414313	0.0373832	0.0414313	0.0414313	0.0414313	0.0434783	0.0434783	0.0393996	0.0393996	0.0414313	0.0353818	0.0414313	0.0414313	0.0393996	0.0393996	0.0414313	0.0393996	0.0373832	0.0373832	0.0414313	0.0434783	0.0353818	0.0373832	0.0373832	0.0414313	0.0393996	0.0414313	0.0414313	0.0414313	0.0353818	0.0434783	0.0434783	0.0393996	0.0393996	0.0393996	0.0434783	0.0353818	0.0393996	0.0353818	0.0414313
NAH342	0.047619	0.0474505	0.0414313	0.0434783	0.0497132	0.047619	0.0434783	0.0495367	0.0455408	0.047619	0.0434783	0.047619	0.0434783	0.047619	0.0497132	0.0497132	0.0455408	0.0455408	0.047619	0.0414313	0.047619	0.047619	0.0455408	0.0455408	0.047619	0.0455408	0.0434783	0.0434783	0.047619	0.0497132	0.0414313	0.0434783	0.0434783	0.047619	0.0455408	0.047619	0.047619	0.047619	0.0414313	0.0497132	0.0497132	0.0455408	0.0455408	0.0455408	0.0497132	0.0414313	0.0455408	0.0414313	0.047619
NAH324	0.0455408	0.0495367	0.0434783	0.0455408	0.047619	0.0497132	0.0455408	0.0474505	0.047619	0.0497132	0.0455408	0.0497132	0.0455408	0.0497132	0.047619	0.0518234	0.047619	0.047619	0.0539499	0.0434783	0.0497132	0.0497132	0.047619	0.0434783	0.0497132	0.047619	0.0455408	0.0497132	0.0455408	0.0518234	0.0434783	0.0455408	0.0497132	0.0455408	0.047619	0.0497132	0.0497132	0.0497132	0.0434783	0.0518234	0.0518234	0.047619	0.047619	0.047619	0.0518234	0.0434783	0.0518234	0.047619	0.0497132
NAH389	0.047619	0.0474505	0.0414313	0.0434783	0.0497132	0.047619	0.0434783	0.0495367	0.0455408	0.047619	0.0434783	0.047619	0.0434783	0.047619	0.0497132	0.0497132	0.0455408	0.0455408	0.047619	0.0414313	0.047619	0.047619	0.0414313	0.0455408	0.047619	0.0455408	0.0434783	0.0434783	0.047619	0.0497132	0.0414313	0.0434783	0.0434783	0.047619	0.0455408	0.047619	0.047619	0.047619	0.0414313	0.0497132	0.0497132	0.0455408	0.0455408	0.0455408	0.0497132	0.0414313	0.0455408	0.0414313	0.047619
NAH390	0.0497132	0.0495367	0.0434783	0.0455408	0.0518234	0.0539499	0.0455408	0.0516389	0.047619	0.0497132	0.0455408	0.0497132	0.0455408	0.0497132	0.0518234	0.0518234	0.047619	0.047619	0.0497132	0.0434783	0.0497132	0.0497132	0.047619	0.047619	0.0497132	0.047619	0.0455408	0.0455408	0.0497132	0.047619	0.0434783	0.0455408	0.0455408	0.0497132	0.047619	0.0497132	0.0497132	0.0497132	0.0434783	0.0518234	0.0518234	0.047619	0.047619	0.047619	0.0518234	0.0434783	0.047619	0.0434783	0.0497132
NAH391	0.0412861	0.0411509	0.0352592	0.0372532	0.0453802	0.0453802	0.0372532	0.0431826	0.0392621	0.0412861	0.0372532	0.0412861	0.0392621	0.0412861	0.0433254	0.0433254	0.0392621	0.0392621	0.0412861	0.0352592	0.0412861	0.0412861	0.0392621	0.0392621	0.0412861	0.0392621	0.0372532	0.0372532	0.0412861	0.0433254	0.0352592	0.0372532	0.0372532	0.0412861	0.0392621	0.0412861	0.0412861	0.0412861	0.0352592	0.0433254	0.0433254	0.0392621	0.0392621	0.0392621	0.0433254	0.0352592	0.0392621	0.0352592	0.0412861
NAH392	0.0455408	0.0453802	0.0393996	0.0414313	0.047619	0.0497132	0.0414313	0.0474505	0.0434783	0.0455408	0.0414313	0.0455408	0.0414313	0.0455408	0.047619	0.047619	0.0434783	0.0434783	0.0455408	0.0393996	0.0455408	0.0455408	0.0434783	0.0434783	0.0455408	0.0434783	0.0414313	0.0414313	0.0455408	0.047619	0.0393996	0.0414313	0.0414313	0.0455408	0.0434783	0.0455408	0.0455408	0.0455408	0.0393996	0.047619	0.047619	0.0434783	0.0434783	0.0434783	0.047619	0.0393996	0.0434783	0.0393996	0.0455408
NAH393	0.0434783	0.0433254	0.0373832	0.0393996	0.0455408	0.047619	0.0393996	0.0453802	0.0414313	0.0434783	0.0393996	0.0434783	0.0393996	0.0434783	0.0455408	0.0455408	0.0414313	0.0414313	0.0434783	0.0373832	0.0434783	0.0434783	0.0414313	0.0414313	0.0434783	0.0414313	0.0393996	0.0393996	0.0434783	0.0455408	0.0373832	0.0393996	0.0393996	0.0434783	0.0414313	0.0393996	0.0434783	0.0434783	0.0373832	0.0455408	0.0455408	0.0414313	0.0414313	0.0414313	0.0455408	0.0373832	0.0414313	0.0373832	0.0434783
[truncated: 206 more columns]

## Sheet: Caption
Table. Estimates of Evolutionary Divergence between Sequences
The number of base substitutions per site from between sequences are shown. Analyses were conducted using the Kimura 2-parameter model [1]. The rate variation among sites was modeled with a gamma distribution (shape parameter = 1). This analysis involved 393 nucleotide sequences. Codon positions included were 1st+2nd+3rd+Noncoding. All ambiguous positions were removed for each sequence pair (pair…
1. Kimura M. (1980). A simple method for estimating evolutionary rate of base substitutions through comparative studies of nucleotide sequences. Journal of Molecular Evolution 16:111-120.
2. Kumar S., Stecher G., Li M., Knyaz C., and Tamura K. (2018). MEGA X: Molecular Evolutionary Genetics Analysis across computing platforms. Molecular Biology and Evolution 35:1547-1549.
Disclaimer: Although utmost care has been taken to ensure the correctness of the caption, the caption text is provided "as is" without any warranty of any kind. Authors advise the user to carefully check the caption prior to its use for any purpose and report any errors or problems to the authors immediately (www.megasoftware.net). In no event shall the authors and their employers be liable for a…
