# Supplementary material for: Possible species discrimination of a blotched nerite Nerita albicilla with their distribution pattern and demographic history in the Indo-Pacific
Source: Sci Rep. 2023 Mar 20;13:4545. doi: 10.1038/s41598-023-31004-0 (PMC10027673; doi:10.1038/s41598-023-31004-0)
Supplement: Supplementary file 3 — Supplementary Information 3. [file 41598_2023_31004_MOESM3_ESM.xlsx]

## Sheet: MatrixOutput
	Nerita_albicilla_NAH_230	Nerita_orientalis_NAH_03	Nerita_adenensis	Nerita_antiquata	Nerita_argus	Nerita_aterrima	Nerita_atramentosa	Nerita_balteata	Nerita_chamaeleon	Nerita_costata	Nerita_erythrostoma	Nerita_exuvia	Nerita_filosa	Nerita_fulgurans	Nerita_funiculata	Nerita_grossa	Nerita_guamensis	Nerita_helicinoides	Nerita_histrio	Nerita_incerta	Nerita_insculpta	Nerita_japonica	Nerita_lirellata	Nerita_litterata	Nerita_longii	Nerita_magdalenae	Nerita_maxima	Nerita_melanotragus	Nerita_morio	Nerita_ocellata	Nerita_olivaria	Nerita_orbignyana	Nerita_patula	Nerita_peloronta	Nerita_picea	Nerita_planospira	Nerita_plicata	Nerita_polita	Nerita_quadricolor	Nerita_reticulata	Nerita_sanguinolenta	Nerita_scabricosta	Nerita_senegalensis	Nerita_signata	Nerita_spengleriana	Nerita_tessellata	Nerita_textilis	Nerita_tristis	Nerita_umlaasiana
Nerita_albicilla_NAH_230
Nerita_orientalis_NAH_03	0.0393996
Nerita_adenensis	0.204526	0.182751
Nerita_antiquata	0.188855	0.182664	0.19445
Nerita_argus	0.169121	0.169121	0.201021	0.170154
Nerita_aterrima	0.186722	0.183569	0.222491	0.201052	0.178631
Nerita_atramentosa	0.176586	0.185745	0.186743	0.212024	0.202929	0.218254
Nerita_balteata	0.15791	0.146601	0.179754	0.155974	0.160398	0.182962	0.17861
Nerita_chamaeleon	0.155045	0.146601	0.178902	0.153109	0.131239	0.157834	0.199241	0.125435
Nerita_costata	0.161781	0.150269	0.203446	0.172628	0.154565	0.211165	0.177668	0.155076	0.140877
Nerita_erythrostoma	0.1832	0.177095	0.220216	0.102337	0.175653	0.213823	0.184439	0.15265	0.155503	0.181221
Nerita_exuvia	0.155045	0.155045	0.190046	0.194018	0.18549	0.204867	0.170924	0.15791	0.151201	0.1608	0.193468
Nerita_filosa	0.150729	0.1451	0.166358	0.176204	0.152186	0.171128	0.170152	0.126719	0.123192	0.110965	0.1608	0.139569
Nerita_fulgurans	0.138006	0.130028	0.192657	0.140712	0.137648	0.181786	0.172192	0.134946	0.122872	0.142322	0.15417	0.142691	0.104247
Nerita_funiculata	0.168143	0.177095	0.20828	0.175115	0.165682	0.235284	0.195538	0.141491	0.149823	0.191828	0.18067	0.188304	0.156957	0.0938764
Nerita_grossa	0.179271	0.173165	0.165551	0.172104	0.156957	0.205135	0.203019	0.123192	0.127691	0.124037	0.183751	0.15838	0.0557012	0.126521	0.176769
Nerita_guamensis	0.176204	0.15838	0.180202	0.168143	0.164725	0.195167	0.182142	0.138561	0.137675	0.135808	0.164759	0.163234	0.042927	0.128429	0.188035	0.063581
Nerita_helicinoides	0.164725	0.158864	0.186743	0.178705	0.188012	0.219713	0.210164	0.137197	0.153223	0.154313	0.190594	0.170692	0.0516389	0.137675	0.177349	0.0730727	0.0594441
Nerita_histrio	0.193468	0.199805	0.246287	0.166164	0.153109	0.190558	0.210483	0.141491	0.119781	0.178154	0.159874	0.203511	0.173717	0.141666	0.136347	0.178705	0.181786	0.201561
Nerita_incerta	0.166164	0.169121	0.204145	0.1711	0.139159	0.197047	0.172665	0.1451	0.115831	0.161284	0.132329	0.15658	0.151201	0.153349	0.17861	0.155974	0.155045	0.183569	0.142336
Nerita_insculpta	0.165249	0.147902	0.166935	0.149823	0.135371	0.168075	0.177219	0.125032	0.112071	0.146008	0.153109	0.155503	0.1308	0.159874	0.176586	0.127289	0.142757	0.141339	0.16666	0.106253
Nerita_japonica	0.19	0.168625	0.207782	0.166783	0.169121	0.218418	0.178902	0.107516	0.11806	0.125136	0.160628	0.147455	0.147902	0.130714	0.143441	0.144244	0.149823	0.170692	0.137303	0.153753	0.130028
Nerita_lirellata	0.188855	0.170619	0.202428	0.178902	0.187248	0.226396	0.195162	0.1697	0.204849	0.187769	0.207191	0.214246	0.177095	0.167222	0.181143	0.182142	0.187248	0.182664	0.210436	0.203978	0.169262	0.165947
Nerita_litterata	0.174084	0.168143	0.210483	0.101595	0.15791	0.213823	0.183624	0.122252	0.138761	0.187441	0.0472921	0.187248	0.1608	0.156164	0.167676	0.177617	0.170619	0.184316	0.1458	0.134977	0.144665	0.146739	0.200794
Nerita_longii	0.230886	0.22384	0.225862	0.196991	0.202246	0.261542	0.231938	0.201052	0.197745	0.181675	0.188035	0.181221	0.159083	0.186099	0.221121	0.166904	0.174862	0.170521	0.212823	0.178705	0.200338	0.201561	0.226396	0.194402
Nerita_magdalenae	0.199595	0.183751	0.217628	0.164759	0.167171	0.245258	0.194018	0.133747	0.144665	0.182311	0.173109	0.176586	0.214603	0.177095	0.177095	0.196364	0.219968	0.210403	0.188304	0.154601	0.131452	0.172643	0.198159	0.147429	0.176204
Nerita_maxima	0.125464	0.130714	0.187248	0.172104	0.155974	0.207015	0.173109	0.152698	0.146008	0.133079	0.16666	0.15838	0.127172	0.156957	0.173717	0.126279	0.147467	0.140487	0.168625	0.164725	0.135371	0.151774	0.18942	0.172628	0.199927	0.188644
Nerita_melanotragus	0.186296	0.1711	0.165551	0.196651	0.176784	0.192934	0.172388	0.157801	0.175148	0.167222	0.194028	0.184182	0.140342	0.138995	0.174698	0.164759	0.159003	0.177095	0.183239	0.209873	0.177668	0.144034	0.177095	0.194028	0.229159	0.229867	0.188855
Nerita_morio	0.174084	0.159432	0.174262	0.190489	0.170924	0.205668	0.146008	0.154999	0.157801	0.155762	0.181872	0.172192	0.1458	0.128538	0.174698	0.164759	0.159003	0.1832	0.183239	0.200277	0.171755	0.138692	0.18942	0.181872	0.218896	0.209538	0.170619	0.018018
Nerita_ocellata	0.150269	0.153109	0.202428	0.155974	0.0776362	0.160817	0.190947	0.152186	0.115732	0.159873	0.149823	0.168784	0.135808	0.11467	0.16033	0.148835	0.142322	0.176062	0.13684	0.131452	0.130373	0.1419	0.172643	0.133374	0.189906	0.184896	0.162292	0.152222	0.152222
Nerita_olivaria	0.172628	0.16963	0.187894	0.155974	0.153761	0.169934	0.19191	0.114978	0.117383	0.116831	0.161284	0.145547	0.131239	0.138761	0.182366	0.135808	0.146008	0.144628	0.164472	0.153581	0.104552	0.128429	0.191994	0.173165	0.201052	0.158864	0.148835	0.162698	0.165551	0.157256
Nerita_orbignyana	0.199805	0.187248	0.220515	0.121378	0.178705	0.236978	0.219177	0.148173	0.157453	0.181221	0.12096	0.201876	0.18067	0.1697	0.194018	0.165682	0.175613	0.195757	0.165682	0.166783	0.151355	0.154999	0.198819	0.123608	0.218205	0.203019	0.173589	0.204613	0.192231	0.141491	0.172104
Nerita_patula	0.15265	0.136056	0.180202	0.150729	0.129959	0.159083	0.180202	0.117189	0.100247	0.117189	0.1419	0.16033	0.100567	0.11051	0.139159	0.125435	0.116831	0.145128	0.118712	0.139159	0.122015	0.140712	0.169262	0.131077	0.160936	0.162292	0.147467	0.133722	0.128538	0.109543	0.112779	0.15791
Nerita_peloronta	0.184896	0.163717	0.221897	0.192934	0.200235	0.230886	0.212024	0.173717	0.174592	0.175653	0.178132	0.183751	0.134946	0.168143	0.224357	0.162292	0.138761	0.162817	0.238984	0.195757	0.201561	0.167676	0.227791	0.187248	0.236123	0.187769	0.183569	0.196622	0.181143	0.198955	0.171595	0.237545	0.175115
Nerita_picea	0.176204	0.164214	0.184182	0.214981	0.162817	0.208522	0.181143	0.159648	0.167483	0.162632	0.210859	0.170154	0.128113	0.169929	0.210403	0.152512	0.14564	0.171241	0.194402	0.18296	0.149321	0.161284	0.207499	0.184896	0.180458	0.183569	0.119159	0.167676	0.164759	0.163355	0.174844	0.193168	0.148505	0.213059
Nerita_planospira	0.21257	0.184439	0.148972	0.185106	0.197503	0.235514	0.189319	0.185315	0.181456	0.179321	0.205948	0.188354	0.160243	0.188829	0.217628	0.177668	0.173841	0.180202	0.219688	0.197503	0.171623	0.173434	0.182869	0.208239	0.214209	0.222491	0.19191	0.19191	0.185776	0.189618	0.218013	0.184144	0.165168	0.22132	0.188829
Nerita_plicata	0.166164	0.154601	0.183213	0.184316	0.150269	0.200338	0.183213	0.135808	0.151687	0.122395	0.193168	0.154601	0.127172	0.148362	0.176769	0.142801	0.136258	0.149044	0.168625	0.149391	0.148362	0.148972	0.187248	0.174592	0.195167	0.179271	0.12096	0.158188	0.161027	0.1451	0.14982	0.182664	0.120162	0.195041	0.0945348	0.209873
Nerita_polita	0.193168	0.19	0.216428	0.103736	0.16033	0.218074	0.22076	0.171595	0.172628	0.206146	0.110965	0.210164	0.187441	0.170152	0.176093	0.180133	0.177095	0.202855	0.163234	0.170152	0.16033	0.176586	0.181054	0.108416	0.208797	0.188855	0.19897	0.181456	0.18745	0.144665	0.178705	0.124037	0.144244	0.218896	0.227345	0.219177	0.21891
Nerita_quadricolor	0.153581	0.142322	0.177219	0.180133	0.156957	0.182311	0.16348	0.135808	0.140428	0.133968	0.170619	0.141491	0.0843354	0.134534	0.170692	0.103042	0.108054	0.113535	0.168625	0.150269	0.148362	0.144244	0.203019	0.159003	0.156957	0.17855	0.139024	0.175613	0.1697	0.134134	0.163355	0.197186	0.135371	0.159362	0.157256	0.177668	0.144628	0.195757
Nerita_reticulata	0.146194	0.143441	0.174833	0.130028	0.129169	0.179172	0.183213	0.11838	0.0864086	0.133374	0.127739	0.154601	0.113615	0.122555	0.149391	0.139159	0.127739	0.153581	0.125803	0.138377	0.139992	0.122252	0.186296	0.114942	0.18736	0.15658	0.159873	0.168838	0.157428	0.129558	0.102712	0.161868	0.0993581	0.161441	0.181052	0.179598	0.155974	0.137303	0.141095
Nerita_sanguinolenta	0.21257	0.196651	0.157453	0.191046	0.216428	0.22864	0.205089	0.191421	0.193556	0.179321	0.212256	0.188354	0.171755	0.19502	0.231245	0.18369	0.185776	0.198692	0.222979	0.197503	0.183239	0.179321	0.197926	0.220974	0.227437	0.243221	0.19502	0.19191	0.185776	0.201943	0.224659	0.202048	0.170924	0.22803	0.214305	0.0255941	0.209873	0.232469	0.189824	0.185458
Nerita_scabricosta	0.172628	0.1608	0.188829	0.167676	0.161284	0.180444	0.165947	0.112419	0.116152	0.152186	0.148173	0.140342	0.105889	0.13684	0.179271	0.120555	0.122395	0.139986	0.174084	0.149823	0.116486	0.127739	0.17861	0.15658	0.164472	0.143836	0.142301	0.179103	0.170152	0.1419	0.129169	0.166358	0.106419	0.142801	0.174844	0.156394	0.155602	0.181635	0.130373	0.136056	0.167653
Nerita_senegalensis	0.177617	0.174592	0.202428	0.159874	0.165213	0.252891	0.177668	0.165787	0.143836	0.147455	0.186296	0.167676	0.126899	0.0668175	0.110965	0.128792	0.147021	0.151201	0.160628	0.173109	0.177095	0.141095	0.190879	0.188304	0.179271	0.195162	0.171243	0.141351	0.130849	0.143059	0.1608	0.187248	0.136056	0.167676	0.201052	0.198692	0.162292	0.194018	0.123542	0.154601	0.211609	0.144665
Nerita_signata	0.144244	0.136056	0.169103	0.127414	0.129169	0.169929	0.183213	0.115831	0.0864086	0.133374	0.125136	0.155503	0.113615	0.112446	0.138377	0.139159	0.117458	0.142322	0.115522	0.143836	0.129169	0.119155	0.168143	0.117458	0.197047	0.165213	0.145547	0.157428	0.151873	0.121648	0.102712	0.153349	0.0993581	0.16231	0.171809	0.185458	0.1419	0.139985	0.125803	0.0254307	0.185458	0.130714	0.135324
Nerita_spengleriana	0.167695	0.167695	0.175613	0.164725	0.169349	0.192603	0.173589	0.127172	0.125435	0.139986	0.161284	0.144665	0.102337	0.135808	0.166338	0.119589	0.124037	0.133619	0.176204	0.153581	0.152698	0.147455	0.204849	0.154601	0.155602	0.177943	0.134907	0.1832	0.1711	0.140877	0.16505	0.18942	0.142301	0.174862	0.147255	0.203019	0.121378	0.193168	0.0510027	0.13684	0.209538	0.139986	0.140877	0.131452
Nerita_tessellata	0.157453	0.16033	0.192657	0.143441	0.148566	0.207504	0.184182	0.146008	0.125464	0.150729	0.165682	0.180133	0.155076	0.0670611	0.10879	0.174862	0.18296	0.188012	0.17861	0.176586	0.157009	0.141491	0.188304	0.156164	0.189268	0.174084	0.156957	0.161027	0.133722	0.135324	0.173165	0.194018	0.144665	0.18942	0.191907	0.182751	0.162817	0.170152	0.145547	0.138377	0.19502	0.168232	0.0852222	0.130365	0.144141
Nerita_textilis	0.150269	0.1419	0.205597	0.189824	0.165213	0.208206	0.197186	0.174592	0.1232	0.159874	0.186252	0.124641	0.144244	0.134644	0.182142	0.163234	0.166164	0.178705	0.174084	0.149468	0.165213	0.133747	0.188855	0.183213	0.192574	0.196367	0.153753	0.154999	0.154999	0.135683	0.170692	0.205089	0.139985	0.213487	0.16033	0.169787	0.139985	0.211463	0.144244	0.143441	0.166935	0.182664	0.173589	0.133374	0.163717	0.139985
Nerita_tristis	0.192331	0.192331	0.229102	0.21924	0.23368	0.24856	0.233002	0.171003	0.199758	0.191425	0.200986	0.203689	0.144999	0.190335	0.220515	0.155214	0.168478	0.17811	0.215696	0.204745	0.21272	0.185947	0.254007	0.216465	0.223522	0.264585	0.127005	0.230916	0.218121	0.20513	0.184769	0.240836	0.185826	0.211378	0.169787	0.234569	0.183624	0.231332	0.162899	0.172988	0.247609	0.168783	0.195971	0.172988	0.17811	0.214992	0.206094
Nerita_umlaasiana	0.192466	0.192466	0.194028	0.175653	0.157468	0.195878	0.180665	0.15614	0.133517	0.169929	0.15838	0.176769	0.159648	0.193778	0.192574	0.161488	0.181675	0.183626	0.15265	0.116127	0.0690544	0.15791	0.206873	0.167171	0.184828	0.162817	0.144141	0.203019	0.196622	0.163907	0.141813	0.1711	0.152698	0.228132	0.164472	0.198819	0.175455	0.174592	0.172388	0.169349	0.218013	0.172981	0.216211	0.175455	0.171128	0.203511	0.183751	0.216428
Nerita_undata	0.144244	0.149823	0.169262	0.166164	0.144665	0.207015	0.158589	0.125032	0.124262	0.127691	0.149391	0.141491	0.13263	0.126521	0.164725	0.126279	0.136258	0.143314	0.165682	0.147455	0.132653	0.130028	0.18942	0.155045	0.177319	0.170154	0.0621802	0.188855	0.170619	0.134134	0.140428	0.167676	0.141813	0.174282	0.138185	0.185776	0.105537	0.19897	0.114978	0.142757	0.182751	0.131239	0.142322	0.123896	0.108416	0.142757	0.142691	0.142864	0.14982
Nerita_undulata	0.136056	0.115226	0.173434	0.1832	0.150269	0.18736	0.157069	0.119781	0.119056	0.133079	0.159003	0.136056	0.0987654	0.131077	0.16666	0.110592	0.112419	0.118741	0.162765	0.146601	0.137251	0.136056	0.212845	0.153349	0.172981	0.188644	0.112419	0.166783	0.14436	0.153581	0.137675	0.187769	0.122015	0.165249	0.139986	0.158843	0.12096	0.194582	0.103042	0.130365	0.164447	0.119781	0.147021	0.125803	0.110965	0.1419	0.124822	0.141527	0.146008
Nerita_versicolor	0.191429	0.182142	0.225862	0.205089	0.216211	0.26735	0.190489	0.179271	0.192574	0.200235	0.171755	0.199805	0.159873	0.176586	0.241267	0.176769	0.172628	0.174282	0.245408	0.214817	0.184896	0.181143	0.225029	0.168838	0.236978	0.216184	0.186099	0.220983	0.19191	0.196991	0.21891	0.206644	0.186861	0.173588	0.189268	0.204613	0.197047	0.213711	0.172628	0.187769	0.217469	0.14798	0.185209	0.181635	0.177349	0.185745	0.200794	0.210964	0.241722
Nerita_vitiensis	0.197766	0.197766	0.201021	0.101595	0.171595	0.205568	0.181456	0.148972	0.175115	0.202215	0.0493704	0.214915	0.177617	0.164759	0.195162	0.195162	0.194018	0.215506	0.170619	0.147794	0.172628	0.177219	0.213711	0.0490681	0.223086	0.176093	0.199595	0.200277	0.187894	0.151774	0.187441	0.136258	0.15791	0.211609	0.199595	0.217745	0.204849	0.120555	0.187769	0.134977	0.224234	0.197766	0.207499	0.137648	0.190594	0.170619	0.194516	0.235073	0.172104
Nerita_yoldii	0.157009	0.143059	0.204613	0.163892	0.151774	0.195041	0.181872	0.105082	0.1232	0.117458	0.160628	0.158864	0.123542	0.10777	0.140712	0.110234	0.136056	0.139159	0.118658	0.146194	0.119703	0.0431826	0.146415	0.160628	0.173165	0.155373	0.154601	0.128279	0.128279	0.125803	0.11806	0.154292	0.119703	0.170619	0.15838	0.164801	0.146194	0.172643	0.133374	0.135324	0.176364	0.122555	0.122555	0.126801	0.147455	0.141491	0.135683	0.180242	0.146601
[truncated: 5 more columns]

## Sheet: Caption
Table. Estimates of Evolutionary Divergence between Sequences
The number of base substitutions per site from between sequences are shown. Analyses were conducted using the Kimura 2-parameter model [1]. The rate variation among sites was modeled with a gamma distribution (shape parameter = 1). This analysis involved 54 nucleotide sequences. Codon positions included were 1st+2nd+3rd+Noncoding. All ambiguous positions were removed for each sequence pair (pairw…
1. Kimura M. (1980). A simple method for estimating evolutionary rate of base substitutions through comparative studies of nucleotide sequences. Journal of Molecular Evolution 16:111-120.
2. Kumar S., Stecher G., Li M., Knyaz C., and Tamura K. (2018). MEGA X: Molecular Evolutionary Genetics Analysis across computing platforms. Molecular Biology and Evolution 35:1547-1549.
Disclaimer: Although utmost care has been taken to ensure the correctness of the caption, the caption text is provided "as is" without any warranty of any kind. Authors advise the user to carefully check the caption prior to its use for any purpose and report any errors or problems to the authors immediately (www.megasoftware.net). In no event shall the authors and their employers be liable for a…
